# Supplementary material for: Proteomic Analyses Identify Differentially Expressed Proteins and Pathways Between Low-Risk and High-Risk Subtypes of Early-Stage Lung Adenocarcinoma and Their Prognostic Impacts
Source: Mol Cell Proteomics. 2021 Jan 26;20:100015. doi: 10.1074/mcp.RA120.002384 (PMC7950210; doi:10.1074/mcp.RA120.002384)
Supplement: Supplemental Table S1 [file mmc2.xlsx]

## Sheet: Patients of proteomic analysis
Patient ID	Age(years)	Gender(1:male;2:female)	Smoking(0:no;1:ever or current)	RFS-month	Recurrence(0:no;1:yes)	T stage	TNM stage	Propotion of each histopathological subtype					EGFR mutation(0:no;1:yes)	KRAS mutation(0:no;1:yes)	ALK mutation(0:no;1:yes)
								Lepidic	Acinar	Papilary	Micropapilary	Solid
LR-1	57	2	0	36.53	0	1c	IA	1	0	0	0	0	1	0	0
LR-2	61	2	0	24.43	0	1b	IA	1	0	0	0	0	1	0	0
LR-3	39	2	0	64.73	0	1a	IA	1	0	0	0	0	0	0	0
LR-4	50	2	0	63.37	0	1c	IA	1	0	0	0	0	0	0	0
LR-5	69	1	1	63.8	0	1c	IA	1	0	0	0	0	1	0	0
LR-6	72	2	0	79.7	0	1b	IA	1	0	0	0	0	1	0	0
LR-7	52	2	0	40.57	0	1b	IA	1	0	0	0	0	1	0	0
LR-8	82	1	0	43.47	0	2a	IB	1	0	0	0	0	1	0	0
LR-9	64	2	0	27.07	0	1a	IA	1	0	0	0	0	0	0	0
LR-10	51	2	0	17.1	0	1a	IA	0.95	0	0.05	0	0	1	0	0
LR-11	61	1	1	22.83	0	1b	IA	1	0	0	0	0	0	0	0
LR-12	77	2	0	13.73	0	1b	IA	0.95	0	0.05	0	0	1	0	0
LR-13	55	2	0	23.23	0	1b	IA	1	0	0	0	0	1	0	0
LR-14	55	1	0	24.2	0	1c	IA	0.9	0	0.1	0	0	1	0	0
LR-15	53	2	0	22.57	0	1a	IA	0.9	0.1	0	0	0	0	0	0
LR-16	69	2	0	39.73	0	1c	IA	0.55	0.1	0.35	0	0	1	0	0
LR-17	35	2	0	90.53	0	1b	IA	1	0	0	0	0	1	0	0
LR-18	49	2	0	50.57	0	1b	IA	0.95	0.05	0	0	0	0	0	0
LR-19	72	2	0	41.53	0	1b	IA	1	0	0	0	0	1	0	0
LR-20	62	2	0	48.57	0	2a	IB	0.8	0.2	0	0	0	1	0	0
LR-21	72	2	0	66.77	0	1c	IA	1	0	0	0	0	0	0	1
LR-22	52	2	0	39.5	0	1a	IA	0.8	0	0.2	0	0	0	0	0
LR-23	63	2	0	39	0	1b	IA	0.8	0	0.2	0	0	0	0	0
LR-24	54	2	0	44.03	0	1c	IA	0.9	0	0.1	0	0	0	0	0
LR-25	53	2	0	47.17	0	1c	IA	0.95	0	0.05	0	0	1	0	0
LR-26	50	2	0	34.83	0	1b	IA	0.6	0	0.4	0	0	0	0	0
LR-27	73	1	0	36.37	0	1b	IA	0.9	0	0.1	0	0	0	0	1
LR-28	62	1	1	41.37	0	2a	IB	1	0	0	0	0	1	0	0
LR-29	54	2	1	31.53	0	1b	IA	0.55	0.45	0	0	0	1	0	0
LR-30	36	2	0	11.9	0	1b	IA	0.75	0	0.25	0	0	1	0	0
LR-31	59	1	1	24.9	0	1c	IA	0.7	0	0.3	0	0	1	0	0
HR-1	50	2	0	80.23	0	1b	IA	0	0.15	0	0	0.85	1	0	0
HR-2	70	1	0	71.2	0	2a	IB	0	0.15	0	0.1	0.75	1	0	0
HR-3	59	2	0	63.57	0	2a	IB	0.15	0.1	0	0.75	0	0	0	0
HR-4	56	2	0	26.8	1	2b	IIA	0	0.1	0	0	0.75	0	0	0
HR-5	67	1	1	64.23	0	2a	IB	0	0.1	0	0	0.9	0	0	0
HR-6	55	1	1	48.8	1	1c	IA	0	0.15	0	0	0.85	0	0	0
HR-7	51	1	1	13.1	1	1c	IA	0	0.6	0	0	0.4	0	0	1
HR-8	39	2	0	63.53	0	1c	IA	0	0.7	0	0	0.3	0	0	0
HR-9	61	2	0	40.63	0	2b	IIA	0.2	0	0.05	0.75	0	0	0	0
HR-10	45	1	0	39.4	0	2a	IB	0	0.5	0	0.5	0	1	0	0
HR-11	71	2	0	58.13	0	2a	IB	0.1	0.2	0	0.7	0	1	0	0
HR-12	66	1	1	36.23	0	2a	IB	0	0.5	0	0.5	0	0	1	0
HR-13	60	1	1	7.93	0	2b	IIA	0.1	0.4	0	0.5	0	0	0	0
HR-14	51	1	1	43.87	0	1c	IA	0	0	0.4	0.2	0.4	0	0	0
HR-15	62	2	0	18.9	1	2b	IIA	0.1	0.4	0	0.5	0	0	0	0
HR-16	71	2	0	60	0	2a	IB	0	0.25	0.15	0	0.6	1	0	0
HR-17	61	1	1	6.97	1	2a	IB	0	0	0	0	1	0	0	0
HR-18	61	1	1	43.07	0	1b	IA	0	0.2	0.5	0.3	0	0	0	0
HR-19	73	2	0	24.3	0	2a	IB	0	0.4	0.2	0.4	0	1	0	0
HR-20	58	2	0	28.9	0	2a	IB	0	0.65	0.05	0.3	0	1	0	0
HR-21	55	1	1	31.73	0	2a	IB	0	0.3	0	0.7	0	1	0	0
HR-22	54	1	0	32.37	0	1b	IA	0	0.4	0	0	0.6	0	0	0
HR-23	77	1	1	17.1	1	1c	IA	0	0.25	0.15	0.6	0	0	0	1
HR-24	62	2	0	37.37	0	2a	IB	0.2	0.1	0.3	0.4	0	1	0	0
HR-25	61	2	0	14	0	2a	IB	0	0.4	0.15	0	0.45	1	0	0
HR-26	67	1	1	30.03	0	2a	IB	0	0.1	0	0	0.9	0	0	0
HR-27	44	1	0	41	0	2a	IB	0	0.5	0.2	0.1	0.2	1	0	0
HR-28	58	2	0	61.37	0	2a	IB	0.2	0	0.4	0.3	0.1	0	0	0
