# Supplementary material for: Proteomic Analyses Identify Differentially Expressed Proteins and Pathways Between Low-Risk and High-Risk Subtypes of Early-Stage Lung Adenocarcinoma and Their Prognostic Impacts
Source: Mol Cell Proteomics. 2021 Jan 26;20:100015. doi: 10.1074/mcp.RA120.002384 (PMC7950210; doi:10.1074/mcp.RA120.002384)
Supplement: Supplemental Table S2 [file mmc3.xlsx]

## Sheet: Patients of tissue microarrays
Patient ID	Age(years)	Gender(1:male;2:female)	Smoking(0:no;1:ever or current)	T stage	TNM stage	OS-month	State(0:survival;1:death)	ERO1A score	FEN1 score
P1	70	2	0	1b	IA	76.7667	0	2	0
P2	75	2	0	2a	IB	76.7667	0	3	0
P3	51	1	1	2a	IB	92.1667	0	2	3
P4	68	2	0	2a	IB	16.0333	1	3	0
P5	66	2	0	2a	IB	49.1333	0	2	1
P6	56	2	0	2a	IB	72.9333	0	2	0
P7	59	1	1	2a	IB	50.1333	1	2	0
P8	64	1	1	2a	IB	41.5333	0	3	0
P9	46	2	0	2a	IB	87.7667	0	2	0
P10	74	2	0	2a	IB	29.6333	0	3	0
P11	55	2	0	1b	IA	51	0	2	0
P12	68	2	0	1c	IA	92.2333	0	2	0
P13	56	1	1	1a	IA	49.1667	0	2	0
P14	64	1	1	1b	IA	70.5667	0	1	0
P15	63	2	0	2a	IB	61.5667	0	2	0
P16	74	1	1	2a	IB	84.4333	0	2	0
P17	68	2	1	2a	IB	76.4	0	3	1
P18	48	2	0	2a	IB	74.0333	1	3	0
P19	67	2	0	2a	IB	79.3333	0	2	2
P20	60	2	0	2a	IB	42.6667	0	2	0
P21	70	2	0	2a	IB	58.9	1	2	0
P22	62	2	0	2a	IB	93.1667	0	2	0
P23	60	1	1	2a	IB	77	0	2	0
P24	73	1	1	1c	IA	50.8667	0	2	0
P25	63	2	0	1b	IA	72.1333	0	2	0
P26	63	1	1	2a	IB	35.1333	0	3	0
P27	58	2	0	2a	IB	64.6333	0	2	0
P28	86	1	0	1c	IA	42.2333	1	3	0
P29	62	1	1	1b	IA	21.9333	0	2	1
P30	56	1	0	1a	IA	71.8	0	1	0
P31	75	2	0	2a	IB	88.9333	1	2	1
P32	66	1	1	2b	IIA	6.06667	1	3	1
P33	65	2	0	1b	IA	61.5	0	2	0
P34	46	1	1	2a	IB	76.9667	0	2	0
P35	77	2	1	2a	IB	45	0	3	0
P36	49	1	0	2a	IB	66.8	0	2	0
P37	73	2	0	2a	IB	56.0333	0	3	0
P38	62	2	0	1c	IA	70.7667	0	2	0
P39	72	2	0	1b	IA	54.6667	0	2	0
P40	50	2	0	2a	IB	46.8667	0	3	0
P41	54	1	1	2a	IB	24.1667	0	2	0
P42	86	1	1	2a	IB	53.2333	1	2	0
P43	64	2	0	1b	IA	71.3333	0	3	0
P44	76	2	0	2a	IB	47.5667	0	3	0
P45	54	1	0	2a	IB	7.4	0	3	0
P46	64	1	0	2a	IB	93.7333	1	3	0
P47	49	1	0	2a	IB	11.9333	0	2	0
P48	64	2	0	1c	IA	56.2667	0	2	0
P49	60	1	1	1c	IA	4.23333	0	2	0
P50	75	1	1	2a	IB	0.666667	0	2	0
P51	65	1	1	2a	IB	1.7	0	2	0
P52	58	2	0	1b	IA	69.5	0	3	1
P53	54	2	0	2a	IB	16.1667	0	3	2
P54	43	2	0	2a	IB	8.93333	0	3	0
P55	58	1	1	2a	IB	22.9	0	3	1
P56	51	2	0	2b	IIA	52.1333	1	2	1
P57	49	2	0	2a	IB	51.6667	0	2	0
P58	62	2	0	2a	IB	89.3	0	2	0
P59	77	1	1	1b	IA	73.0333	1	2	0
P60	48	2	0	2a	IB	86.3333	0	3	0
P61	56	2	0	2a	IB	16.5667	1	3	1
P62	62	1	0	2a	IB	67.1667	0	2	1
P63	57	1	1	1b	IA	87.9	1	2	0
P64	66	2	0	2a	IB	19.5	1	3	0
P65	62	2	0	2a	IB	97.6333	0	2	0
P66	70	2	0	1b	IA	97.4333	0	2	0
P67	69	1	1	1c	IA	88.4667	0	1	0
P68	60	1	1	2a	IB	14.0333	1	3	0
P69	63	1	1	1c	IA	97.9	0	2	0
P70	67	2	0	2a	IB	84	1	3	0
P71	46	1	1	2b	IIA	75.3667	0	2	0
P72	62	1	1	1c	IA	98.1	0	2	0
P73	67	2	0	2a	IB	75.3667	0	3	0
P74	60	2	0	1b	IA	75.6333	0	2	1
P75	62	2	0	2a	IB	48.8	1	1	1
P76	71	2	0	1c	IA	100	0	2	0
P77	62	2	0	1b	IA	93.3667	0	2	2
P78	71	1	1	2a	IB	90.3667	0	3	0
P79	54	1	1	2a	IB	66.0667	0	2	2
P80	65	2	1	1b	IA	90.5333	0	1	0
P81	64	1	1	2a	IB	92.8333	0	3	1
P82	62	2	0	2a	IB	17.6667	1	2	3
P83	55	2	0	1b	IA	100.2	0	2	0
P84	52	2	0	1b	IA	100.433	0	2	0
P85	57	1	1	1b	IA	23.5	0	2	1
P86	62	1	1	2a	IB	89.5667	0	3	2
P87	64	2	0	1c	IA	100.4	1	2	0
P88	75	1	1	2b	IIA	23.5667	1	2	1
P89	77	2	1	2a	IB	57.8333	1	2	1
P90	61	1	1	2b	IIA	101.467	0	2	0
P91	57	1	1	1b	IA	96.6333	0	2	0
P92	59	2	0	2a	IB	79.1667	1	2	1
P93	57	2	0	2a	IB	91.5667	0	2	0
P94	72	1	0	2a	IB	66.4333	0	2	0
P95	59	2	0	1b	IA	101.933	0	3	0
P96	70	2	0	2a	IB	64.7667	0	2	0
P97	76	2	1	2b	IIA	64.5667	0	3	1
P98	68	1	0	2a	IB	33.8667	0	3	0
P99	74	1	0	2a	IB	89.5667	0	1	0
P100	68	2	0	2a	IB	86.7667	0	2	0
P101	77	1	0	2a	IB	42.7333	1	2	1
P102	73	1	0	2a	IB	64.3333	0	2	1
P103	60	1	0	1b	IA	71.5667	0	2	0
P104	77	2	0	2a	IB	101.867	0	3	0
P105	70	2	0	2a	IB	102.267	0	3	1
P106	62	2	0	2a	IB	66.6667	0	3	0
P107	67	2	1	2a	IB	72.0667	1	3	0
P108	75	2	0	2a	IB	87.7667	1	1	0
P109	66	1	1	1b	IA	30.1667	1	2	0
P110	39	2	0	2a	IB	93.5667	0	2	0
P111	72	2	0	2a	IB	94.8667	0	3	0
P112	66	2	0	2a	IB	82.6333	1	3	0
P113	59	2	0	2a	IB	36.6	1	1	0
P114	55	2	0	1a	IA	90.9667	0	2	0
P115	69	2	0	2b	IIA	64.1333	1	3	2
P116	64	2	0	2a	IB	101.6	0	2	0
P117	62	2	0	2a	IB	96.5333	0	3	0
P118	53	2	1	2a	IB	101.633	0	3	1
P119	59	1	0	1b	IA	104.4	0	2	0
P120	65	2	0	1c	IA	94.2667	0	2	0
P121	46	1	1	2a	IB	104.633	0	2	0
P122	66	1	1	2a	IB	68.9	1	2	1
P123	61	2	1	2a	IB	89.1667	0	2	0
P124	56	1	1	2a	IB	101.667	0	3	0
P125	45	1	0	2a	IB	89.4	0	2	0
P126	64	2	0	1b	IA	87.1667	1	2	0
P127	68	1	1	2a	IB	100.833	0	2	0
P128	74	1	1	2a	IB	56.0667	1	2	0
P129	70	1	1	2a	IB	77.2667	1	2	0
P130	73	2	1	2a	IB	89.3667	0	2	0
P131	66	2	0	2a	IB	100.167	0	2	0
P132	57	2	0	1c	IA	105.433	0	2	0
P133	51	1	1	2a	IB	105.367	0	2	1
P134	63	1	1	1c	IA	69	1	3	0
P135	62	2	0	1b	IA	106.367	0	2	0
P136	48	2	0	1b	IA	106.7	0	2	0
P137	67	2	0	2a	IB	88.1	0	2	1
P138	65	2	0	1c	IA	39.6667	0	2	0
P139	61	1	1	2a	IB	83.2333	1	3	0
P140	62	2	0	1a	IA	76.8	0	3	1
P141	68	2	0	2a	IB	105.333	0	3	0
P142	37	2	0	2a	IB	88.3667	0	3	0
P143	60	2	0	1a	IA	107.4	0	2	0
P144	60	2	0	2b	IIA	86.2333	0	3	0
P145	44	2	0	2a	IB	68.3333	1	2	1
P146	49	2	0	2a	IB	88.6333	0	3	0
P147	56	2	0	2a	IB	17.4667	0	3	2
P148	53	2	0	2a	IB	60.0667	1	3	1
P149	61	2	0	1c	IA	106.667	0	3	0
P150	60	2	0	2a	IB	105.8	0	2	2
P151	74	2	0	2a	IB	37.9667	1	3	1
P152	55	1	1	1c	IA	100.8	0	2	0
P153	51	1	1	1b	IA	108.833	0	2	0
P154	74	2	0	1b	IA	81.1	0	2	0
P155	53	2	0	1b	IA	109.533	0	3	1
P156	62	1	1	2a	IB	77.6333	1	2	0
P157	67	1	1	1c	IA	80.1667	0	2	0
P158	53	2	0	1b	IA	79.1667	0	2	0
P159	81	1	1	1c	IA	13.1667	1	3	0
P160	43	2	0	1b	IA	109.867	0	3	0
P161	53	2	0	2a	IB	98.0667	0	2	0
P162	71	1	0	1b	IA	107.833	0	2	0
P163	31	2	0	2a	IB	103.5	0	2	0
P164	71	2	0	2a	IB	109.933	0	2	1
P165	57	2	0	2a	IB	112.133	0	3	0
P166	64	1	1	2a	IB	76.9667	0	3	0
P167	72	1	0	2a	IB	96.0667	0	1	0
P168	60	2	0	1b	IA	66.0667	1	3	1
P169	48	2	0	2a	IB	74.9667	0	2	1
P170	73	1	0	1a	IA	76.3	0	2	0
P171	69	2	0	1a	IA	112.333	0	3	0
P172	71	1	1	1b	IA	112.567	0	2	0
P173	70	2	0	2a	IB	24.9	1	2	0
P174	69	1	0	2a	IB	102.267	0	2	0
P175	74	2	0	1b	IA	101.367	0	2	0
P176	64	1	1	1b	IA	86.8333	0	1	0
P177	63	2	0	1c	IA	112.833	0	2	0
P178	74	1	1	2a	IB	97.3333	0	3	0
P179	64	2	0	2a	IB	84.3333	0	2	0
P180	68	2	0	2a	IB	37.0333	1	3	0
P181	52	1	1	1c	IA	67.8667	0	3	0
P182	54	2	0	2a	IB	113.067	0	2	0
P183	60	1	1	1c	IA	102.667	0	2	0
P184	61	2	0	2b	IIA	113.067	0	3	0
P185	56	2	0	2a	IB	102.767	0	2	0
P186	42	2	0	2a	IB	29.8333	1	3	1
P187	48	2	0	1c	IA	114.267	0	2	0
P188	49	1	0	2b	IIA	114.267	0	2	0
P189	76	1	1	1b	IA	74.9333	1	3	0
P190	55	2	0	2a	IB	22.4667	1	1	0
P191	71	1	0	1b	IA	98.9667	0	3	0
P192	58	1	1	1a	IA	79.6	0	2	1
P193	58	2	0	2a	IB	112.767	0	2	0
P194	48	2	0	2a	IB	23.5333	1	3	0
P195	62	2	0	1c	IA	99.7667	0	2	0
P196	72	2	0	2a	IB	101.233	0	3	0
P197	31	1	1	1b	IA	102.267	0	2	0
P198	58	1	1	2b	IIA	22.5333	1	3	0
P199	47	1	0	2a	IB	110.367	0	3	1
P200	74	1	0	2a	IB	99.7333	0	2	1
P201	62	1	0	2b	IIA	117.233	0	3	0
P202	49	2	0	1b	IA	106.133	0	2	0
P203	79	2	0	1a	IA	109.767	0	2	2
P204	69	2	0	1b	IA	117.7	0	2	0
P205	58	2	0	1b	IA	110.033	0	2	0
P206	77	2	1	2b	IIA	16.2333	1	2	0
P207	68	1	0	1c	IA	89.0333	0	2	0
P208	68	1	1	2a	IB	102	0	2	0
P209	71	1	1	2a	IB	109.1	0	2	0
P210	53	1	0	2a	IB	38.1667	1	2	0
P211	54	2	0	1c	IA	112.067	0	2	0
P212	64	1	0	2a	IB	31.5333	1	3	0
P213	62	2	0	1b	IA	88.5667	0	2	0
P214	62	2	0	2a	IB	94.8	0	2	0
P215	73	1	1	2a	IB	108.4	0	2	0
P216	78	2	1	2a	IB	101.433	0	1	0
P217	51	2	0	2a	IB	27.9	1	2	1
P218	69	1	0	2a	IB	107.067	0	3	0
P219	44	1	0	1c	IA	115.4	0	3	0
P220	59	2	0	2a	IB	101.767	0	3	0
P221	60	1	1	2a	IB	88.4667	0	3	0
P222	69	2	0	1b	IA	86.1	0	1	1
P223	81	2	0	2a	IB	40.3333	1	2	0
P224	42	1	1	1b	IA	117.067	0	2	1
P225	63	1	1	2a	IB	119.467	0	3	0
P226	70	1	1	1b	IA	124.067	0	2	0
P227	51	2	0	1b	IA	123.167	0	2	0
P228	42	2	0	1b	IA	83.6	1	2	0
