# Supplementary material for: Proteomic Analyses Identify Differentially Expressed Proteins and Pathways Between Low-Risk and High-Risk Subtypes of Early-Stage Lung Adenocarcinoma and Their Prognostic Impacts
Source: Mol Cell Proteomics. 2021 Jan 26;20:100015. doi: 10.1074/mcp.RA120.002384 (PMC7950210; doi:10.1074/mcp.RA120.002384)
Supplement: Supplemental Table S3 [file mmc4.xlsx]

## Sheet: 6270 Identified proteins
T: Protein IDs	T: Majority protein IDs	N: Mol. weight [kDa]	N: Peptides	N: Razor + unique peptides	N: Unique peptides	N: Sequence coverage [%]	N: Unique + razor sequence coverage [%]	N: Unique sequence coverage [%]	N: MS/MS count	LFQ intensity LC_Tissue_LR-T_1	LFQ intensity LC_Tissue_LR-T_10	LFQ intensity LC_Tissue_LR-T_11	LFQ intensity LC_Tissue_LR-T_12	LFQ intensity LC_Tissue_LR-T_13	LFQ intensity LC_Tissue_LR-T_14	LFQ intensity LC_Tissue_LR-T_15	LFQ intensity LC_Tissue_LR-T_16	LFQ intensity LC_Tissue_LR-T_17	LFQ intensity LC_Tissue_LR-T_18	LFQ intensity LC_Tissue_LR-T_19	LFQ intensity LC_Tissue_LR-T_2	LFQ intensity LC_Tissue_LR-T_20	LFQ intensity LC_Tissue_LR-T_21	LFQ intensity LC_Tissue_LR-T_22	LFQ intensity LC_Tissue_LR-T_23	LFQ intensity LC_Tissue_LR-T_24	LFQ intensity LC_Tissue_LR-T_25	LFQ intensity LC_Tissue_LR-T_26	LFQ intensity LC_Tissue_LR-T_27	LFQ intensity LC_Tissue_LR-T_28	LFQ intensity LC_Tissue_LR-T_29	LFQ intensity LC_Tissue_LR-T_3	LFQ intensity LC_Tissue_LR-T_30	LFQ intensity LC_Tissue_LR-T_31	LFQ intensity LC_Tissue_LR-T_4	LFQ intensity LC_Tissue_LR-T_5	LFQ intensity LC_Tissue_LR-T_6	LFQ intensity LC_Tissue_LR-T_7	LFQ intensity LC_Tissue_LR-T_8	LFQ intensity LC_Tissue_LR-T_9	LFQ intensity LC_Tissue_LR-N_1	LFQ intensity LC_Tissue_LR-N_10	LFQ intensity LC_Tissue_LR-N_11	LFQ intensity LC_Tissue_LR-N_12	LFQ intensity LC_Tissue_LR-N_13	LFQ intensity LC_Tissue_LR-N_14	LFQ intensity LC_Tissue_LR-N_15	LFQ intensity LC_Tissue_LR-N_16	LFQ intensity LC_Tissue_LR-N_17
sp|Q9Y6Y8|S23IP_HUMAN	sp|Q9Y6Y8|S23IP_HUMAN	111.08	30	30	30	40.8	40.8	40.8	513	446080000	723630000	256850000	167050000	390360000	268880000	561900000	362640000	399630000	252390000	286870000	169920000	420330000	281980000	437810000	399130000	847750000	195800000	473260000	303820000	310500000	172130000	485430000	291470000	236750000	392090000	710060000	205440000	336900000	295390000	383330000	185110000	163280000	126480000	191010000	114010000	173560000	78857000	73838000	131370000
sp|Q9Y6X5|ENPP4_HUMAN;sp|Q6UWV6|ENPP7_HUMAN	sp|Q9Y6X5|ENPP4_HUMAN	51.641	10	10	10	32	32	32	155	143120000	234640000	86147000	87185000	68358000	98769000	212780000	337200000	55587000	237130000	160700000	46276000	62906000	164350000	104090000	196200000	81802000	88964000	85432000	184520000	70593000	79364000	120030000	281610000	139600000	122180000	111110000	149780000	134340000	292340000	156940000	150220000	107270000	33852000	80066000	54237000	73175000	72279000	0	131500000
sp|Q9Y6W5|WASF2_HUMAN	sp|Q9Y6W5|WASF2_HUMAN	54.283	8	8	7	22.1	22.1	19.5	184	30939000	91181000	91426000	72704000	55847000	45725000	71284000	58051000	77524000	81663000	65681000	61605000	113280000	107750000	59169000	76882000	75938000	79092000	105060000	77157000	63239000	46523000	62619000	85527000	73623000	52155000	84763000	64108000	51272000	95138000	91459000	40673000	77219000	69822000	95151000	77562000	83563000	81829000	45837000	66423000
sp|Q9Y6W3|CAN7_HUMAN	sp|Q9Y6W3|CAN7_HUMAN	92.651	3	3	3	3.4	3.4	3.4	5	0	0	0	0	0	0	0	0	0	0	0	0	0	0	0	0	0	0	0	0	0	0	0	0	0	0	0	0	0	0	0	0	0	0	0	0	0	0	0	0
sp|Q9Y6U3|ADSV_HUMAN	sp|Q9Y6U3|ADSV_HUMAN	80.488	24	24	24	53	53	53	136	0	87193000	13001000	0	37388000	0	8069500	0	0	64414000	0	0	25139000	128470000	97254000	14186000	8955300	0	12782000	0	0	25347000	0	0	117310000	0	838600000	0	0	14304000	68718000	0	12213000	0	66038000	0	0	0	26996000	17767000
sp|Q9Y6R7|FCGBP_HUMAN	sp|Q9Y6R7|FCGBP_HUMAN	572.01	89	89	89	39.4	39.4	39.4	194	0	3523100	0	1754600	3442900	7323200	7918800	7324800	7568000	3278200	3539300	4192600	28492000	3519500	31149000	3308900	1916200	0	4309600	5126300	7461600	5964100	12806000	10930000	8551800	5314400	5128500	3379300	13716000	0	4773700	3273200	6036500	0	1904800	0	0	0	7529200	2703400
sp|Q9Y6R4|M3K4_HUMAN	sp|Q9Y6R4|M3K4_HUMAN	181.68	3	3	3	1.9	1.9	1.9	3	0	0	0	0	0	0	0	0	0	0	0	0	0	0	0	0	0	0	0	0	0	0	0	0	0	0	0	0	0	0	0	0	0	0	0	0	0	0	0	0
sp|Q9Y6R1|S4A4_HUMAN	sp|Q9Y6R1|S4A4_HUMAN	121.46	4	4	4	7.6	7.6	7.6	7	0	0	0	0	0	0	0	0	0	0	0	0	0	0	0	0	0	0	0	0	0	0	0	0	0	0	0	0	0	0	0	0	0	0	0	0	0	0	0	0
sp|Q9Y6R0|NUMBL_HUMAN	sp|Q9Y6R0|NUMBL_HUMAN	64.891	4	2	2	5.6	2	2	5	0	0	0	0	0	0	0	0	0	0	0	0	0	0	0	0	0	0	0	0	0	0	0	0	0	0	0	0	0	0	0	0	0	0	0	0	0	0	0	0
sp|Q9Y6Q5|AP1M2_HUMAN	sp|Q9Y6Q5|AP1M2_HUMAN	48.108	14	11	11	38.5	31.9	31.9	97	80402000	128990000	53418000	50101000	72191000	79424000	111500000	183370000	0	46186000	86539000	17355000	110910000	60652000	179540000	62201000	132040000	27257000	53800000	55920000	99919000	33878000	58635000	82713000	59150000	52598000	49542000	47307000	60839000	59597000	148530000	28712000	0	27468000	26753000	0	0	0	0	0
sp|Q9Y6N5|SQOR_HUMAN	sp|Q9Y6N5|SQOR_HUMAN	49.96	36	36	36	78.2	78.2	78.2	2804	3998200000	1365900000	2158700000	2619400000	2488000000	2448700000	3811700000	4269800000	2253800000	1721300000	3564200000	1457100000	2440000000	1838000000	2028300000	1433400000	1942800000	2360000000	3124900000	2770900000	1042300000	1781900000	2845200000	2482300000	1525000000	2235600000	2124900000	4329900000	1742300000	2366400000	1585500000	1555200000	1968400000	1499000000	2038100000	1840000000	1816100000	2023700000	1268200000	1902600000
sp|Q9Y6M9|NDUB9_HUMAN	sp|Q9Y6M9|NDUB9_HUMAN	21.831	9	9	9	64.2	64.2	64.2	286	150030000	240650000	200250000	198090000	176120000	202460000	226830000	134270000	184130000	217840000	221150000	225780000	166770000	157470000	253760000	184260000	307600000	133490000	159790000	238210000	185720000	142320000	278880000	260640000	110990000	212290000	157610000	293010000	195010000	241720000	215380000	99238000	195360000	158930000	119900000	184090000	147730000	169960000	0	189440000
sp|Q9Y6M5|ZNT1_HUMAN	sp|Q9Y6M5|ZNT1_HUMAN	55.299	2	2	2	8.5	8.5	8.5	2	0	0	0	0	0	0	0	0	0	0	0	0	0	0	0	0	0	0	0	0	0	0	0	0	0	0	0	0	0	0	0	0	0	0	0	0	0	0	0	0
sp|Q9Y6M1|IF2B2_HUMAN	sp|Q9Y6M1|IF2B2_HUMAN	66.121	11	10	10	26.5	24.4	24.4	72	0	0	0	0	74103000	0	75428000	0	52993000	0	0	45537000	0	0	0	0	0	0	53207000	0	0	0	0	0	0	0	0	0	0	0	0	78049000	45946000	74249000	0	77851000	63858000	0	0	0
sp|Q9Y6K9|NEMO_HUMAN	sp|Q9Y6K9|NEMO_HUMAN	48.197	6	6	6	17.7	17.7	17.7	35	37774000	53226000	0	51377000	45499000	0	50823000	50543000	47121000	0	0	0	59803000	0	59028000	44752000	0	0	0	42002000	0	0	49409000	36076000	0	45110000	47514000	0	0	0	41626000	0	0	0	0	0	0	0	0	47694000
sp|Q9Y6K5|OAS3_HUMAN	sp|Q9Y6K5|OAS3_HUMAN	121.17	37	37	37	49.2	49.2	49.2	470	59622000	275990000	136690000	163800000	92783000	110350000	79462000	310340000	77779000	459630000	152400000	381380000	54883000	93971000	27407000	291840000	151110000	94204000	189380000	126450000	21476000	64275000	182110000	292770000	138260000	46699000	698050000	298790000	97676000	290390000	159620000	33203000	249390000	44165000	61359000	114410000	108530000	86195000	80451000	66478000
sp|Q9Y6J0|CABIN_HUMAN	sp|Q9Y6J0|CABIN_HUMAN	246.35	3	3	3	1.6	1.6	1.6	28	0	0	0	0	0	0	0	0	0	0	0	0	0	0	0	0	0	0	0	0	0	0	0	0	0	0	0	78081000	0	77062000	0	0	0	65459000	64819000	0	0	0	0	0
sp|Q9Y6I9|TX264_HUMAN	sp|Q9Y6I9|TX264_HUMAN	34.188	4	4	4	21.1	21.1	21.1	30	31406000	41896000	0	31595000	0	0	29418000	26805000	0	37147000	35727000	29114000	41180000	0	0	40629000	0	0	29026000	24341000	0	0	29693000	19809000	24747000	29291000	27813000	34316000	34193000	29344000	0	0	0	0	0	0	0	0	0	0
sp|Q9Y6I8|PXMP4_HUMAN	sp|Q9Y6I8|PXMP4_HUMAN	24.264	5	5	5	20.3	20.3	20.3	7	0	90867000	0	0	0	0	0	0	0	0	0	0	0	0	0	0	0	0	0	0	0	0	0	0	0	0	39373000	0	0	0	0	0	0	0	0	0	0	0	0	0
sp|Q9Y6I3|EPN1_HUMAN	sp|Q9Y6I3|EPN1_HUMAN	60.293	13	13	12	25.7	25.7	23.6	239	136610000	114290000	114660000	103960000	141630000	97526000	67236000	53118000	95532000	82495000	82710000	189170000	85906000	66935000	88960000	76796000	140110000	105160000	88053000	85747000	94596000	95860000	84524000	82459000	67635000	96837000	119320000	150390000	141270000	129680000	76009000	152240000	126440000	0	64877000	126860000	108740000	0	0	109150000
sp|Q9Y6H1|CHCH2_HUMAN	sp|Q9Y6H1|CHCH2_HUMAN	15.512	4	4	1	33.8	33.8	6.6	182	176970000	149010000	101550000	132970000	86119000	267640000	244680000	155950000	50363000	751160000	146330000	114290000	76238000	93521000	140440000	147300000	136400000	86508000	172250000	145080000	139530000	101900000	222590000	123890000	115890000	122730000	129860000	179720000	227070000	88010000	110690000	107520000	61119000	0	102540000	97063000	114650000	0	0	79376000
sp|Q9Y6G9|DC1L1_HUMAN	sp|Q9Y6G9|DC1L1_HUMAN	56.578	16	15	15	45.9	43.4	43.4	136	96882000	179810000	176370000	212670000	151790000	99289000	177320000	134960000	141720000	113380000	143490000	114240000	147850000	106390000	153130000	138160000	63293000	117650000	171110000	108160000	78757000	0	160180000	140970000	208950000	97914000	195070000	104440000	124370000	113370000	129340000	0	153910000	185290000	153990000	182320000	124370000	100160000	0	103450000
sp|Q9Y6G5|COMDA_HUMAN	sp|Q9Y6G5|COMDA_HUMAN	22.966	4	4	4	24.8	24.8	24.8	118	0	0	59208000	66175000	51578000	41836000	25773000	57473000	52643000	34231000	39238000	51482000	35253000	64915000	45916000	43607000	31359000	0	0	0	52088000	36473000	44735000	42137000	55021000	49399000	38065000	56024000	49010000	37123000	73226000	45932000	53982000	0	45784000	0	38352000	0	0	38011000
sp|Q9Y6F8|CDY1_HUMAN;sp|Q9Y6F7|CDY2_HUMAN;sp|Q9Y232|CDYL_HUMAN	sp|Q9Y6F8|CDY1_HUMAN;sp|Q9Y6F7|CDY2_HUMAN	60.472	3	3	3	5.6	5.6	5.6	6	0	0	0	0	0	0	0	0	0	0	0	0	0	0	0	0	0	0	0	0	0	0	0	0	0	0	0	0	0	0	0	0	0	0	0	0	0	0	0	0
sp|Q9Y6F6|MRVI1_HUMAN	sp|Q9Y6F6|MRVI1_HUMAN	97.929	2	2	2	2.7	2.7	2.7	6	0	0	0	0	0	0	0	0	0	0	0	0	0	0	0	0	0	0	0	0	0	0	0	0	0	0	0	0	0	0	0	0	0	0	0	0	0	0	0	0
sp|Q9Y6E2|BZW2_HUMAN	sp|Q9Y6E2|BZW2_HUMAN	48.162	14	13	13	36.5	34.8	34.8	122	62677000	362000000	105160000	85266000	127130000	86676000	146790000	145600000	66430000	94884000	164980000	39336000	95889000	43878000	152700000	200080000	128340000	77005000	138990000	88174000	84537000	0	81474000	39622000	59899000	44818000	112910000	117060000	64186000	60182000	181540000	73731000	48470000	0	68615000	0	0	0	0	50475000
sp|Q9Y6E0|STK24_HUMAN	sp|Q9Y6E0|STK24_HUMAN	49.307	17	17	9	45.4	45.4	30	526	278190000	297690000	250340000	303180000	205610000	194450000	251860000	259530000	262320000	219470000	190170000	288270000	196390000	211590000	185800000	183670000	167260000	214710000	248200000	243390000	240290000	162720000	290840000	250500000	216100000	217480000	233440000	260900000	277380000	264980000	295420000	299120000	260000000	231740000	229330000	266960000	218070000	209830000	121250000	199750000
sp|Q9Y6D9|MD1L1_HUMAN	sp|Q9Y6D9|MD1L1_HUMAN	83.066	4	4	4	7.9	7.9	7.9	9	0	0	0	0	24375000	0	0	0	0	0	0	0	0	0	0	0	0	0	0	0	0	0	0	0	0	0	0	0	0	0	0	0	0	0	0	0	0	0	0	0
sp|Q9Y6D6|BIG1_HUMAN	sp|Q9Y6D6|BIG1_HUMAN	208.76	31	31	20	21.1	21.1	14.1	226	110260000	368800000	116490000	132620000	63565000	78051000	192260000	119340000	81657000	105900000	82185000	47869000	119010000	53262000	50126000	102300000	54345000	81323000	130340000	158000000	89768000	24957000	123940000	89386000	56444000	65060000	230690000	133540000	87544000	135750000	130580000	79430000	98282000	57080000	40495000	70402000	114720000	127530000	0	63050000
sp|Q9Y6D5|BIG2_HUMAN	sp|Q9Y6D5|BIG2_HUMAN	202.04	28	17	17	21.2	13.9	13.9	96	32186000	92994000	0	27183000	24047000	23521000	31706000	35144000	35428000	39201000	25023000	28328000	45884000	16439000	26564000	30679000	0	0	48152000	31143000	57905000	0	28316000	38432000	16569000	22505000	29525000	43665000	33712000	33088000	34758000	0	12518000	39321000	0	0	34095000	0	0	30333000
sp|Q9Y6C9|MTCH2_HUMAN	sp|Q9Y6C9|MTCH2_HUMAN	33.331	14	14	14	68.6	68.6	68.6	1101	1410200000	1196400000	852680000	910290000	1000300000	963890000	944970000	1676100000	1018600000	1261700000	1001700000	1007800000	958030000	1034600000	1013200000	941000000	1164200000	429920000	944230000	1287500000	599700000	527350000	1444900000	1122500000	1131400000	1226000000	1087700000	1556400000	1049600000	1039500000	794390000	623140000	791270000	587490000	657850000	688400000	586680000	437530000	245200000	737860000
sp|Q9Y6C2|EMIL1_HUMAN	sp|Q9Y6C2|EMIL1_HUMAN	106.69	34	34	34	49.5	49.5	49.5	694	342630000	400800000	556430000	324830000	132870000	190590000	224860000	551870000	548230000	196990000	229770000	653470000	1202800000	935600000	1576500000	305630000	691510000	528530000	287680000	242540000	270820000	1602400000	523420000	341790000	1668000000	541830000	266520000	328540000	360380000	371720000	321680000	428580000	208450000	344650000	469840000	172340000	166460000	463180000	276360000	231250000
sp|Q9Y6B6|SAR1B_HUMAN	sp|Q9Y6B6|SAR1B_HUMAN	22.41	13	9	9	76.8	61.6	61.6	396	199320000	299790000	181160000	186000000	282840000	238650000	138410000	199730000	224750000	189100000	270250000	265720000	210850000	123210000	379160000	210650000	138060000	113920000	198610000	133670000	133120000	131490000	296780000	152370000	114830000	287430000	314270000	236410000	241910000	156260000	248900000	100600000	141820000	134560000	126740000	104010000	119520000	68284000	38852000	92161000
sp|Q9Y6A9|SPCS1_HUMAN	sp|Q9Y6A9|SPCS1_HUMAN	11.805	3	3	3	31.4	31.4	31.4	318	388630000	577780000	596790000	559700000	805400000	412560000	558900000	320640000	524140000	346090000	430530000	825590000	492200000	160510000	227590000	405490000	385510000	138520000	443270000	250940000	238880000	261170000	896770000	424920000	172290000	796110000	413260000	692090000	592650000	292660000	600060000	178430000	230890000	254060000	166370000	212700000	133220000	180030000	0	136610000
sp|Q9Y6A4|CFA20_HUMAN	sp|Q9Y6A4|CFA20_HUMAN	22.774	7	7	7	35.2	35.2	35.2	99	13417000	16594000	23702000	37021000	21049000	38153000	25397000	57205000	23551000	48775000	11788000	29738000	62718000	30462000	35245000	35312000	28474000	32613000	79706000	71595000	49257000	27313000	0	85849000	59363000	0	26678000	23988000	11732000	31931000	29086000	0	24380000	29150000	17247000	29758000	16313000	0	0	0
sp|Q9Y697|NFS1_HUMAN	sp|Q9Y697|NFS1_HUMAN	50.195	9	9	9	22.3	22.3	22.3	92	37626000	76745000	19379000	34458000	94962000	94332000	84232000	73170000	133420000	67226000	39362000	39226000	18750000	14715000	78048000	71673000	48018000	0	144060000	190920000	144610000	28982000	97421000	0	0	58958000	71355000	0	28022000	91875000	56638000	0	40360000	51827000	0	0	0	0	40689000	77312000
sp|Q9Y696|CLIC4_HUMAN	sp|Q9Y696|CLIC4_HUMAN	28.772	21	20	20	82.6	79.4	79.4	1772	1666500000	1712900000	1786600000	1755000000	1365200000	1162600000	901490000	777870000	1254200000	1173200000	1155000000	2210000000	1295000000	1119500000	1099200000	1194500000	1081000000	1754300000	937280000	1341500000	1135300000	1444100000	1496000000	1575800000	1002200000	1632200000	1251900000	1380400000	1985500000	2075600000	946180000	2390900000	2004100000	1767500000	1926800000	2266200000	1970900000	1511600000	1407800000	1532200000
sp|Q9Y680|FKBP7_HUMAN	sp|Q9Y680|FKBP7_HUMAN	25.794	9	9	9	40.5	40.5	40.5	93	156990000	110140000	79142000	60335000	54679000	138600000	145590000	16242000	0	64581000	68954000	199910000	0	54211000	99483000	48939000	70133000	71275000	24489000	72079000	121370000	45704000	50689000	37465000	45288000	131340000	78766000	124250000	203060000	54582000	46509000	140910000	97404000	59624000	60008000	93947000	0	61054000	0	71826000
sp|Q9Y679|AUP1_HUMAN	sp|Q9Y679|AUP1_HUMAN	45.786	5	5	5	19.5	19.5	19.5	14	0	0	0	46860000	0	0	0	52116000	0	0	0	0	0	0	36433000	19459000	0	0	0	0	0	0	0	0	0	0	40838000	29624000	0	0	0	0	0	0	0	0	0	0	0	0
sp|Q9Y678|COPG1_HUMAN	sp|Q9Y678|COPG1_HUMAN	97.717	50	50	46	75.9	75.9	70.1	3498	1947300000	3773600000	2470500000	2227900000	2644900000	2409900000	2614200000	2239900000	2348600000	2439100000	2282400000	1506000000	1985500000	1600900000	2007200000	2332000000	2060100000	1566000000	2156500000	1787500000	1756700000	1330100000	2228500000	2263300000	1659400000	1353300000	3080700000	2169200000	1810200000	2139800000	2487300000	1126200000	1357300000	1254900000	1352500000	1467700000	1485800000	1295800000	868410000	1429900000
sp|Q9Y676|RT18B_HUMAN	sp|Q9Y676|RT18B_HUMAN	29.395	5	5	5	32.6	32.6	32.6	14	0	39004000	0	0	0	0	0	0	0	0	0	0	0	0	0	0	0	0	0	0	0	0	0	0	0	0	35306000	0	0	0	0	0	0	0	0	0	0	0	0	0
sp|Q9Y673|ALG5_HUMAN	sp|Q9Y673|ALG5_HUMAN	36.946	11	11	11	42.6	42.6	42.6	65	60532000	77502000	70174000	0	46273000	64828000	75799000	69776000	70751000	0	40367000	84708000	64263000	0	103010000	0	0	0	48838000	0	0	0	101110000	0	0	69898000	36505000	71971000	0	0	47864000	0	0	0	0	0	0	0	0	0
sp|Q9Y672|ALG6_HUMAN	sp|Q9Y672|ALG6_HUMAN	58.12	3	3	3	6.3	6.3	6.3	25	0	48940000	0	24626000	0	44273000	39115000	0	0	0	23172000	0	0	18862000	40891000	40069000	0	0	30539000	0	22765000	0	49359000	25410000	0	0	59019000	0	0	0	39017000	0	0	0	0	0	0	0	0	0
sp|Q9Y666|S12A7_HUMAN	sp|Q9Y666|S12A7_HUMAN	119.1	11	11	9	14.2	14.2	12.3	60	40434000	40104000	0	42330000	26912000	13200000	25726000	0	0	0	25900000	31575000	0	32446000	0	32227000	23074000	0	0	0	0	0	0	32870000	0	34702000	35802000	0	20079000	40172000	23711000	0	0	0	0	0	0	0	0	0
sp|Q9Y657|SPIN1_HUMAN;sp|Q5JUX0|SPIN3_HUMAN	sp|Q9Y657|SPIN1_HUMAN;sp|Q5JUX0|SPIN3_HUMAN	29.6	2	2	2	11.5	11.5	11.5	12	0	0	0	0	0	0	0	0	0	0	0	0	0	0	0	0	0	0	0	0	0	0	0	0	0	0	0	0	0	0	0	0	0	0	0	0	0	0	0	0
sp|Q9Y646|CBPQ_HUMAN	sp|Q9Y646|CBPQ_HUMAN	51.887	11	11	11	33.1	33.1	33.1	174	95292000	320460000	133620000	61024000	129440000	77293000	131690000	36737000	129280000	137420000	81979000	185330000	136080000	99058000	376360000	661580000	88132000	70404000	77408000	84911000	170250000	111910000	125920000	85380000	183730000	154300000	122830000	56109000	267790000	107650000	156310000	144560000	89696000	61439000	64622000	170340000	56659000	45757000	0	92875000
sp|Q9Y639|NPTN_HUMAN	sp|Q9Y639|NPTN_HUMAN	44.387	9	9	9	22.9	22.9	22.9	510	332790000	192170000	211790000	173750000	227970000	195670000	191030000	140640000	219260000	159480000	188420000	238030000	182210000	154650000	248710000	228500000	182280000	213980000	183260000	251990000	172740000	116730000	218210000	257950000	296920000	259010000	153990000	251760000	411140000	245540000	248700000	241810000	266630000	140450000	203160000	279620000	202520000	151010000	151520000	310710000
sp|Q9Y625|GPC6_HUMAN	sp|Q9Y625|GPC6_HUMAN	62.735	6	4	4	17.5	13	13	27	0	0	0	0	0	0	0	0	0	0	0	74105000	0	0	0	0	0	0	0	0	0	0	0	0	0	0	65565000	0	0	0	0	0	0	0	0	0	0	0	0	0
sp|Q9Y624|JAM1_HUMAN	sp|Q9Y624|JAM1_HUMAN	32.583	14	14	14	50.8	50.8	50.8	578	405840000	379680000	316350000	470180000	352000000	356830000	394990000	308140000	287090000	174570000	287640000	331270000	335660000	270280000	305470000	362690000	413330000	498950000	205840000	433580000	305910000	273740000	376090000	535490000	358110000	364820000	215100000	281840000	465400000	535240000	443930000	1186900000	551430000	545160000	461990000	741430000	449000000	430430000	565290000	621880000
sp|Q9Y617|SERC_HUMAN	sp|Q9Y617|SERC_HUMAN	40.422	14	14	14	48.9	48.9	48.9	158	22321000	23598000	33460000	6368700	34812000	64628000	0	60321000	66661000	35840000	34338000	80629000	53315000	0	35026000	70145000	293410000	0	41977000	25811000	17942000	35236000	155080000	24840000	65105000	62758000	617020000	128490000	77694000	0	32838000	0	22111000	0	0	0	0	0	0	141550000
sp|Q9Y613|FHOD1_HUMAN	sp|Q9Y613|FHOD1_HUMAN	126.55	21	21	21	27.7	27.7	27.7	257	74874000	97820000	155190000	115870000	116240000	118650000	102760000	45738000	177410000	105290000	76797000	140860000	60747000	62903000	83415000	128230000	51783000	118490000	80831000	111060000	168550000	124870000	181590000	65047000	121630000	101040000	105470000	120020000	114410000	196540000	123070000	100730000	124080000	148500000	80242000	123830000	86559000	92166000	0	103130000
sp|Q9Y608|LRRF2_HUMAN	sp|Q9Y608|LRRF2_HUMAN	82.17	6	5	5	11.2	9.6	9.6	5	0	0	0	0	0	0	0	0	0	0	70631000	0	0	0	0	0	0	0	0	0	0	0	0	0	0	0	0	0	0	0	0	0	0	0	0	0	0	0	0	0
sp|Q9Y606|TRUA_HUMAN	sp|Q9Y606|TRUA_HUMAN	47.47	4	4	4	10.3	10.3	10.3	25	0	0	0	0	0	0	0	0	0	0	17143000	0	0	0	0	0	0	0	0	15007000	0	0	0	0	0	18313000	0	0	0	0	0	0	0	0	0	0	0	0	0	0
sp|Q9Y5Z4|HEBP2_HUMAN	sp|Q9Y5Z4|HEBP2_HUMAN	22.875	10	10	10	63.4	63.4	63.4	413	364890000	455870000	363540000	353730000	421440000	358410000	338520000	389760000	413580000	253690000	393620000	644080000	414460000	407950000	468990000	169420000	537270000	329350000	217870000	365920000	387050000	242470000	512070000	397240000	462700000	525430000	195490000	322610000	507140000	204970000	310090000	384070000	221230000	239170000	271630000	329670000	234450000	298790000	221270000	348490000
sp|Q9Y5Y7|LYVE1_HUMAN	sp|Q9Y5Y7|LYVE1_HUMAN	35.213	3	3	3	8.4	8.4	8.4	18	0	0	0	0	0	0	0	0	0	0	0	0	0	0	0	0	0	0	0	0	0	0	0	0	0	0	0	0	0	0	0	0	0	40852000	58602000	57440000	89612000	0	0	0
sp|Q9Y5Y6|ST14_HUMAN	sp|Q9Y5Y6|ST14_HUMAN	94.769	5	5	5	8.2	8.2	8.2	12	0	0	0	0	0	0	0	0	0	0	0	0	0	0	0	0	0	0	0	0	0	0	0	0	0	0	0	0	0	0	0	0	0	0	0	0	0	0	0	0
sp|Q9Y5Y2|NUBP2_HUMAN	sp|Q9Y5Y2|NUBP2_HUMAN	28.825	8	8	8	53.9	53.9	53.9	288	112570000	434420000	92932000	154290000	176980000	209070000	275000000	229800000	148480000	129410000	176660000	80533000	114930000	47640000	114240000	203270000	179630000	54023000	121570000	145730000	140450000	105330000	124500000	161980000	96086000	101670000	226020000	160370000	160300000	149910000	173860000	0	156650000	110140000	87652000	128580000	122100000	0	0	38924000
sp|Q9Y5X3|SNX5_HUMAN	sp|Q9Y5X3|SNX5_HUMAN	46.816	26	26	25	70	70	70	862	732080000	640250000	710290000	693710000	714030000	633060000	760080000	610280000	872900000	570660000	849760000	685610000	916310000	847900000	666000000	868500000	709660000	365010000	589360000	532580000	534840000	773160000	785290000	547020000	617470000	626070000	652720000	470040000	851100000	1002600000	797950000	798340000	771180000	606680000	584660000	729190000	584040000	391560000	367010000	593830000
sp|Q9Y5X2|SNX8_HUMAN	sp|Q9Y5X2|SNX8_HUMAN	52.569	9	9	9	29.2	29.2	29.2	29	0	15757000	0	0	25927000	25915000	0	45793000	0	28914000	0	0	27407000	0	28899000	0	0	0	0	0	37285000	0	30220000	0	0	0	50076000	28274000	0	33794000	44625000	0	36521000	0	32943000	0	0	0	0	0
sp|Q9Y5X1|SNX9_HUMAN	sp|Q9Y5X1|SNX9_HUMAN	66.591	18	18	18	39.7	39.7	39.7	109	71428000	105920000	129050000	110140000	77996000	70312000	83514000	94642000	53181000	125170000	215360000	115910000	139560000	100990000	87150000	132200000	96807000	86525000	87525000	64665000	88922000	106790000	50520000	71913000	86455000	81448000	154200000	91149000	89204000	97946000	0	0	0	0	47402000	0	139160000	0	0	0
sp|Q9Y5V3|MAGD1_HUMAN	sp|Q9Y5V3|MAGD1_HUMAN	86.16	3	2	2	4.5	3	3	15	0	0	0	0	0	0	0	0	0	0	0	0	0	0	0	0	0	0	0	0	0	0	0	0	0	0	0	0	0	0	0	0	0	0	0	0	0	0	0	0
sp|Q9Y5U9|IR3IP_HUMAN	sp|Q9Y5U9|IR3IP_HUMAN	8.9687	2	2	2	34.1	34.1	34.1	152	129030000	241890000	120680000	100500000	140680000	128180000	109790000	105620000	0	62513000	146600000	116350000	144720000	79991000	0	80164000	94261000	0	49485000	112960000	0	90844000	129170000	143810000	143570000	127020000	150000000	121760000	166600000	48616000	122790000	0	0	0	0	0	0	0	0	65589000
sp|Q9Y5U8|MPC1_HUMAN	sp|Q9Y5U8|MPC1_HUMAN	12.347	4	4	4	57.8	57.8	57.8	89	29755000	75667000	53632000	96068000	39619000	90482000	154620000	108870000	59116000	56938000	72099000	0	0	0	33469000	43258000	107000000	0	97196000	76661000	0	33600000	104040000	53439000	82486000	75646000	41450000	80065000	78994000	51242000	73413000	27635000	60575000	38785000	0	0	39750000	89552000	0	0
sp|Q9Y5T5|UBP16_HUMAN	sp|Q9Y5T5|UBP16_HUMAN	93.569	4	4	4	7.7	7.7	7.7	10	0	0	0	0	0	0	0	0	0	0	0	0	0	0	0	0	0	0	0	0	0	0	0	0	0	0	0	0	0	0	0	0	0	0	0	0	0	0	0	0
sp|Q9Y5S9|RBM8A_HUMAN	sp|Q9Y5S9|RBM8A_HUMAN	19.889	9	9	9	48.3	48.3	48.3	138	125830000	127780000	173900000	120120000	105240000	142120000	203790000	222020000	228040000	124360000	112660000	95349000	210590000	88709000	196210000	93023000	240170000	104400000	179730000	172630000	138620000	78733000	147230000	120460000	72058000	80363000	152010000	99613000	117170000	110510000	100160000	82761000	62396000	56301000	71785000	81195000	74050000	0	240490000	140340000
sp|Q9Y5S2|MRCKB_HUMAN	sp|Q9Y5S2|MRCKB_HUMAN	194.31	20	20	17	14.4	14.4	12.8	98	45498000	0	112400000	59558000	68853000	0	110100000	92532000	101010000	79782000	89793000	82229000	0	108520000	136850000	89876000	115490000	114060000	66129000	76115000	81850000	0	63135000	133660000	71288000	0	70232000	0	0	102080000	100470000	0	119970000	103250000	75974000	100860000	105550000	0	0	75084000
sp|Q9Y5S1|TRPV2_HUMAN	sp|Q9Y5S1|TRPV2_HUMAN	85.98	7	7	7	13.5	13.5	13.5	10	0	0	0	0	0	0	0	0	0	0	24422000	0	0	0	0	0	0	0	0	0	0	0	0	0	0	0	0	0	0	0	0	0	0	0	0	0	0	0	0	0
sp|Q9Y5R8|TPPC1_HUMAN	sp|Q9Y5R8|TPPC1_HUMAN	16.831	3	3	3	25.5	25.5	25.5	11	0	0	0	0	0	0	0	0	0	0	0	0	0	0	0	0	0	0	0	0	0	0	0	0	0	0	0	0	0	0	0	0	0	0	0	0	0	0	0	0
sp|Q9Y5Q9|TF3C3_HUMAN	sp|Q9Y5Q9|TF3C3_HUMAN	101.27	4	4	4	7.4	7.4	7.4	5	0	0	0	0	0	18910000	0	0	0	0	0	0	0	0	0	0	0	0	0	0	0	0	0	0	0	0	0	0	0	0	0	0	0	0	0	0	0	0	0	0
sp|Q9Y5P6|GMPPB_HUMAN	sp|Q9Y5P6|GMPPB_HUMAN	39.834	13	13	13	53.6	53.6	53.6	495	500820000	355580000	517780000	421790000	658360000	520570000	460550000	557730000	420370000	253670000	398810000	581000000	488260000	265120000	292770000	357930000	386460000	238740000	428500000	195240000	485050000	566620000	618550000	483140000	318370000	584410000	408800000	304230000	473110000	293870000	406390000	305400000	277310000	297220000	286390000	326550000	319210000	277500000	0	175970000
sp|Q9Y5P4|C43BP_HUMAN	sp|Q9Y5P4|C43BP_HUMAN	70.834	14	14	14	33.2	33.2	33.2	101	97644000	43582000	37460000	49006000	50372000	33420000	59471000	56825000	35710000	36757000	43445000	71123000	58590000	64339000	31124000	28701000	45555000	49441000	55077000	66225000	61194000	0	41462000	58164000	0	28977000	45196000	49683000	45613000	35609000	38349000	42928000	21301000	0	0	37728000	0	0	40908000	50879000
sp|Q9Y5M8|SRPRB_HUMAN	sp|Q9Y5M8|SRPRB_HUMAN	29.702	15	15	15	50.6	50.6	50.6	364	410770000	717560000	314620000	330710000	397820000	354710000	448890000	300430000	342810000	282190000	324110000	361860000	290800000	142830000	368730000	380710000	393100000	241330000	214260000	322940000	261200000	225070000	348360000	340040000	247110000	160000000	631770000	384880000	525860000	185310000	528170000	141840000	70297000	106620000	103230000	36745000	84242000	94771000	0	87038000
sp|Q9Y5L4|TIM13_HUMAN	sp|Q9Y5L4|TIM13_HUMAN	10.5	6	6	6	70.5	70.5	70.5	224	198710000	317350000	158390000	158110000	131670000	272140000	199430000	203170000	64893000	247640000	213650000	165720000	175010000	100710000	191480000	143750000	324280000	95834000	109810000	159050000	198500000	70341000	271750000	156540000	204280000	184710000	114870000	132130000	172450000	119370000	93412000	71410000	89850000	45897000	46991000	57542000	68625000	40324000	0	47953000
sp|Q9Y5L0|TNPO3_HUMAN	sp|Q9Y5L0|TNPO3_HUMAN	104.2	14	14	14	19	19	19	236	103180000	93164000	94094000	112890000	110830000	76885000	98274000	87470000	119650000	101220000	80984000	85733000	92393000	102270000	82023000	90768000	72675000	75675000	93290000	81564000	92517000	90289000	118560000	104820000	104350000	117240000	115670000	159480000	129220000	120360000	120930000	111870000	128910000	113070000	109280000	120010000	115240000	110320000	0	96997000
sp|Q9Y5K8|VATD_HUMAN	sp|Q9Y5K8|VATD_HUMAN	28.262	7	7	7	40.9	40.9	40.9	143	105020000	184050000	117110000	108300000	57618000	89936000	81623000	109880000	65221000	107210000	118960000	156580000	0	280020000	133510000	132780000	112770000	126200000	111910000	83979000	74243000	59674000	111430000	128690000	107520000	0	172570000	0	116970000	100270000	134670000	101450000	113190000	0	68523000	63509000	70729000	0	0	0
sp|Q9Y5K6|CD2AP_HUMAN	sp|Q9Y5K6|CD2AP_HUMAN	71.45	27	27	27	54.5	54.5	54.5	442	150780000	404580000	219370000	171910000	214270000	256760000	318690000	307960000	371380000	261620000	276920000	252530000	166530000	215600000	369000000	387130000	293680000	297580000	236930000	270670000	241770000	201260000	382630000	294580000	194280000	308340000	278390000	223810000	241860000	320300000	210920000	217710000	173290000	147450000	291330000	271820000	182790000	164660000	191610000	212400000
sp|Q9Y5K5|UCHL5_HUMAN	sp|Q9Y5K5|UCHL5_HUMAN	37.606	18	18	18	76.6	76.6	76.6	261	185150000	329880000	198130000	230770000	246070000	234960000	224970000	305510000	155910000	217500000	247770000	212630000	244780000	162840000	228200000	214810000	266380000	147760000	253560000	238450000	246780000	129620000	176560000	259690000	214400000	180820000	240280000	270990000	243140000	208620000	193190000	143080000	173950000	115010000	158140000	195860000	66695000	122080000	252900000	189630000
sp|Q9Y5J9|TIM8B_HUMAN	sp|Q9Y5J9|TIM8B_HUMAN	9.3435	4	4	4	50.6	50.6	50.6	11	34317000	42382000	0	0	0	0	0	0	0	0	0	0	0	0	0	0	42596000	0	0	0	0	0	0	0	0	0	0	0	0	0	0	0	0	0	0	0	0	0	0	0
sp|Q9Y5J7|TIM9_HUMAN	sp|Q9Y5J7|TIM9_HUMAN	10.378	5	5	5	68.5	68.5	68.5	390	301220000	461800000	345450000	334480000	313580000	497400000	354350000	318950000	268680000	551490000	315790000	398520000	449090000	263570000	393220000	289590000	621470000	188130000	296050000	267090000	277980000	256190000	571980000	376600000	322300000	491820000	240170000	328220000	376800000	261550000	335390000	296070000	296310000	183820000	229950000	210810000	215730000	204950000	0	220010000
sp|Q9Y5J6|T10B_HUMAN	sp|Q9Y5J6|T10B_HUMAN	11.586	3	3	3	37.9	37.9	37.9	16	0	0	11817000	9964700	12341000	37903000	0	14649000	0	0	12609000	0	14844000	0	14371000	12175000	20338000	0	12093000	13136000	0	15902000	13491000	0	0	0	0	0	0	0	0	0	0	0	0	0	0	0	0	0
sp|Q9Y5J1|UTP18_HUMAN	sp|Q9Y5J1|UTP18_HUMAN	62.003	3	3	3	7.2	7.2	7.2	26	0	0	14312000	19665000	11183000	11393000	25060000	14145000	20433000	18428000	17462000	0	0	0	0	17066000	17847000	0	23091000	19035000	27657000	0	11138000	23006000	12236000	0	13081000	0	0	9901900	15289000	0	0	10674000	0	0	0	7286300	0	0
sp|Q9Y5I4|PCDC2_HUMAN	sp|Q9Y5I4|PCDC2_HUMAN	109.45	3	2	2	4	3.3	3.3	2	0	0	0	0	0	0	0	0	0	0	0	0	0	0	0	0	0	0	0	0	0	0	0	0	0	0	0	0	0	0	0	0	0	0	0	0	0	0	0	0
sp|Q9Y5B9|SP16H_HUMAN	sp|Q9Y5B9|SP16H_HUMAN	119.91	24	24	24	26.3	26.3	26.3	246	0	93440000	91415000	85810000	68250000	89465000	106080000	107770000	72043000	33174000	65175000	26706000	120170000	105710000	251050000	32740000	522370000	74601000	77664000	39642000	171800000	91486000	58745000	140050000	114960000	40064000	59040000	82945000	32842000	56781000	122200000	19123000	16497000	76153000	58242000	30980000	66854000	60719000	0	35392000
sp|Q9Y5B8|NDK7_HUMAN	sp|Q9Y5B8|NDK7_HUMAN	42.491	2	2	2	7.2	7.2	7.2	20	0	0	0	0	0	0	0	0	0	0	0	0	0	0	0	0	0	0	0	0	0	0	0	0	0	0	0	0	0	0	0	0	0	0	0	0	0	0	0	0
sp|Q9Y5B6|PAXB1_HUMAN	sp|Q9Y5B6|PAXB1_HUMAN	104.8	5	5	5	8	8	8	24	0	0	37138000	0	38781000	38663000	0	25698000	0	0	0	0	0	0	0	33552000	0	49079000	0	18526000	0	0	0	0	0	0	32586000	0	0	36213000	36306000	0	0	0	0	0	0	0	0	0
sp|Q9Y5A9|YTHD2_HUMAN	sp|Q9Y5A9|YTHD2_HUMAN	62.333	4	2	2	7.8	4.7	4.7	38	3727400	0	0	1707600	5721500	0	90037000	0	51105000	1587000	0	0	0	0	0	0	0	0	0	31419000	47356000	6911300	0	0	0	3175300	18258000	0	5474100	0	4611800	1453600	676040	0	0	0	0	0	7304600	17340000
sp|Q9Y5A7|NUB1_HUMAN	sp|Q9Y5A7|NUB1_HUMAN	70.537	11	11	11	19.2	19.2	19.2	70	56941000	37877000	49791000	116690000	67519000	54483000	64350000	49032000	62955000	66662000	57297000	50480000	86477000	38500000	68388000	71845000	68566000	25954000	82063000	58500000	56425000	48609000	71308000	69944000	33108000	66092000	69031000	56829000	61692000	54612000	61890000	54407000	60695000	75972000	67767000	48127000	61242000	53188000	0	61868000
sp|Q9Y584|TIM22_HUMAN	sp|Q9Y584|TIM22_HUMAN	20.031	2	2	2	26.3	26.3	26.3	4	0	0	0	0	0	0	0	0	0	0	0	0	0	0	0	0	0	0	0	0	0	0	0	0	0	0	0	0	0	0	0	0	0	0	0	0	0	0	0	0
sp|Q9Y580|RBM7_HUMAN	sp|Q9Y580|RBM7_HUMAN	30.503	2	2	2	9.8	9.8	9.8	4	0	0	0	0	0	0	0	31030000	0	0	0	0	0	0	16601000	0	13669000	0	0	0	0	0	0	0	0	0	0	0	8039500	0	0	0	0	0	0	0	0	0	0	0
sp|Q9Y570|PPME1_HUMAN	sp|Q9Y570|PPME1_HUMAN	42.315	11	11	11	42.2	42.2	42.2	221	64299000	166250000	120410000	82690000	101000000	80480000	108810000	158250000	70807000	117810000	119930000	95400000	103010000	67118000	108520000	92022000	181720000	87956000	82472000	81717000	61242000	71890000	144080000	68983000	54573000	129020000	82639000	115630000	77797000	98635000	91841000	0	74464000	82803000	82210000	112640000	89691000	129240000	0	78272000
sp|Q9Y548|YIPF1_HUMAN	sp|Q9Y548|YIPF1_HUMAN	34.276	2	2	2	11.4	11.4	11.4	2	0	0	0	0	0	0	0	0	0	0	0	0	0	0	0	0	0	0	0	0	0	0	0	0	0	0	0	0	0	0	0	0	0	0	0	0	0	0	0	0
sp|Q9Y547|IFT25_HUMAN	sp|Q9Y547|IFT25_HUMAN	16.297	3	3	3	36.1	36.1	36.1	38	47017000	38050000	0	0	38229000	36357000	28155000	0	0	54341000	0	38921000	0	54184000	32078000	37756000	47758000	48575000	37554000	43093000	0	31799000	0	0	0	0	38746000	50898000	55749000	0	31959000	36881000	0	0	0	0	0	0	0	0
sp|Q9Y530|OARD1_HUMAN	sp|Q9Y530|OARD1_HUMAN	17.025	4	4	4	30.9	30.9	30.9	31	33432000	15181000	37169000	34147000	42989000	26097000	45459000	0	31533000	43289000	37504000	28950000	0	29329000	0	31295000	33118000	0	0	29611000	28224000	0	18569000	32371000	0	0	24067000	24403000	33637000	39053000	32804000	0	0	0	0	0	0	0	0	0
sp|Q9Y520|PRC2C_HUMAN	sp|Q9Y520|PRC2C_HUMAN	316.91	7	7	7	3.3	3.3	3.3	17	0	0	0	0	0	0	0	0	0	0	0	0	0	0	0	0	0	0	0	0	0	0	0	0	0	0	0	0	19770000	0	0	0	0	0	0	0	0	0	0	0
sp|Q9Y512|SAM50_HUMAN	sp|Q9Y512|SAM50_HUMAN	51.976	20	20	20	48	48	48	488	231920000	333570000	381370000	407580000	343350000	476270000	460640000	513020000	422630000	468020000	408130000	295250000	378270000	297260000	472540000	313410000	470550000	205100000	364560000	460620000	165590000	279530000	470530000	397450000	457900000	298840000	361230000	386380000	175410000	316790000	440510000	177240000	303590000	372430000	273770000	358420000	292210000	324210000	454670000	330280000
sp|Q9Y508|RN114_HUMAN	sp|Q9Y508|RN114_HUMAN	25.694	4	4	4	22.8	22.8	22.8	12	37174000	0	0	0	0	0	0	0	34670000	29992000	0	0	0	0	0	16063000	21547000	0	0	0	0	0	0	0	0	32040000	0	0	0	0	0	0	25983000	0	0	0	0	0	0	0
sp|Q9Y4Z0|LSM4_HUMAN	sp|Q9Y4Z0|LSM4_HUMAN	15.35	7	7	7	36	36	36	251	118210000	160030000	141500000	106900000	117730000	145030000	179190000	224330000	192320000	140620000	122400000	164480000	224370000	111080000	227310000	140360000	185970000	108160000	103480000	159170000	179820000	102610000	237470000	80822000	79480000	181610000	127430000	212830000	135700000	102090000	135390000	75340000	105020000	108540000	126130000	108330000	119150000	0	154210000	69496000
sp|Q9Y4X5|ARI1_HUMAN	sp|Q9Y4X5|ARI1_HUMAN	64.117	11	11	11	24.4	24.4	24.4	62	65940000	69663000	61635000	47525000	38056000	51677000	50319000	37013000	41329000	47768000	61686000	59943000	0	31476000	56694000	65342000	0	0	36543000	44135000	22837000	54911000	57872000	53662000	42995000	51071000	59130000	78157000	64566000	57254000	59177000	0	78260000	0	68429000	0	0	0	0	42675000
sp|Q9Y4W6|AFG32_HUMAN	sp|Q9Y4W6|AFG32_HUMAN	88.583	28	28	27	43.3	43.3	42.3	326	286900000	222960000	216680000	281410000	199270000	314240000	320620000	613700000	316370000	384530000	228820000	182860000	237630000	173210000	274680000	144470000	340500000	155030000	241480000	208260000	136710000	175790000	257750000	212970000	83540000	237590000	191040000	311320000	291170000	298060000	209550000	149920000	230490000	133670000	176840000	138220000	168220000	170570000	187340000	134030000
sp|Q9Y4W2|LAS1L_HUMAN	sp|Q9Y4W2|LAS1L_HUMAN	83.064	7	7	7	15	15	15	4	0	0	0	0	0	0	0	0	0	0	0	0	0	0	0	0	0	0	0	0	52467000	0	0	0	0	0	0	0	0	0	0	0	0	0	0	0	0	0	0	0
sp|Q9Y4R8|TELO2_HUMAN	sp|Q9Y4R8|TELO2_HUMAN	91.746	5	5	5	8.8	8.8	8.8	23	50975000	90714000	100260000	0	0	80344000	0	82835000	0	0	0	0	84331000	0	0	93007000	0	0	78763000	90315000	0	0	84418000	0	0	0	110570000	56400000	53973000	87245000	97931000	0	76513000	0	0	0	0	0	0	0
sp|Q9Y4P8|WIPI2_HUMAN	sp|Q9Y4P8|WIPI2_HUMAN	49.408	2	2	2	7	7	7	1	0	0	0	0	0	0	0	0	0	0	0	0	0	0	0	0	0	0	0	0	0	0	0	0	0	0	0	0	0	0	0	0	0	0	0	0	0	0	0	0
sp|Q9Y4P3|TBL2_HUMAN	sp|Q9Y4P3|TBL2_HUMAN	49.797	17	17	17	44.3	44.3	44.3	217	392870000	136630000	133830000	173100000	358390000	135410000	383450000	1023000000	374130000	563020000	133440000	85800000	297480000	146850000	327230000	234080000	430280000	72938000	361050000	256060000	234310000	288240000	90971000	123960000	134440000	193200000	708470000	231090000	283400000	127800000	629050000	63521000	72184000	126540000	81217000	53540000	65886000	0	84749000	243310000
sp|Q9Y4P1|ATG4B_HUMAN	sp|Q9Y4P1|ATG4B_HUMAN	44.294	5	5	5	18.3	18.3	18.3	2	0	0	0	0	0	0	0	0	0	0	0	0	0	0	0	0	0	0	0	0	0	0	0	0	0	0	0	0	0	0	0	0	0	0	0	0	0	0	0	0
sp|Q9Y4L1|HYOU1_HUMAN	sp|Q9Y4L1|HYOU1_HUMAN	111.33	49	49	48	53.7	53.7	53.7	3384	2310300000	3683500000	1978200000	1894400000	2895000000	2108400000	2934700000	3681200000	2423300000	2993700000	2768300000	2536000000	3715600000	1762200000	3411800000	2255500000	1833700000	2368900000	2195700000	2113100000	2092600000	1949700000	3045100000	2815000000	1544500000	2317400000	3128200000	2457800000	2903800000	1958000000	3279500000	1326100000	1396200000	1230300000	1230200000	1107400000	1498400000	1178600000	974520000	1013400000
sp|Q9Y4K4|M4K5_HUMAN	sp|Q9Y4K4|M4K5_HUMAN	95.023	2	2	2	3.1	3.1	3.1	5	0	0	0	0	0	0	0	0	0	0	0	0	0	0	0	0	0	0	0	0	0	0	0	0	0	0	0	0	0	0	0	0	0	0	0	0	0	0	0	0
sp|Q9Y4K3|TRAF6_HUMAN	sp|Q9Y4K3|TRAF6_HUMAN	59.573	4	4	4	8.2	8.2	8.2	12	0	0	0	0	0	0	0	0	0	0	0	0	0	0	0	0	0	0	0	0	0	0	0	0	0	0	17434000	0	0	0	0	0	0	0	0	0	0	0	0	0
sp|Q9Y4K1|CRBG1_HUMAN	sp|Q9Y4K1|CRBG1_HUMAN	188.67	11	11	11	8.9	8.9	8.9	23	63359000	62181000	45555000	55052000	49877000	0	48928000	66084000	55301000	51365000	39107000	48099000	51479000	52274000	45166000	44305000	62048000	84026000	47714000	30087000	54054000	0	35007000	44890000	31039000	0	41235000	0	23921000	79209000	0	89998000	78547000	0	0	0	0	0	0	0
sp|Q9Y4J8|DTNA_HUMAN	sp|Q9Y4J8|DTNA_HUMAN	83.9	7	2	2	10.5	3.1	3.1	3	0	0	0	0	0	0	0	0	0	0	0	0	0	0	0	0	0	0	0	0	0	0	0	0	0	0	0	0	0	0	0	0	0	0	0	0	0	0	0	0
sp|Q9Y4I1|MYO5A_HUMAN	sp|Q9Y4I1|MYO5A_HUMAN	215.4	14	14	12	10.5	10.5	8.4	48	67164000	78375000	77626000	90034000	103230000	82299000	62863000	106160000	0	37789000	56174000	67039000	105650000	140690000	174400000	97575000	16599000	65001000	70551000	0	81381000	0	190400000	113530000	126770000	43142000	137810000	100880000	36261000	20631000	109550000	64410000	41599000	0	0	0	0	0	0	0
sp|Q9Y4H4|GPSM3_HUMAN	sp|Q9Y4H4|GPSM3_HUMAN	17.866	4	4	4	48.1	48.1	48.1	120	0	0	17365000	10794000	18479000	33185000	0	19713000	0	0	30658000	36640000	87333000	0	0	49607000	0	19933000	69547000	14573000	24180000	0	0	0	0	0	0	53213000	31412000	17977000	13706000	12013000	28070000	13440000	31747000	14254000	19618000	19256000	0	0
sp|Q9Y4G6|TLN2_HUMAN	sp|Q9Y4G6|TLN2_HUMAN	271.61	70	49	49	37.3	31	31	473	537440000	246770000	501070000	281100000	353210000	321560000	393530000	277170000	507850000	178280000	162430000	289770000	191500000	273570000	270000000	234960000	253470000	324380000	39146000	530340000	339540000	432020000	460680000	137450000	267470000	333000000	456590000	106730000	316540000	693280000	266070000	308740000	182470000	286190000	295100000	256880000	374850000	145890000	154170000	448680000
sp|Q9Y4F1|FARP1_HUMAN	sp|Q9Y4F1|FARP1_HUMAN	118.63	32	32	32	44.3	44.3	44.3	388	210570000	166800000	160080000	343350000	183460000	151450000	282440000	187590000	139930000	127680000	197230000	121560000	100050000	80926000	76854000	70229000	104100000	132560000	139360000	243460000	103940000	61891000	182420000	123550000	57180000	148800000	169930000	130010000	211670000	319550000	180570000	253930000	310160000	283890000	404290000	274420000	147900000	159110000	0	277550000
sp|Q9Y4E8|UBP15_HUMAN	sp|Q9Y4E8|UBP15_HUMAN	112.42	21	21	20	33.1	33.1	32.1	225	63749000	109910000	84533000	88363000	88067000	72869000	74035000	87419000	84854000	102450000	87427000	61220000	99567000	74867000	60487000	84718000	67731000	87304000	95682000	66581000	77449000	73943000	91363000	54508000	75142000	101090000	96563000	119120000	93464000	74199000	136050000	76163000	111020000	115990000	95926000	99480000	106640000	208350000	0	100970000
sp|Q9Y4E6|WDR7_HUMAN	sp|Q9Y4E6|WDR7_HUMAN	163.81	4	4	4	4	4	4	29	0	0	0	0	0	0	0	0	0	0	0	0	0	0	0	0	0	0	0	17094000	0	0	0	0	0	0	0	0	0	0	0	0	0	0	0	0	0	0	0	0
sp|Q9Y4D7|PLXD1_HUMAN	sp|Q9Y4D7|PLXD1_HUMAN	212	17	15	15	14.5	13.8	13.8	56	19511000	0	26759000	16371000	14105000	27214000	29507000	0	0	0	14947000	26487000	0	0	0	0	0	32316000	0	0	0	0	24753000	0	0	26925000	18177000	23409000	0	0	0	50105000	29957000	29682000	32089000	30987000	34915000	35268000	0	20727000
sp|Q9Y4B6|DCAF1_HUMAN	sp|Q9Y4B6|DCAF1_HUMAN	169.01	11	11	11	10.4	10.4	10.4	38	25099000	14110000	18035000	32398000	19715000	21632000	32553000	30647000	0	60969000	19977000	0	21550000	0	0	18097000	0	0	18788000	25562000	22521000	23391000	21266000	20560000	18938000	19378000	12836000	0	16576000	32166000	24030000	0	0	0	0	0	0	0	0	0
sp|Q9Y496|KIF3A_HUMAN	sp|Q9Y496|KIF3A_HUMAN	80.04	6	6	4	10.2	10.2	6.7	13	0	0	0	0	0	0	0	0	0	0	0	0	0	0	0	0	0	0	0	0	0	0	0	0	0	0	0	0	0	0	0	0	0	0	0	0	0	0	0	0
sp|Q9Y490|TLN1_HUMAN	sp|Q9Y490|TLN1_HUMAN	269.76	173	173	152	78.1	78.1	72.1	17579	20461000000	18041000000	23667000000	21569000000	17995000000	17274000000	16048000000	12799000000	19103000000	18517000000	18099000000	23036000000	16713000000	16948000000	17658000000	15521000000	11270000000	17424000000	15295000000	18225000000	16112000000	23349000000	21168000000	12924000000	17364000000	23046000000	18173000000	18911000000	19747000000	27549000000	16671000000	28917000000	23590000000	25573000000	28699000000	26387000000	25897000000	24039000000	14710000000	20528000000
sp|Q9Y487|VPP2_HUMAN	sp|Q9Y487|VPP2_HUMAN	98.081	4	3	3	6.1	5.1	5.1	3	0	0	0	0	0	0	0	0	0	0	0	0	0	0	0	0	0	0	0	0	0	0	0	0	0	0	0	0	0	0	0	0	0	0	0	0	0	0	0	0
sp|Q9Y478|AAKB1_HUMAN	sp|Q9Y478|AAKB1_HUMAN	30.382	5	5	4	32.6	32.6	28.9	138	110770000	88614000	79486000	96587000	101280000	89380000	90122000	96435000	80801000	64194000	75269000	55503000	71801000	67831000	74474000	57547000	100260000	0	66381000	84956000	83995000	58823000	128760000	62164000	47733000	102650000	68063000	75189000	125540000	126310000	96289000	79670000	75540000	0	62730000	0	0	0	0	0
sp|Q9Y450|HBS1L_HUMAN	sp|Q9Y450|HBS1L_HUMAN	75.472	5	5	5	11.1	11.1	11.1	31	0	25838000	0	0	19379000	0	0	0	0	0	0	0	0	0	0	0	24349000	19847000	0	0	0	0	0	0	0	0	0	0	0	0	0	0	0	0	0	0	0	0	0	0
sp|Q9Y446|PKP3_HUMAN	sp|Q9Y446|PKP3_HUMAN	87.081	19	19	19	28.2	28.2	28.2	144	100370000	80812000	51791000	89879000	83490000	62207000	282810000	242630000	108300000	45850000	79971000	0	45942000	0	48841000	119670000	165690000	93801000	68660000	105720000	227790000	45984000	124070000	95842000	138730000	169060000	81613000	59168000	39128000	58126000	81357000	77299000	0	80499000	97695000	116850000	170800000	0	0	418200000
sp|Q9Y426|C2CD2_HUMAN	sp|Q9Y426|C2CD2_HUMAN	75.532	6	6	6	15.5	15.5	15.5	29	0	0	0	0	0	0	0	0	0	0	21719000	0	0	0	0	0	0	0	0	0	0	0	0	0	0	0	0	0	0	0	0	0	0	0	0	0	0	0	0	0
sp|Q9Y3Z3|SAMH1_HUMAN	sp|Q9Y3Z3|SAMH1_HUMAN	72.2	43	43	43	72.8	72.8	72.8	3446	2470900000	4282500000	4420400000	4052100000	3271400000	3075200000	2271300000	2618200000	3268000000	4206400000	3552500000	2909300000	5423800000	3577200000	2760700000	2155100000	1660000000	3763800000	4943000000	2926900000	2366700000	2835200000	2510000000	3208800000	3776700000	2637600000	4783700000	4368800000	2503200000	3264200000	2422900000	1898600000	3842900000	3140900000	3639200000	2725800000	3709700000	2216600000	2347300000	3111300000
sp|Q9Y3Y2|CHTOP_HUMAN	sp|Q9Y3Y2|CHTOP_HUMAN	26.396	2	2	2	11.7	11.7	11.7	8	0	0	0	0	0	28041000	0	0	0	0	0	0	0	0	0	31784000	0	0	0	0	0	0	0	23923000	0	0	0	0	0	0	0	0	0	0	0	0	0	0	0	0
sp|Q9Y3X0|CCDC9_HUMAN	sp|Q9Y3X0|CCDC9_HUMAN	59.702	3	3	3	7.7	7.7	7.7	10	0	0	0	0	0	0	0	0	0	0	0	0	0	0	0	0	0	0	0	0	0	0	0	0	0	0	0	0	0	0	0	0	0	0	0	0	0	0	0	0
sp|Q9Y3U8|RL36_HUMAN	sp|Q9Y3U8|RL36_HUMAN	12.254	5	5	5	37.1	37.1	37.1	372	919410000	471220000	601130000	631870000	360250000	350590000	686020000	430200000	402860000	615740000	590360000	288000000	552920000	344720000	393220000	528430000	482860000	523250000	781300000	528130000	313750000	196040000	250810000	386490000	215280000	209260000	395240000	273670000	429940000	419910000	564140000	386740000	358980000	312320000	208120000	253240000	231300000	230960000	190480000	312070000
sp|Q9Y3R5|DOP2_HUMAN	sp|Q9Y3R5|DOP2_HUMAN	258.23	8	8	8	5.7	5.7	5.7	56	17325000	29945000	0	19318000	22273000	0	20520000	0	26045000	28907000	34486000	0	19726000	18352000	0	15738000	28417000	0	0	0	0	0	0	0	0	15459000	30664000	0	0	0	56676000	0	0	0	0	0	0	0	0	0
sp|Q9Y3Q3|TMED3_HUMAN	sp|Q9Y3Q3|TMED3_HUMAN	24.777	5	5	5	36.4	36.4	36.4	67	35057000	79533000	0	69405000	49042000	104570000	68146000	76906000	72130000	70661000	40770000	42095000	0	0	50337000	91272000	263120000	0	128700000	45770000	84638000	0	120830000	0	20864000	84692000	43675000	0	49339000	0	0	0	0	0	0	0	34334000	42569000	0	0
sp|Q9Y3P9|RBGP1_HUMAN	sp|Q9Y3P9|RBGP1_HUMAN	121.74	15	15	12	16.1	16.1	12.8	62	49353000	76209000	58515000	49321000	41642000	44381000	80788000	45298000	62573000	41971000	37318000	56724000	50791000	89389000	113610000	45448000	56537000	40938000	65136000	53078000	0	0	55507000	0	0	58212000	53468000	68884000	46258000	60858000	48913000	0	37930000	54634000	0	41495000	0	0	0	0
sp|Q9Y3L5|RAP2C_HUMAN	sp|Q9Y3L5|RAP2C_HUMAN	20.745	8	3	3	49.2	20.2	20.2	45	30625000	84306000	41133000	62781000	46512000	64172000	61111000	72761000	0	76994000	74448000	56767000	77130000	50178000	0	67086000	0	0	64779000	0	0	0	24658000	56342000	37219000	0	0	66903000	127710000	58623000	70750000	94139000	70637000	0	0	83120000	0	0	0	0
sp|Q9Y3L3|3BP1_HUMAN;sp|Q6ZT62|BGIN_HUMAN	sp|Q9Y3L3|3BP1_HUMAN;sp|Q6ZT62|BGIN_HUMAN	75.712	17	17	17	32	32	32	122	235320000	178840000	85790000	124200000	80795000	67726000	70048000	64772000	156680000	116830000	95891000	155610000	185290000	101650000	81154000	67522000	0	66229000	207160000	91582000	56795000	75672000	115840000	56746000	52308000	175480000	153890000	106050000	255060000	80552000	114220000	80876000	97350000	0	78993000	81894000	80638000	0	0	71067000
sp|Q9Y3I1|FBX7_HUMAN	sp|Q9Y3I1|FBX7_HUMAN	58.502	7	7	7	21.6	21.6	21.6	119	0	8935000	18268000	14465000	22417000	16178000	11882000	0	14550000	55863000	0	10601000	26274000	0	0	30289000	0	33223000	15768000	0	32539000	48307000	0	14327000	56580000	0	8586600	54775000	16357000	19825000	12924000	17337000	49854000	43057000	36549000	47706000	54793000	263210000	0	17001000
sp|Q9Y3I0|RTCB_HUMAN	sp|Q9Y3I0|RTCB_HUMAN	55.21	29	29	29	63.6	63.6	63.6	1627	1064000000	1177300000	1651800000	1416700000	1507000000	1537700000	1773000000	1913800000	1217200000	1435600000	1564000000	957530000	1516900000	1156600000	1745700000	1582500000	1557300000	1267500000	1538300000	2021900000	1463300000	1121700000	1212700000	1628900000	1181200000	1049700000	1406000000	1414400000	906880000	1568000000	1716800000	1042700000	1357000000	1330400000	1178300000	1309900000	1290600000	1126500000	409450000	1228100000
sp|Q9Y3F4|STRAP_HUMAN	sp|Q9Y3F4|STRAP_HUMAN	38.438	20	20	20	70.3	70.3	70.3	679	815510000	858440000	502240000	643220000	500110000	528550000	823840000	728890000	508390000	622560000	422050000	504960000	723110000	524090000	544470000	398020000	646400000	614320000	663020000	671630000	598550000	406880000	577200000	474970000	485690000	693920000	986400000	666660000	708860000	652390000	623020000	789180000	732480000	535640000	359180000	396520000	591020000	362550000	242190000	586590000
sp|Q9Y3E7|CHMP3_HUMAN	sp|Q9Y3E7|CHMP3_HUMAN	25.073	4	4	4	17.6	17.6	17.6	43	69102000	60306000	58214000	67929000	51060000	61617000	67774000	100410000	0	96251000	79125000	83040000	106380000	52043000	80165000	94120000	65746000	61242000	54661000	133710000	43651000	48375000	70578000	67475000	49138000	77849000	63629000	0	76549000	75219000	66502000	94664000	66390000	128430000	0	126420000	105500000	0	0	149630000
sp|Q9Y3E5|PTH2_HUMAN	sp|Q9Y3E5|PTH2_HUMAN	19.193	5	5	5	47.5	47.5	47.5	176	56114000	105860000	61108000	66630000	93347000	136520000	66391000	74074000	0	56264000	85331000	64153000	78601000	68551000	126280000	63500000	110490000	41655000	82760000	68523000	44987000	61164000	114140000	64913000	58905000	83176000	72450000	75309000	98525000	42353000	120200000	33121000	43610000	63496000	45664000	0	0	0	0	0
sp|Q9Y3E1|HDGR3_HUMAN	sp|Q9Y3E1|HDGR3_HUMAN	22.619	5	3	3	27.6	23.6	23.6	74	94527000	28092000	41850000	53830000	59593000	36986000	0	56407000	37666000	42892000	48149000	53128000	78515000	53595000	69428000	34956000	0	73031000	36524000	79541000	50144000	42305000	40522000	50589000	38813000	45792000	22225000	64056000	57403000	63996000	34704000	239640000	90809000	95767000	60781000	155350000	83133000	107490000	86962000	105840000
sp|Q9Y3E0|GOT1B_HUMAN	sp|Q9Y3E0|GOT1B_HUMAN	15.425	4	4	4	25.4	25.4	25.4	91	26842000	78046000	47758000	17375000	34562000	42225000	19153000	32822000	19913000	55107000	24330000	33008000	27105000	15436000	14896000	18411000	19853000	19877000	27207000	27406000	22753000	28377000	69956000	25016000	21486000	94694000	76492000	39273000	43536000	31886000	25136000	20528000	23020000	0	20753000	13916000	0	0	0	0
sp|Q9Y3D9|RT23_HUMAN	sp|Q9Y3D9|RT23_HUMAN	21.77	3	3	3	15.8	15.8	15.8	31	33947000	30102000	26951000	25218000	0	27826000	29752000	27021000	0	0	32802000	24288000	0	0	26302000	0	29394000	0	0	0	23454000	0	43326000	25736000	21367000	28963000	30865000	0	26896000	22781000	23929000	0	24197000	0	0	0	0	0	0	0
sp|Q9Y3D7|TIM16_HUMAN	sp|Q9Y3D7|TIM16_HUMAN	13.825	3	3	3	30.4	30.4	30.4	23	0	30601000	0	0	0	50800000	52870000	0	0	0	0	0	0	0	0	0	23042000	0	0	0	0	0	43331000	30869000	0	36511000	0	0	0	0	37434000	0	0	0	0	0	0	0	0	0
sp|Q9Y3D6|FIS1_HUMAN	sp|Q9Y3D6|FIS1_HUMAN	16.937	8	8	8	40.1	40.1	40.1	551	322150000	221370000	262600000	229390000	276010000	545870000	274390000	353830000	261040000	345490000	286420000	293290000	484770000	359080000	585730000	271170000	1058900000	234520000	227650000	315850000	272440000	274290000	355770000	390700000	368980000	199120000	244130000	310020000	328420000	295920000	258080000	274280000	241610000	181420000	243810000	275140000	249350000	155790000	174990000	210390000
sp|Q9Y3D0|CIA2B_HUMAN	sp|Q9Y3D0|CIA2B_HUMAN	17.663	4	4	4	50.3	50.3	50.3	27	0	40696000	0	0	0	25734000	32687000	25449000	0	0	0	0	0	0	0	29926000	0	0	33244000	35420000	0	0	0	0	0	0	36170000	0	0	28733000	0	0	0	0	0	0	0	0	0	41841000
sp|Q9Y3C8|UFC1_HUMAN	sp|Q9Y3C8|UFC1_HUMAN	19.458	10	10	10	38.3	38.3	38.3	330	324000000	591610000	384780000	386750000	357430000	382310000	276620000	413910000	307230000	301800000	425620000	611380000	373810000	360210000	486680000	293820000	325340000	184990000	316080000	328200000	344650000	259700000	585320000	418940000	346150000	418810000	484110000	321620000	570690000	236080000	582910000	290780000	222590000	132650000	177910000	218200000	208140000	149840000	852250000	230360000
sp|Q9Y3C6|PPIL1_HUMAN	sp|Q9Y3C6|PPIL1_HUMAN	18.237	7	7	7	53.6	53.6	53.6	138	133410000	201220000	125180000	158670000	153030000	153760000	233510000	114820000	153580000	149630000	138340000	179730000	149220000	95983000	142880000	136440000	219410000	67612000	115850000	163880000	99060000	94483000	157390000	0	0	145660000	163720000	0	214800000	167720000	140350000	90923000	135200000	0	168760000	93196000	116490000	0	0	95226000
sp|Q9Y3C4|TPRKB_HUMAN	sp|Q9Y3C4|TPRKB_HUMAN	19.661	8	8	8	69.1	69.1	69.1	412	76710000	174770000	98925000	93785000	130750000	108340000	107460000	113160000	110550000	83517000	114890000	84569000	110220000	106110000	128890000	125240000	180950000	76746000	90159000	110670000	119430000	104990000	110650000	137570000	136570000	95821000	83814000	111920000	120200000	75371000	132820000	75953000	68915000	50969000	77406000	72858000	53738000	0	0	50215000
sp|Q9Y3C1|NOP16_HUMAN	sp|Q9Y3C1|NOP16_HUMAN	21.188	2	2	2	14.6	14.6	14.6	2	0	0	0	0	0	0	0	0	0	0	0	0	0	0	0	0	0	0	0	0	0	0	0	0	0	0	0	0	0	0	0	0	0	0	0	0	0	0	0	0
sp|Q9Y3C0|WASC3_HUMAN	sp|Q9Y3C0|WASC3_HUMAN	21.172	2	2	2	13.4	13.4	13.4	47	0	0	0	0	0	0	0	0	0	0	0	0	0	0	0	0	0	0	0	0	0	0	0	0	0	0	0	0	0	0	0	0	0	0	0	0	0	0	0	0
sp|Q9Y3B8|ORN_HUMAN	sp|Q9Y3B8|ORN_HUMAN	26.832	9	9	9	43.9	43.9	43.9	289	490050000	242490000	199860000	204420000	275680000	197410000	195670000	234880000	173610000	201490000	227360000	237640000	313970000	227750000	269510000	202830000	342680000	226980000	159910000	141950000	179070000	247400000	280020000	272280000	209460000	314510000	231110000	179290000	407600000	182640000	174780000	195460000	149240000	126840000	93010000	98076000	156780000	169070000	0	189320000
sp|Q9Y3B7|RM11_HUMAN	sp|Q9Y3B7|RM11_HUMAN	20.683	7	7	7	35.4	35.4	35.4	38	52397000	0	0	0	0	50139000	49734000	0	0	0	0	0	0	0	0	0	0	0	0	50437000	0	0	0	0	0	35199000	53308000	0	46573000	0	0	0	0	0	0	0	0	0	0	0
sp|Q9Y3B4|SF3B6_HUMAN	sp|Q9Y3B4|SF3B6_HUMAN	14.585	3	3	3	32	32	32	91	0	54602000	44832000	62162000	58635000	57149000	62419000	52597000	69567000	54097000	50244000	0	72458000	46179000	85040000	63799000	58144000	38576000	73759000	89633000	55337000	39519000	70116000	0	0	41361000	0	0	16516000	41500000	68507000	0	0	0	0	0	0	0	0	0
sp|Q9Y3B3|TMED7_HUMAN	sp|Q9Y3B3|TMED7_HUMAN	25.171	10	10	10	45.5	45.5	45.5	448	1032800000	707120000	837800000	697600000	903380000	558920000	486330000	627770000	691890000	661970000	645170000	659280000	843250000	595080000	703380000	539840000	607250000	437850000	631190000	518190000	377400000	470150000	727930000	704340000	790860000	629020000	739480000	709210000	796610000	717660000	473210000	360380000	404970000	300840000	377050000	525110000	355100000	252380000	409470000	529040000
sp|Q9Y3B2|EXOS1_HUMAN	sp|Q9Y3B2|EXOS1_HUMAN	21.452	2	2	2	14.4	14.4	14.4	3	0	0	0	0	0	0	0	0	0	0	0	0	0	0	0	0	0	0	0	0	0	0	0	0	0	0	0	0	0	0	0	0	0	0	0	0	0	0	0	0
sp|Q9Y3A6|TMED5_HUMAN	sp|Q9Y3A6|TMED5_HUMAN	26.005	7	7	7	34.1	34.1	34.1	472	258640000	879910000	421880000	372790000	233570000	669560000	490720000	295270000	471720000	422040000	343330000	436420000	458390000	362160000	390020000	555100000	631020000	268210000	373510000	301300000	318620000	368300000	598990000	237820000	252880000	492230000	326510000	375320000	536900000	281550000	470210000	214380000	281060000	177670000	297650000	202940000	264700000	199640000	0	166560000
sp|Q9Y3A5|SBDS_HUMAN	sp|Q9Y3A5|SBDS_HUMAN	28.763	19	19	19	75.2	75.2	75.2	395	346060000	212020000	313570000	397170000	399330000	477000000	343170000	620940000	306210000	410680000	316080000	246830000	407890000	243410000	387500000	325400000	426180000	271280000	267020000	355560000	246310000	323350000	298910000	321180000	251330000	284940000	313030000	243640000	301040000	488020000	311890000	360260000	169830000	278100000	433090000	413030000	437610000	314470000	180440000	308720000
sp|Q9Y3A3|PHOCN_HUMAN	sp|Q9Y3A3|PHOCN_HUMAN	26.032	8	8	8	62.7	62.7	62.7	184	77047000	85642000	56373000	58722000	52135000	56280000	69512000	58436000	68337000	62804000	76937000	84548000	70149000	57013000	54430000	61589000	61603000	65663000	46656000	53188000	0	0	63944000	100540000	89481000	96902000	54575000	75107000	81113000	68938000	66888000	0	57783000	68666000	55405000	77409000	0	80211000	0	57896000
sp|Q9Y399|RT02_HUMAN	sp|Q9Y399|RT02_HUMAN	33.249	5	5	5	15.2	15.2	15.2	13	0	0	0	0	0	0	32987000	0	0	0	0	0	0	0	0	0	0	0	0	33355000	57659000	0	0	0	0	0	0	0	0	0	0	0	0	0	0	0	0	0	0	0
sp|Q9Y394|DHRS7_HUMAN	sp|Q9Y394|DHRS7_HUMAN	38.298	18	18	18	62.8	62.8	62.8	1249	921450000	1349400000	611280000	656980000	964210000	870020000	707510000	400590000	1104700000	736450000	823220000	532030000	889930000	961540000	1342800000	635600000	92517000	398470000	532780000	915570000	1033000000	749390000	1149500000	541380000	785890000	695860000	597620000	520220000	849860000	435950000	976890000	679580000	625260000	601860000	634940000	679300000	593090000	555440000	725980000	422550000
sp|Q9Y385|UB2J1_HUMAN	sp|Q9Y385|UB2J1_HUMAN	35.198	8	8	8	35.5	35.5	35.5	38	41184000	64316000	59628000	39786000	81771000	53643000	44728000	0	60541000	66583000	41876000	61455000	51420000	0	0	31884000	31544000	0	48605000	27869000	0	54316000	101610000	54596000	0	87627000	23782000	56219000	120030000	0	45682000	0	0	0	0	0	0	0	0	0
sp|Q9Y383|LC7L2_HUMAN	sp|Q9Y383|LC7L2_HUMAN	46.513	18	18	12	48.7	48.7	32.9	612	494150000	176270000	503100000	567960000	463820000	746990000	685990000	420960000	705760000	572940000	400090000	393310000	682160000	348420000	621080000	488870000	916370000	460710000	518890000	557410000	508680000	539640000	668230000	554730000	843510000	438770000	542250000	435820000	458090000	432740000	542160000	345220000	244750000	257470000	314820000	459720000	294190000	337080000	534820000	525920000
sp|Q9Y376|CAB39_HUMAN	sp|Q9Y376|CAB39_HUMAN	39.869	18	18	16	49.3	49.3	44.6	1072	655410000	945470000	567290000	646070000	491200000	544380000	567500000	877710000	496280000	529450000	619370000	444740000	860660000	605270000	615090000	569820000	879780000	531460000	728500000	552520000	616540000	534970000	696190000	631560000	547790000	567960000	516240000	592940000	548960000	579450000	658110000	587570000	495440000	464090000	430060000	505980000	462930000	488490000	490860000	496580000
sp|Q9Y371|SHLB1_HUMAN	sp|Q9Y371|SHLB1_HUMAN	40.796	16	16	15	46	46	43.8	465	400900000	588250000	330840000	372140000	374560000	286740000	420310000	211010000	284680000	347130000	296930000	450880000	572870000	188320000	165950000	385210000	290680000	294140000	260150000	386130000	157230000	228060000	569720000	432930000	289630000	402060000	763130000	415050000	564450000	385500000	386520000	397820000	370040000	374990000	334870000	389670000	404630000	248280000	193370000	335280000
sp|Q9Y365|STA10_HUMAN	sp|Q9Y365|STA10_HUMAN	33.048	10	10	10	44.7	44.7	44.7	148	83876000	371620000	57858000	96424000	114340000	144130000	188840000	583070000	187380000	101950000	130130000	61193000	209330000	35938000	114420000	163730000	254000000	0	35745000	221240000	250960000	163910000	143110000	73985000	49999000	98347000	47078000	111430000	49489000	273760000	174250000	62205000	56290000	74710000	64171000	26605000	0	68989000	0	36375000
sp|Q9Y336|SIGL9_HUMAN	sp|Q9Y336|SIGL9_HUMAN	50.081	3	3	3	12.5	12.5	12.5	6	0	0	0	0	0	0	0	0	0	0	0	0	0	0	0	0	0	0	0	0	0	0	0	0	0	0	0	0	0	0	0	0	0	0	0	0	0	0	0	0
sp|Q9Y333|LSM2_HUMAN	sp|Q9Y333|LSM2_HUMAN	10.834	5	5	5	68.4	68.4	68.4	185	131890000	164160000	162360000	165490000	113660000	196850000	157410000	192020000	151470000	141360000	164610000	111460000	231320000	186030000	175310000	153260000	156040000	137850000	151830000	0	159430000	201980000	179670000	151620000	137210000	161300000	117840000	141840000	130220000	117950000	168940000	126860000	113460000	82519000	95129000	103570000	90853000	98530000	0	125260000
sp|Q9Y320|TMX2_HUMAN	sp|Q9Y320|TMX2_HUMAN	34.037	7	7	7	33.1	33.1	33.1	102	30327000	74518000	45145000	50761000	35422000	57663000	66069000	93983000	25244000	42640000	39796000	30469000	22937000	0	17366000	25487000	44699000	31902000	35016000	35718000	16287000	31596000	55884000	38394000	25361000	28597000	86236000	47737000	53449000	29069000	86986000	35749000	33349000	30268000	22574000	23928000	26092000	20205000	0	19725000
sp|Q9Y316|MEMO1_HUMAN	sp|Q9Y316|MEMO1_HUMAN	33.733	8	8	8	47.8	47.8	47.8	186	67124000	90693000	55336000	62540000	71907000	53465000	49112000	68670000	37100000	48115000	64010000	43494000	50685000	39106000	64816000	72172000	96795000	59711000	60382000	46888000	50706000	53775000	70426000	48243000	51085000	53966000	73022000	85463000	64796000	55901000	78425000	87313000	88831000	0	0	21368000	0	67214000	0	40836000
sp|Q9Y315|DEOC_HUMAN	sp|Q9Y315|DEOC_HUMAN	35.23	17	17	17	63.5	63.5	63.5	536	251160000	260680000	292190000	250310000	258470000	247700000	238360000	240670000	264060000	283370000	245360000	330400000	272150000	255430000	201670000	168200000	222680000	249320000	246340000	282040000	207280000	223180000	267930000	216520000	244670000	220060000	177790000	354610000	246240000	297340000	306240000	281220000	364360000	350680000	298160000	289460000	338600000	326950000	246080000	321390000
sp|Q9Y312|AAR2_HUMAN	sp|Q9Y312|AAR2_HUMAN	43.472	5	5	5	20.8	20.8	20.8	5	0	0	0	0	0	0	0	22786000	0	0	0	0	23129000	0	18218000	0	0	0	0	0	0	0	0	0	0	0	0	0	0	0	0	0	0	0	0	0	0	0	0	0
sp|Q9Y305|ACOT9_HUMAN	sp|Q9Y305|ACOT9_HUMAN	49.901	26	26	26	63.3	63.3	63.3	1098	722800000	833750000	735250000	758690000	632820000	698430000	602360000	800300000	520830000	1190600000	685190000	350260000	656830000	606340000	698080000	534830000	953060000	592690000	605900000	638880000	419260000	548110000	983920000	703030000	753290000	593020000	704630000	722840000	513820000	685580000	586350000	602990000	842050000	654020000	700310000	606700000	630140000	431220000	259620000	605420000
sp|Q9Y303|NAGA_HUMAN	sp|Q9Y303|NAGA_HUMAN	43.747	13	13	13	55.7	55.7	55.7	239	76747000	92093000	88940000	72706000	72987000	72622000	47085000	62248000	68365000	69477000	88326000	114690000	90156000	114980000	83986000	58991000	61620000	69537000	60165000	58461000	91785000	96209000	62410000	73933000	104650000	74759000	80672000	115310000	83912000	44990000	90010000	86027000	65881000	47230000	53975000	85952000	71714000	0	0	51512000
sp|Q9Y2Z9|COQ6_HUMAN	sp|Q9Y2Z9|COQ6_HUMAN	50.869	6	6	6	20.3	20.3	20.3	15	0	21763000	0	0	0	0	55955000	51746000	0	0	0	0	0	0	0	0	0	0	0	26414000	0	0	0	0	0	0	0	0	0	0	0	0	0	0	0	0	0	0	0	0
sp|Q9Y2Z4|SYYM_HUMAN	sp|Q9Y2Z4|SYYM_HUMAN	53.198	13	13	13	42.8	42.8	42.8	72	64114000	50745000	49846000	46012000	46135000	82918000	43340000	113810000	46150000	68331000	39045000	46575000	59331000	30991000	42469000	26507000	68203000	0	57181000	28539000	0	48679000	107570000	48751000	37359000	0	41533000	73837000	44112000	39469000	42498000	0	19001000	32384000	44027000	33098000	0	0	0	0
sp|Q9Y2Z0|SGT1_HUMAN	sp|Q9Y2Z0|SGT1_HUMAN	41.024	14	14	14	49	49	49	322	172840000	445110000	137100000	229700000	231350000	248860000	280100000	295620000	150700000	190200000	279640000	131290000	113730000	96469000	96187000	165150000	112040000	207710000	214750000	254840000	165230000	88498000	186550000	258390000	106110000	204890000	280610000	228440000	219690000	214640000	217920000	218190000	258070000	250620000	221180000	142450000	150910000	275370000	140970000	229000000
sp|Q9Y2X7|GIT1_HUMAN	sp|Q9Y2X7|GIT1_HUMAN	84.34	18	15	15	31	26.8	26.8	138	60847000	0	58094000	49892000	37403000	29084000	0	50186000	44922000	66865000	57962000	24809000	46821000	0	76905000	28762000	63035000	0	53370000	0	0	42558000	44622000	0	54755000	31478000	23917000	55704000	38638000	80045000	0	57197000	0	90900000	38139000	44832000	0	82977000	0	0
sp|Q9Y2X3|NOP58_HUMAN	sp|Q9Y2X3|NOP58_HUMAN	59.578	18	18	18	44.2	44.2	44.2	642	285890000	234550000	448560000	349720000	194690000	241660000	609310000	797630000	433800000	558510000	384780000	171580000	677320000	195330000	385050000	558430000	825210000	326790000	929630000	639580000	360010000	317110000	316290000	541710000	389890000	179450000	334860000	356510000	120720000	290880000	499630000	138680000	74180000	235860000	216810000	102690000	127000000	153110000	70719000	270300000
sp|Q9Y2W6|TDRKH_HUMAN	sp|Q9Y2W6|TDRKH_HUMAN	62.045	6	6	6	17.1	17.1	17.1	71	24396000	31112000	14881000	42422000	31175000	30295000	0	83612000	25725000	21560000	23140000	0	34386000	18813000	31662000	26011000	29520000	25714000	21036000	27350000	0	25288000	34927000	27749000	28806000	20011000	34969000	21680000	26200000	22770000	29469000	0	0	10930000	0	0	0	0	0	0
sp|Q9Y2W2|WBP11_HUMAN	sp|Q9Y2W2|WBP11_HUMAN	69.997	11	11	11	22.3	22.3	22.3	42	0	44144000	0	0	34918000	47364000	30473000	0	0	0	0	0	0	0	0	32008000	27952000	0	0	35862000	0	0	0	37581000	0	0	40861000	0	0	0	0	0	0	0	0	36734000	0	0	0	0
sp|Q9Y2W1|TR150_HUMAN	sp|Q9Y2W1|TR150_HUMAN	108.66	16	16	16	20.7	20.7	20.7	92	61259000	103520000	158220000	97352000	163470000	127570000	109260000	155990000	101460000	127870000	137470000	49148000	173440000	78202000	93681000	114110000	88377000	0	114340000	217640000	52828000	0	61819000	127590000	114510000	68237000	278210000	0	46371000	113720000	96834000	81047000	112210000	85508000	0	88771000	0	0	83716000	53296000
sp|Q9Y2V7|COG6_HUMAN	sp|Q9Y2V7|COG6_HUMAN	73.278	14	14	14	32.1	32.1	32.1	26	69327000	102360000	79188000	78619000	77786000	74855000	81161000	120580000	0	70512000	69843000	0	0	0	99825000	0	0	0	75957000	81248000	0	0	78865000	0	0	0	77716000	0	0	64828000	81799000	0	65301000	0	0	0	0	0	0	0
sp|Q9Y2V2|CHSP1_HUMAN	sp|Q9Y2V2|CHSP1_HUMAN	15.892	7	7	7	72.8	72.8	72.8	443	268470000	654430000	189010000	298410000	250740000	445940000	581100000	472600000	242040000	574760000	259620000	652300000	222590000	107330000	161110000	469210000	228740000	633090000	264690000	447510000	425820000	756310000	414910000	374830000	126310000	665090000	425180000	583740000	364780000	587780000	215310000	629730000	741370000	733410000	599920000	572330000	763030000	739910000	559970000	469670000
sp|Q9Y2U8|MAN1_HUMAN	sp|Q9Y2U8|MAN1_HUMAN	99.996	11	11	11	19.3	19.3	19.3	44	21983000	36311000	42824000	36675000	27243000	59695000	97827000	116390000	25190000	40997000	0	0	60235000	33257000	55648000	47982000	0	0	35270000	43201000	39465000	44831000	37084000	17578000	43422000	36189000	30616000	34804000	34351000	51400000	76283000	0	33732000	0	35263000	29910000	16724000	0	0	19870000
sp|Q9Y2T3|GUAD_HUMAN	sp|Q9Y2T3|GUAD_HUMAN	51.002	8	8	8	28.6	28.6	28.6	10	0	0	0	0	0	0	0	0	0	0	0	0	0	0	0	0	0	0	0	0	0	0	0	0	0	0	0	0	0	0	0	0	0	0	0	0	0	0	0	0
sp|Q9Y2T2|AP3M1_HUMAN	sp|Q9Y2T2|AP3M1_HUMAN	46.939	15	15	13	56	56	51.2	313	153950000	175440000	109800000	138690000	163440000	143000000	99592000	201260000	193730000	141040000	160680000	81203000	210860000	130320000	157470000	121900000	143040000	129630000	114940000	127060000	116270000	108990000	86741000	188110000	109780000	96672000	162890000	121590000	100550000	121150000	144090000	72093000	147210000	137470000	133860000	113050000	116130000	95682000	0	145510000
sp|Q9Y2S7|PDIP2_HUMAN	sp|Q9Y2S7|PDIP2_HUMAN	42.033	7	7	7	28.3	28.3	28.3	46	37332000	84622000	0	48899000	44738000	48089000	56460000	71946000	28088000	45405000	45410000	0	47015000	32585000	55562000	32861000	52364000	0	47327000	34440000	32401000	0	43306000	36611000	51279000	37640000	54639000	51068000	43488000	0	42118000	0	0	0	0	0	0	0	0	0
sp|Q9Y2S6|TMA7_HUMAN	sp|Q9Y2S6|TMA7_HUMAN	7.0662	2	2	2	31.2	31.2	31.2	48	26948000	79522000	0	36742000	47863000	43781000	39402000	42015000	0	50502000	47593000	0	24323000	0	0	40002000	0	0	199790000	57040000	0	0	0	0	0	0	56119000	0	35566000	50483000	0	0	0	0	0	0	0	0	0	0
sp|Q9Y2S2|CRYL1_HUMAN	sp|Q9Y2S2|CRYL1_HUMAN	35.419	13	13	13	58	58	58	610	284340000	662060000	341640000	320510000	323000000	328680000	314170000	344130000	357280000	241890000	583540000	606740000	240080000	789440000	254410000	354510000	200130000	95196000	344000000	290470000	278470000	392160000	448560000	218840000	185970000	381910000	164610000	391070000	387040000	351610000	421160000	410180000	408840000	307500000	252600000	344380000	362780000	178580000	192400000	266150000
sp|Q9Y2R9|RT07_HUMAN	sp|Q9Y2R9|RT07_HUMAN	28.134	5	5	5	26.9	26.9	26.9	13	0	0	0	0	0	0	0	25711000	0	0	0	0	0	0	0	0	0	0	0	0	0	0	0	0	0	0	0	0	0	0	0	0	0	0	0	0	0	0	0	0
sp|Q9Y2R5|RT17_HUMAN	sp|Q9Y2R5|RT17_HUMAN	14.502	3	3	3	44.6	44.6	44.6	56	0	42405000	22482000	40076000	32587000	25486000	40029000	44069000	0	29267000	0	35699000	0	0	31007000	0	0	0	0	0	0	0	52440000	0	0	0	30354000	0	0	22547000	39394000	0	0	0	0	0	0	0	0	0
sp|Q9Y2R4|DDX52_HUMAN	sp|Q9Y2R4|DDX52_HUMAN	67.497	4	4	4	10.5	10.5	10.5	5	0	0	0	0	0	0	0	0	0	23478000	0	0	0	0	0	0	0	0	15263000	0	0	0	0	0	0	0	0	0	0	0	0	0	0	0	0	0	0	0	0	0
sp|Q9Y2R0|COA3_HUMAN	sp|Q9Y2R0|COA3_HUMAN	11.731	6	6	6	49.1	49.1	49.1	125	331070000	259120000	97094000	171420000	144990000	524150000	344050000	378650000	187820000	229630000	304230000	124150000	0	154370000	133790000	235510000	264140000	0	134380000	175910000	134180000	70735000	384030000	99456000	88804000	243870000	202400000	0	273100000	94857000	221980000	112330000	0	0	0	0	0	0	0	83981000
sp|Q9Y2Q9|RT28_HUMAN	sp|Q9Y2Q9|RT28_HUMAN	20.843	3	3	3	19.3	19.3	19.3	3	0	0	0	0	0	0	0	0	0	0	0	0	0	0	0	0	0	0	0	0	0	0	0	0	0	0	0	0	0	0	0	0	0	0	0	0	0	0	0	0
sp|Q9Y2Q5|LTOR2_HUMAN	sp|Q9Y2Q5|LTOR2_HUMAN	13.507	7	7	7	90.4	90.4	90.4	167	109630000	131770000	113000000	126270000	137510000	131800000	75766000	174920000	168770000	0	89324000	106220000	0	163040000	181260000	161100000	248540000	83205000	76242000	105610000	92017000	131680000	117040000	112830000	98852000	146970000	97746000	119790000	105020000	116480000	105360000	105440000	126000000	102490000	123480000	109320000	139160000	80880000	91939000	84844000
sp|Q9Y2Q3|GSTK1_HUMAN	sp|Q9Y2Q3|GSTK1_HUMAN	25.497	16	16	16	77.4	77.4	77.4	1397	2434700000	1652200000	1281400000	1287100000	1351400000	1406700000	1309900000	1277200000	1234600000	1861700000	1516200000	1624300000	1729300000	1144000000	1644400000	1166200000	2060200000	842230000	1648100000	1220700000	949680000	1034300000	1390700000	752080000	495140000	1361500000	1735400000	2261600000	1644500000	1208700000	1117100000	1022400000	1231400000	749020000	873280000	1037900000	853080000	752210000	1089000000	1116200000
sp|Q9Y2Q0|AT8A1_HUMAN	sp|Q9Y2Q0|AT8A1_HUMAN	131.37	15	15	14	18.3	18.3	18.3	46	0	47172000	0	53428000	0	90558000	41494000	92028000	51229000	0	29623000	0	41583000	42162000	0	44559000	179400000	0	0	67054000	35748000	0	0	28003000	0	0	44529000	0	33911000	74781000	61204000	44249000	32721000	0	0	40869000	49639000	0	0	52857000
sp|Q9Y2L5|TPPC8_HUMAN	sp|Q9Y2L5|TPPC8_HUMAN	161	7	7	7	6.3	6.3	6.3	20	21054000	19100000	19153000	0	0	22068000	0	42112000	0	28409000	20346000	0	0	21978000	0	0	0	0	0	18863000	0	0	18515000	0	0	0	0	0	16767000	29640000	21960000	0	23388000	21432000	0	26618000	24347000	0	0	0
sp|Q9Y2L1|RRP44_HUMAN	sp|Q9Y2L1|RRP44_HUMAN	109	14	14	14	22.2	22.2	22.2	34	0	0	0	50225000	41594000	46505000	53642000	44179000	0	40908000	38696000	37215000	47891000	0	63016000	32147000	36953000	0	38963000	67928000	45697000	0	37994000	0	0	0	42239000	42856000	40315000	0	33171000	0	0	0	0	0	0	0	0	0
sp|Q9Y2J8|PADI2_HUMAN	sp|Q9Y2J8|PADI2_HUMAN	75.563	9	9	9	19.1	19.1	19.1	66	11181000	130690000	24639000	77312000	29661000	22752000	18071000	30826000	0	32060000	57834000	0	32296000	81223000	44005000	33028000	13752000	0	40136000	48866000	44383000	37868000	0	18723000	22089000	18192000	35620000	0	0	32706000	238490000	0	0	0	38076000	0	0	50259000	59163000	0
sp|Q9Y2J2|E41L3_HUMAN	sp|Q9Y2J2|E41L3_HUMAN	120.68	25	17	17	28.1	21.5	21.5	184	200760000	137930000	291400000	91145000	147480000	188950000	85974000	97885000	132700000	159170000	128680000	367210000	185420000	153150000	0	113500000	80477000	253310000	123400000	101170000	0	0	131450000	158350000	119430000	109720000	150200000	162120000	191540000	280490000	92156000	284510000	224060000	253870000	280460000	321530000	188370000	206960000	173090000	159550000
sp|Q9Y2I9|TBC30_HUMAN	sp|Q9Y2I9|TBC30_HUMAN	102.74	3	3	3	7.9	7.9	7.9	8	0	0	0	0	0	0	0	0	0	0	0	0	0	0	0	0	0	0	0	0	0	0	0	0	0	0	0	0	0	0	0	0	0	0	0	0	0	0	0	0
sp|Q9Y2I8|WDR37_HUMAN	sp|Q9Y2I8|WDR37_HUMAN	54.665	11	11	11	32.6	32.6	32.6	100	49148000	50276000	34039000	38781000	0	38833000	29301000	50460000	0	33015000	38939000	42218000	0	45330000	0	0	28787000	0	50256000	33530000	36970000	25630000	45273000	0	32226000	38064000	34557000	47377000	36019000	31911000	40697000	51472000	40380000	37519000	29717000	45203000	26673000	38028000	68091000	0
sp|Q9Y2I1|NISCH_HUMAN	sp|Q9Y2I1|NISCH_HUMAN	166.63	6	6	6	6.9	6.9	6.9	50	39914000	0	29251000	36657000	47985000	0	0	46830000	0	0	30157000	43546000	32017000	0	33929000	47066000	31994000	0	36879000	0	27726000	35141000	37997000	0	0	35778000	25693000	42602000	0	30670000	0	41077000	0	33226000	0	34830000	42982000	25313000	0	0
sp|Q9Y2H6|FND3A_HUMAN	sp|Q9Y2H6|FND3A_HUMAN	131.85	6	6	6	11.6	11.6	11.6	49	34719000	35104000	0	40357000	0	35068000	41891000	0	37410000	0	35141000	0	0	0	0	0	29520000	0	45679000	0	0	0	23033000	0	0	29926000	0	0	0	0	54863000	0	0	0	0	0	0	0	0	0
sp|Q9Y2H1|ST38L_HUMAN	sp|Q9Y2H1|ST38L_HUMAN	54.002	4	4	4	9.7	9.7	9.7	22	0	0	0	0	31688000	0	24374000	0	17313000	0	0	59244000	0	23075000	23962000	0	0	0	21000000	0	0	0	0	0	0	25425000	22408000	0	27036000	0	0	0	0	0	0	0	0	0	0	0
sp|Q9Y2H0|DLGP4_HUMAN	sp|Q9Y2H0|DLGP4_HUMAN	108.01	6	6	6	5.7	5.7	5.7	21	0	82073000	0	0	0	0	23898000	0	0	32664000	0	0	0	0	0	37555000	36032000	0	0	40874000	0	0	0	0	0	0	0	0	33910000	0	35510000	30912000	0	0	0	0	0	0	0	0
sp|Q9Y2G8|DJC16_HUMAN	sp|Q9Y2G8|DJC16_HUMAN	90.59	2	2	2	6.1	6.1	6.1	17	0	7818400	0	0	0	0	0	9466800	0	0	0	0	0	0	8152200	0	19470000	0	0	0	0	0	9417100	0	0	8580200	7919900	0	0	0	9446700	0	0	0	0	0	0	0	0	0
sp|Q9Y2G5|OFUT2_HUMAN	sp|Q9Y2G5|OFUT2_HUMAN	49.975	9	9	9	25.2	25.2	25.2	42	39507000	33325000	55905000	35462000	33619000	40253000	34410000	41531000	0	0	0	90599000	0	0	0	0	118870000	52249000	0	23064000	36647000	0	46068000	45117000	42402000	37305000	35984000	54070000	28860000	33006000	33203000	52875000	0	0	0	0	0	0	0	0
sp|Q9Y2E5|MA2B2_HUMAN	sp|Q9Y2E5|MA2B2_HUMAN	113.98	9	9	9	12.6	12.6	12.6	16	41163000	0	40597000	34280000	33777000	0	0	0	50027000	0	0	49447000	49049000	54585000	60055000	50823000	0	0	0	0	0	0	40349000	0	0	54586000	42682000	0	36849000	0	0	0	0	0	0	0	0	83147000	0	0
sp|Q9Y2D5|AKAP2_HUMAN	sp|Q9Y2D5|AKAP2_HUMAN	94.659	23	23	23	35.5	35.5	35.5	358	243820000	115820000	176750000	150490000	88629000	111810000	49277000	76279000	0	75128000	67426000	369990000	97541000	0	65219000	111040000	29351000	290080000	0	137410000	0	106880000	129360000	135220000	0	227160000	90492000	130900000	139480000	880630000	92399000	615260000	702740000	904870000	956780000	1210400000	589520000	345240000	0	322600000
sp|Q9Y2D4|EXC6B_HUMAN	sp|Q9Y2D4|EXC6B_HUMAN	94.2	15	15	15	26.6	26.6	26.6	55	0	27912000	21709000	0	0	0	0	47357000	0	0	44982000	0	0	0	38942000	26523000	41446000	35101000	0	0	0	0	22005000	0	0	0	0	0	0	81451000	0	0	43863000	42438000	0	0	0	0	0	0
sp|Q9Y2D2|S35A3_HUMAN	sp|Q9Y2D2|S35A3_HUMAN	35.984	2	2	2	4.6	4.6	4.6	35	0	43077000	0	32498000	0	31111000	37900000	0	0	56965000	0	0	0	0	0	69680000	25879000	0	0	25015000	0	0	31375000	0	0	0	41028000	0	0	24154000	26747000	0	22409000	0	0	0	0	0	0	0
sp|Q9Y2C4|EXOG_HUMAN	sp|Q9Y2C4|EXOG_HUMAN	41.084	2	2	2	7.9	7.9	7.9	3	0	0	0	0	0	0	0	0	0	0	0	0	0	0	0	0	0	0	0	0	0	0	0	0	0	0	0	0	0	0	0	0	0	0	0	0	0	0	0	0
sp|Q9Y2B0|CNPY2_HUMAN	sp|Q9Y2B0|CNPY2_HUMAN	20.652	12	12	12	65.4	65.4	65.4	621	433680000	694690000	453650000	440060000	569860000	480970000	375300000	411220000	435550000	404410000	387190000	546330000	838550000	349180000	469130000	499670000	593470000	365210000	442410000	343590000	520690000	268580000	674630000	411010000	276920000	503220000	506150000	502360000	655460000	369340000	584610000	389130000	386940000	193080000	288830000	297970000	280140000	104380000	149430000	284740000
sp|Q9Y2A7|NCKP1_HUMAN	sp|Q9Y2A7|NCKP1_HUMAN	128.79	27	27	27	33.3	33.3	33.3	626	355900000	362020000	476130000	358480000	403510000	326550000	346620000	220730000	310130000	167850000	215540000	210100000	248170000	231110000	290450000	313600000	398860000	356710000	224690000	436130000	349430000	216830000	288160000	343710000	363000000	277210000	247540000	258950000	286260000	503410000	408350000	314860000	402180000	534500000	454080000	471370000	463390000	370440000	226840000	531340000
sp|Q9Y296|TPPC4_HUMAN	sp|Q9Y296|TPPC4_HUMAN	24.34	4	4	4	21.5	21.5	21.5	9	0	0	0	0	0	0	0	0	0	0	0	0	0	0	0	0	0	0	0	0	0	0	0	0	0	0	0	0	0	0	0	0	0	0	0	0	0	0	0	0
sp|Q9Y295|DRG1_HUMAN	sp|Q9Y295|DRG1_HUMAN	40.542	17	17	16	53.7	53.7	51.8	215	204560000	309650000	177260000	124690000	141370000	163910000	114410000	229460000	164070000	83858000	142280000	154730000	207920000	95490000	133650000	161630000	189370000	227250000	152900000	140660000	107700000	110770000	248310000	119850000	94690000	139310000	229960000	213710000	168940000	122400000	181550000	113900000	113560000	99834000	141750000	111820000	121860000	94836000	0	91597000
sp|Q9Y287|ITM2B_HUMAN	sp|Q9Y287|ITM2B_HUMAN	30.338	5	5	5	35	35	35	116	26084000	31201000	25800000	30704000	28918000	40312000	24958000	55179000	40723000	39571000	30690000	21853000	0	30472000	16775000	28156000	27384000	30260000	33245000	0	21340000	32840000	31741000	35592000	0	34050000	49722000	0	30435000	39675000	27014000	51609000	37976000	59118000	40232000	69013000	61583000	46534000	0	42049000
sp|Q9Y285|SYFA_HUMAN	sp|Q9Y285|SYFA_HUMAN	57.563	24	24	24	63.6	63.6	63.6	765	485420000	440800000	394900000	490640000	529150000	488030000	386770000	657040000	414960000	424350000	552760000	440450000	649280000	323740000	632930000	574180000	720300000	509180000	451300000	328410000	439570000	495920000	601300000	478790000	315810000	398410000	554700000	448270000	441230000	364610000	578950000	382110000	327910000	363860000	436870000	460070000	436270000	250790000	59202000	315710000
sp|Q9Y282|ERGI3_HUMAN	sp|Q9Y282|ERGI3_HUMAN	43.222	9	9	9	36.3	36.3	36.3	53	111550000	206460000	101920000	124270000	0	116090000	83403000	113140000	104930000	151570000	124550000	142490000	104480000	87358000	204430000	209230000	100840000	127660000	142620000	0	125540000	0	91476000	96856000	0	100010000	0	0	86174000	0	110320000	0	0	0	0	0	0	0	0	0
sp|Q9Y281|COF2_HUMAN	sp|Q9Y281|COF2_HUMAN	18.736	13	7	7	77.7	52.4	52.4	208	129420000	47972000	249940000	220500000	176050000	111240000	66209000	79489000	159100000	88120000	58886000	370890000	75777000	74470000	54548000	96324000	74186000	222630000	53145000	114490000	129010000	92193000	134860000	134180000	107630000	146660000	68099000	141950000	78022000	290690000	52426000	456130000	308380000	326190000	242430000	367880000	346330000	265510000	275410000	267950000
sp|Q9Y279|VSIG4_HUMAN	sp|Q9Y279|VSIG4_HUMAN	43.987	3	3	3	12.8	12.8	12.8	10	0	33014000	24298000	45108000	0	30896000	0	41311000	0	0	31742000	0	0	0	19570000	0	0	0	0	0	0	0	22178000	37176000	0	0	20725000	0	0	0	0	0	54856000	0	39935000	33338000	44962000	0	0	0
sp|Q9Y277|VDAC3_HUMAN	sp|Q9Y277|VDAC3_HUMAN	30.658	15	15	15	61.8	61.8	61.8	642	389770000	316600000	401430000	475270000	470110000	437460000	588580000	355460000	327180000	754440000	526960000	453930000	467140000	491550000	503280000	455220000	484250000	385040000	404850000	431900000	252340000	324570000	528310000	567560000	371170000	268450000	440620000	369520000	348130000	483310000	405350000	352690000	366070000	311080000	312090000	284470000	289220000	404820000	182980000	350780000
sp|Q9Y276|BCS1_HUMAN	sp|Q9Y276|BCS1_HUMAN	47.534	13	13	13	48.7	48.7	48.7	181	49373000	58283000	44944000	30460000	44160000	72503000	53735000	89376000	37696000	81577000	46129000	62012000	31750000	37791000	29711000	54957000	65388000	0	38231000	29071000	23243000	50812000	84671000	52715000	48344000	42942000	22178000	70087000	44930000	71936000	62934000	0	33190000	51782000	46731000	61848000	38011000	35575000	0	29476000
sp|Q9Y266|NUDC_HUMAN	sp|Q9Y266|NUDC_HUMAN	38.242	16	16	16	51.1	51.1	51.1	496	508450000	862460000	485700000	669010000	507640000	700430000	713400000	861540000	360850000	757480000	683470000	479980000	648790000	450720000	590260000	698470000	1462200000	608400000	394600000	550280000	555580000	402870000	863830000	885040000	515350000	582760000	1293600000	790180000	631850000	564180000	729080000	392980000	511520000	445610000	433740000	508830000	394420000	282340000	426870000	291420000
sp|Q9Y265|RUVB1_HUMAN	sp|Q9Y265|RUVB1_HUMAN	50.227	26	26	26	68.6	68.6	68.6	1275	793510000	991190000	946570000	736510000	761210000	986400000	830500000	962750000	849840000	743700000	767850000	1135100000	909770000	610650000	822200000	944650000	838700000	696930000	844570000	801680000	712160000	660080000	889980000	1098600000	944290000	808990000	1113000000	1037800000	799780000	652460000	803450000	591380000	557710000	665690000	605250000	500730000	580480000	677050000	492270000	786250000
sp|Q9Y263|PLAP_HUMAN	sp|Q9Y263|PLAP_HUMAN	87.156	26	26	26	45.3	45.3	45.3	281	177590000	210350000	186810000	169380000	171490000	129570000	115680000	106470000	222920000	221030000	197170000	210270000	97189000	123430000	121960000	148090000	98641000	144540000	134830000	134880000	97168000	90548000	191480000	216750000	160020000	142200000	267240000	166850000	215290000	228070000	154950000	160600000	132820000	107660000	131190000	123610000	119880000	137130000	0	119560000
sp|Q9Y262|EIF3L_HUMAN	sp|Q9Y262|EIF3L_HUMAN	66.726	25	25	25	50.2	50.2	50.2	699	400750000	395100000	534000000	411210000	466970000	428250000	404120000	449840000	471670000	362750000	407170000	347330000	492200000	443520000	400320000	527290000	520520000	517180000	406920000	391310000	390460000	316940000	333700000	540540000	465320000	369080000	454790000	435610000	426350000	427610000	375830000	305540000	269070000	335860000	322050000	360050000	375660000	160120000	202060000	367970000
sp|Q9Y259|CHKB_HUMAN	sp|Q9Y259|CHKB_HUMAN	45.271	9	9	9	25.8	25.8	25.8	85	94554000	82373000	80281000	98272000	92698000	65150000	76433000	125570000	71970000	40808000	57207000	67917000	94452000	88634000	56926000	49838000	65883000	75378000	80950000	79822000	98217000	84731000	62356000	50506000	0	86127000	52653000	90667000	79826000	70673000	0	94510000	81993000	76574000	33912000	42820000	63171000	0	0	66417000
sp|Q9Y243|AKT3_HUMAN	sp|Q9Y243|AKT3_HUMAN	55.774	6	3	3	16.9	7.1	7.1	37	0	0	0	0	0	0	0	110390000	0	0	0	0	161890000	0	0	0	0	0	0	0	0	0	0	0	0	0	0	0	0	0	0	0	354210000	445790000	333240000	0	325400000	0	0	0
sp|Q9Y240|CLC11_HUMAN	sp|Q9Y240|CLC11_HUMAN	35.694	4	4	4	13.9	13.9	13.9	8	0	0	16098000	0	0	0	0	0	0	0	0	0	18871000	0	25667000	0	0	12530000	0	0	20211000	0	0	0	0	17018000	0	0	0	21540000	0	0	0	0	0	0	0	0	0	0
sp|Q9Y237|PIN4_HUMAN	sp|Q9Y237|PIN4_HUMAN	13.81	4	4	4	45.8	45.8	45.8	88	63698000	77909000	29485000	36452000	49191000	30461000	30199000	85109000	53264000	77546000	39066000	28043000	75569000	0	73836000	44054000	122970000	0	37685000	96901000	50190000	0	47870000	38745000	0	0	55238000	39759000	42927000	35114000	32105000	35481000	27925000	31593000	32560000	0	0	0	0	32111000
sp|Q9Y230|RUVB2_HUMAN	sp|Q9Y230|RUVB2_HUMAN	51.156	28	28	28	68.5	68.5	68.5	702	461990000	633600000	695850000	562110000	468560000	718320000	490000000	635850000	542890000	458040000	557640000	675570000	614900000	368450000	532030000	626070000	545660000	448730000	543970000	479170000	445910000	394460000	605800000	591030000	444130000	438480000	687700000	550740000	442900000	404030000	479630000	393750000	328030000	274450000	281960000	149750000	383850000	242690000	129490000	573560000
sp|Q9Y228|T3JAM_HUMAN	sp|Q9Y228|T3JAM_HUMAN	63.626	3	3	3	7.1	7.1	7.1	3	0	0	0	0	0	0	0	0	0	0	0	0	0	0	0	0	0	0	0	0	0	0	0	0	0	0	0	0	0	0	0	0	0	0	0	0	0	0	0	0
sp|Q9Y224|RTRAF_HUMAN	sp|Q9Y224|RTRAF_HUMAN	28.068	21	21	21	77.5	77.5	77.5	998	584920000	384470000	687700000	576860000	553790000	711520000	906360000	836920000	633800000	552590000	564080000	600510000	774610000	607050000	803800000	719480000	943880000	505640000	609960000	846210000	698810000	648410000	891610000	1043000000	851990000	729670000	650640000	605380000	496330000	610630000	733740000	433590000	400000000	530330000	451000000	531750000	504100000	506920000	341940000	479850000
sp|Q9Y223|GLCNE_HUMAN	sp|Q9Y223|GLCNE_HUMAN	79.274	5	5	5	8	8	8	7	0	0	0	0	0	0	0	0	0	0	0	0	0	0	0	0	0	0	0	0	0	0	0	0	0	0	0	0	0	0	0	0	0	0	0	0	0	0	0	0
sp|Q9Y221|NIP7_HUMAN	sp|Q9Y221|NIP7_HUMAN	20.462	3	3	3	30	30	30	2	0	0	0	0	0	0	0	0	0	0	0	0	0	0	0	0	0	0	0	0	0	0	0	0	0	0	0	0	0	0	0	0	0	0	0	0	0	0	0	0
sp|Q9Y217|MTMR6_HUMAN	sp|Q9Y217|MTMR6_HUMAN	71.967	6	6	6	12.4	12.4	12.4	48	26525000	25817000	28082000	21026000	19049000	0	0	0	25974000	0	21952000	19909000	0	24578000	0	0	0	0	25172000	0	18091000	0	26801000	0	0	30408000	19439000	0	28347000	18495000	19075000	19583000	26469000	0	0	0	20492000	0	0	0
sp|Q9UQV4|LAMP3_HUMAN	sp|Q9UQV4|LAMP3_HUMAN	44.346	5	5	5	12	12	12	106	0	39792000	0	0	42508000	55957000	36143000	0	166090000	0	104260000	0	53731000	0	0	58853000	0	142390000	63954000	105500000	0	0	0	32201000	0	0	20455000	217020000	0	212730000	48376000	188710000	219010000	437950000	368060000	352830000	305850000	0	0	170250000
sp|Q9UQE7|SMC3_HUMAN	sp|Q9UQE7|SMC3_HUMAN	141.54	38	38	38	37.7	37.7	37.7	460	104580000	138490000	296590000	557000000	319990000	286500000	635550000	742040000	593920000	411660000	328620000	55147000	647260000	265510000	660380000	570110000	627100000	208050000	541520000	540650000	299820000	283990000	87553000	242820000	352630000	81783000	378000000	81306000	91033000	522200000	532270000	0	152440000	450660000	332860000	218680000	300530000	176920000	342410000	268340000
sp|Q9UQB8|BAIP2_HUMAN	sp|Q9UQB8|BAIP2_HUMAN	60.867	11	11	11	20.3	20.3	20.3	50	47356000	31652000	41346000	104930000	44290000	34015000	37444000	44509000	0	0	51038000	29806000	36802000	0	77216000	0	101500000	0	48341000	48986000	41027000	0	43168000	158360000	32876000	75899000	30723000	0	32879000	108930000	43504000	0	39458000	53682000	34104000	56670000	0	0	0	40935000
sp|Q9UQ90|SPG7_HUMAN	sp|Q9UQ90|SPG7_HUMAN	88.234	5	5	5	10.8	10.8	10.8	37	69549000	48533000	37156000	0	35300000	33115000	84158000	69927000	0	72518000	0	0	0	0	28517000	23687000	31586000	0	30867000	43195000	31370000	0	29502000	0	0	0	33703000	0	35489000	46188000	32418000	0	32889000	0	0	0	0	0	0	40511000
sp|Q9UQ88|CD11A_HUMAN;sp|P21127|CD11B_HUMAN	sp|Q9UQ88|CD11A_HUMAN;sp|P21127|CD11B_HUMAN	91.361	10	10	9	13.7	13.7	12.6	60	0	67240000	63357000	116330000	54504000	55076000	53962000	159800000	0	69366000	67908000	0	90386000	47285000	69903000	65484000	94699000	0	56050000	57864000	69576000	0	50751000	47421000	0	55807000	81567000	58074000	0	63053000	102850000	0	0	0	46992000	0	0	0	0	0
sp|Q9UQ80|PA2G4_HUMAN	sp|Q9UQ80|PA2G4_HUMAN	43.786	25	25	25	70.6	70.6	70.6	1577	1378400000	1397300000	1254800000	1270000000	1265500000	1345700000	1009900000	1212000000	1029400000	1538300000	1142900000	1054300000	1876100000	935090000	1439200000	1375900000	1684000000	1687800000	1579400000	1190300000	1250200000	1376400000	1576100000	1204300000	1010300000	1152300000	1333400000	1723700000	1254500000	1127800000	1338200000	1242600000	1240500000	1307400000	1102200000	1458000000	1391700000	1303300000	1258100000	1121800000
sp|Q9UQ35|SRRM2_HUMAN	sp|Q9UQ35|SRRM2_HUMAN	299.61	19	19	19	10.1	10.1	10.1	80	71715000	110620000	0	138950000	131570000	48384000	100200000	0	53285000	51586000	24242000	0	0	50894000	30194000	44395000	39064000	0	42396000	118600000	55386000	70408000	60245000	27123000	40886000	42976000	153380000	0	41948000	40738000	93490000	39690000	51145000	39874000	45684000	0	37140000	0	0	53419000
sp|Q9UQ16|DYN3_HUMAN	sp|Q9UQ16|DYN3_HUMAN	97.745	18	9	6	24.5	14.5	10.2	110	0	19595000	33308000	24175000	27852000	30346000	21843000	20021000	41927000	33383000	40117000	0	34018000	31319000	29512000	24317000	27125000	29602000	17659000	24346000	35009000	23545000	25961000	34009000	25772000	0	0	41454000	32205000	58535000	23994000	42158000	34399000	39278000	0	27355000	49953000	20613000	0	39148000
sp|Q9UQ13|SHOC2_HUMAN	sp|Q9UQ13|SHOC2_HUMAN	64.887	8	8	8	24.7	24.7	24.7	23	0	0	0	104750000	0	83886000	0	0	0	0	0	0	122020000	90385000	105960000	0	0	0	0	0	81496000	0	0	0	0	90663000	0	0	57853000	0	0	0	0	0	0	0	0	0	0	0
sp|Q9UPY8|MARE3_HUMAN	sp|Q9UPY8|MARE3_HUMAN	31.982	3	1	1	15.7	8.9	8.9	5	0	0	0	0	0	0	0	0	0	0	0	0	0	0	0	0	0	0	0	0	0	0	0	0	0	0	0	0	0	0	0	0	0	0	0	0	0	0	0	0
sp|Q9UPY6|WASF3_HUMAN	sp|Q9UPY6|WASF3_HUMAN	55.292	2	1	1	7.4	4.8	4.8	9	0	0	0	0	0	0	0	0	0	0	0	0	0	0	0	0	0	0	0	0	0	0	0	0	0	0	0	0	0	0	0	0	0	0	0	0	0	0	0	0
sp|Q9UPU7|TBD2B_HUMAN	sp|Q9UPU7|TBD2B_HUMAN	109.88	7	7	7	8.4	8.4	8.4	29	0	0	15045000	17844000	15801000	0	0	14224000	0	0	27276000	23002000	13515000	19577000	16160000	19796000	0	0	0	17483000	0	0	0	0	0	22832000	17589000	29727000	0	21816000	0	0	0	14289000	17159000	20937000	0	0	0	0
sp|Q9UPU5|UBP24_HUMAN	sp|Q9UPU5|UBP24_HUMAN	294.36	22	22	22	11.7	11.7	11.7	43	47650000	35314000	0	48844000	45753000	36531000	33822000	33884000	0	61620000	0	38108000	47273000	0	0	45106000	79253000	0	24390000	33766000	0	0	41995000	31371000	34926000	0	47337000	32015000	0	32975000	0	0	0	0	0	0	25567000	0	0	0
sp|Q9UPT8|ZC3H4_HUMAN	sp|Q9UPT8|ZC3H4_HUMAN	140.26	5	5	5	6.1	6.1	6.1	56	20564000	39699000	22543000	21429000	29364000	23903000	19990000	31964000	0	22123000	0	16904000	0	0	0	28787000	0	0	17198000	26069000	0	0	25788000	0	0	14880000	44738000	23778000	20167000	33589000	25309000	0	28558000	0	22325000	25591000	16764000	0	0	0
sp|Q9UPT5|EXOC7_HUMAN	sp|Q9UPT5|EXOC7_HUMAN	83.381	16	16	16	29	29	29	274	76554000	117150000	116360000	84473000	102020000	69898000	108560000	106280000	142790000	113080000	101720000	96988000	71488000	86523000	101030000	132440000	88619000	88753000	83148000	95985000	88709000	65111000	92589000	98649000	76376000	77190000	89459000	131160000	74609000	97642000	77953000	139750000	157440000	142930000	119260000	129310000	123690000	103250000	0	113480000
sp|Q9UPQ0|LIMC1_HUMAN	sp|Q9UPQ0|LIMC1_HUMAN	121.87	40	40	40	41.9	41.9	41.9	602	190000000	161190000	235130000	268600000	171680000	363380000	134450000	145920000	189790000	287440000	169340000	484830000	165790000	195030000	163450000	268970000	66895000	346310000	49259000	243590000	149180000	250000000	267770000	224880000	162520000	166210000	110700000	223910000	347170000	518160000	185710000	639780000	703370000	574290000	846540000	609150000	498510000	458430000	244820000	338710000
sp|Q9UPN9|TRI33_HUMAN	sp|Q9UPN9|TRI33_HUMAN	122.53	5	5	5	5.1	5.1	5.1	20	0	0	64835000	43707000	42129000	0	0	66819000	57892000	0	0	0	0	0	0	0	0	0	72278000	0	0	0	0	59077000	0	0	68606000	0	61762000	48555000	0	0	0	0	0	0	48838000	0	0	0
sp|Q9UPN7|PP6R1_HUMAN	sp|Q9UPN7|PP6R1_HUMAN	96.723	10	10	10	15.7	15.7	15.7	23	0	53683000	0	33944000	0	45606000	0	0	0	0	0	0	0	0	0	0	0	0	87807000	0	0	0	0	0	0	0	0	0	0	0	0	0	0	0	0	0	0	0	0	0
sp|Q9UPN3|MACF1_HUMAN	sp|Q9UPN3|MACF1_HUMAN	838.3	281	280	276	48.3	48.1	47.6	4856	2001100000	1390200000	2873800000	2190000000	2380000000	2339700000	2090300000	2098800000	3395100000	1685400000	2150200000	3450200000	1826000000	2223600000	2277200000	2313700000	1754200000	1799200000	1424900000	2375300000	1885700000	3416400000	3257200000	1470600000	2028900000	2455500000	1459300000	2286100000	2251000000	3752700000	2255500000	3902800000	3089500000	3614500000	3413500000	3192100000	2400500000	2680700000	1403100000	2835300000
sp|Q9UP95|S12A4_HUMAN	sp|Q9UP95|S12A4_HUMAN	120.65	9	8	5	11.2	10.5	7.9	22	0	0	0	0	0	0	0	0	0	14311000	0	0	0	14337000	0	0	0	0	0	0	0	0	0	0	0	0	0	9230800	0	0	0	19426000	0	0	0	0	0	0	0	0
sp|Q9UP83|COG5_HUMAN	sp|Q9UP83|COG5_HUMAN	92.742	18	18	18	34.1	34.1	34.1	174	86836000	160090000	103760000	89762000	79820000	81631000	129220000	89221000	96850000	84268000	100560000	51403000	53630000	50402000	142180000	55352000	92704000	97023000	71740000	95839000	73418000	53296000	167530000	99424000	52118000	110910000	118690000	86826000	66365000	66062000	102760000	60360000	43536000	58321000	62825000	57689000	71103000	51379000	0	37705000
sp|Q9UP38|FZD1_HUMAN	sp|Q9UP38|FZD1_HUMAN	71.158	4	4	4	8.5	8.5	8.5	5	0	0	7203600	0	0	0	0	0	0	0	0	0	0	0	0	0	0	0	0	0	0	0	0	0	0	0	0	0	0	0	0	0	0	0	0	0	0	0	0	0
sp|Q9UNZ2|NSF1C_HUMAN	sp|Q9UNZ2|NSF1C_HUMAN	40.572	23	23	23	66.5	66.5	66.5	771	498170000	517900000	462890000	308810000	471990000	473860000	452730000	592070000	297590000	380010000	371660000	600490000	681060000	272080000	403810000	786900000	594850000	428950000	498000000	493360000	511320000	470030000	628690000	453060000	551020000	548350000	746530000	642530000	627570000	546420000	538250000	470210000	405990000	424280000	374910000	424490000	442740000	449170000	461650000	389270000
sp|Q9UNX3|RL26L_HUMAN	sp|Q9UNX3|RL26L_HUMAN	17.256	12	3	3	49.7	12.4	12.4	48	226070000	43658000	104120000	157230000	86360000	81609000	0	87202000	0	124200000	260590000	0	0	98885000	0	124270000	128200000	0	0	0	0	0	104360000	127560000	42814000	0	0	0	43294000	115190000	47443000	0	0	71289000	0	0	42500000	0	0	0
sp|Q9UNW9|NOVA2_HUMAN	sp|Q9UNW9|NOVA2_HUMAN	49.008	3	3	2	8.7	8.7	6.5	5	0	0	0	0	0	0	0	0	0	0	0	0	0	0	0	0	0	0	0	0	0	0	0	0	0	13686000	0	0	13005000	0	0	0	0	0	18046000	0	19617000	0	0	0
sp|Q9UNW1|MINP1_HUMAN	sp|Q9UNW1|MINP1_HUMAN	55.051	6	6	6	14.2	14.2	14.2	17	39890000	30766000	26310000	29559000	33890000	19844000	21324000	0	0	0	0	33636000	0	32749000	0	26046000	0	0	0	20615000	30919000	0	0	38279000	43116000	0	27799000	22978000	70440000	23689000	30233000	41435000	30351000	0	0	32326000	19366000	0	0	0
sp|Q9UNS2|CSN3_HUMAN	sp|Q9UNS2|CSN3_HUMAN	47.873	13	13	13	51.3	51.3	51.3	445	215980000	204010000	220720000	145230000	204120000	147310000	226280000	232140000	196860000	183350000	199470000	276410000	253030000	192460000	217070000	133160000	271480000	237820000	214430000	201770000	202000000	174630000	270680000	152980000	161010000	233790000	192380000	247150000	211380000	183260000	190380000	271160000	228370000	230470000	174310000	179340000	295130000	234090000	179820000	167710000
sp|Q9UNP9|PPIE_HUMAN	sp|Q9UNP9|PPIE_HUMAN	33.43	4	3	3	19.6	19.6	19.6	24	0	24135000	0	0	0	0	0	37489000	0	0	0	20843000	38570000	28061000	22732000	0	0	0	32782000	0	51803000	0	0	0	0	0	0	0	0	0	0	0	0	0	0	0	0	0	0	0
sp|Q9UNN8|EPCR_HUMAN	sp|Q9UNN8|EPCR_HUMAN	26.671	3	3	3	13.4	13.4	13.4	73	105770000	54438000	84047000	86027000	92556000	86496000	46536000	0	113690000	0	72121000	128710000	58447000	101120000	52045000	93962000	0	89623000	0	0	40282000	0	0	57025000	98549000	74927000	74039000	0	62676000	53444000	43350000	144860000	0	0	0	92777000	100040000	0	0	0
sp|Q9UNN5|FAF1_HUMAN	sp|Q9UNN5|FAF1_HUMAN	73.953	7	7	7	15.2	15.2	15.2	29	0	0	0	0	0	0	0	0	0	0	0	0	0	124190000	0	71707000	0	0	0	0	0	0	0	0	130870000	0	0	0	67185000	0	69796000	0	0	0	0	0	0	0	0	0
sp|Q9UNM6|PSD13_HUMAN	sp|Q9UNM6|PSD13_HUMAN	42.945	25	25	25	73.9	73.9	73.9	1076	790840000	1074500000	880250000	884490000	691500000	780730000	755290000	1413900000	757120000	739880000	755420000	685100000	982810000	646950000	764190000	838400000	1036100000	696800000	792380000	731430000	662360000	452190000	824760000	592430000	600560000	821110000	980480000	853090000	802870000	668450000	750760000	616240000	533850000	615300000	627020000	568260000	561960000	542330000	671300000	525270000
sp|Q9UNL4|ING4_HUMAN	sp|Q9UNL4|ING4_HUMAN	28.53	3	3	3	16.9	16.9	16.9	5	0	0	0	0	0	0	0	0	0	0	0	0	0	0	0	0	0	35917000	0	0	0	0	0	0	0	0	0	0	0	0	0	0	0	0	0	0	0	0	0	0
sp|Q9UNK0|STX8_HUMAN	sp|Q9UNK0|STX8_HUMAN	26.906	5	5	5	28.4	28.4	28.4	57	76492000	69734000	0	35858000	37051000	72848000	90510000	41825000	37407000	45016000	66212000	97983000	28154000	60431000	43426000	42833000	36530000	28043000	42262000	71650000	54424000	36050000	111290000	28071000	45621000	110980000	90916000	0	42332000	26933000	68773000	50339000	49138000	0	0	0	0	0	0	45111000
sp|Q9UNH7|SNX6_HUMAN;sp|Q86XE0|SNX32_HUMAN	sp|Q9UNH7|SNX6_HUMAN	46.648	25	24	24	55.4	55.4	55.4	851	403820000	597510000	436200000	505300000	409820000	403430000	306480000	320760000	422960000	472800000	545900000	715780000	679640000	512200000	708970000	495160000	507260000	436530000	550610000	415060000	302450000	389680000	385070000	598560000	314120000	339340000	730460000	563550000	483760000	616600000	417150000	381210000	665720000	360350000	527560000	546170000	493320000	215870000	265820000	296090000
sp|Q9UNF1|MAGD2_HUMAN	sp|Q9UNF1|MAGD2_HUMAN	64.953	10	10	9	24.8	24.8	22.8	34	38861000	54975000	35381000	39934000	34872000	31050000	33046000	40332000	0	108630000	29828000	58860000	39888000	29891000	0	30887000	54162000	22651000	29516000	0	45154000	32382000	28236000	0	0	39086000	119620000	0	35385000	51568000	54683000	32031000	25791000	0	27277000	0	20126000	0	0	0
sp|Q9UNF0|PACN2_HUMAN	sp|Q9UNF0|PACN2_HUMAN	55.738	17	17	16	45.3	45.3	43.8	534	537850000	477800000	478870000	538510000	516300000	376270000	429350000	594650000	367450000	254160000	559830000	250880000	507750000	550270000	454710000	515670000	431830000	446810000	310790000	703960000	702360000	396630000	576110000	525580000	403740000	486880000	435310000	369800000	331750000	769890000	566420000	361750000	359280000	453810000	429690000	662730000	593290000	366750000	465620000	611100000
sp|Q9UNE7|CHIP_HUMAN	sp|Q9UNE7|CHIP_HUMAN	34.856	12	12	12	47.5	47.5	47.5	194	467340000	1907900000	418750000	394950000	550790000	1838800000	3017400000	675490000	667860000	481830000	614690000	346600000	316360000	576750000	552130000	972160000	858430000	391620000	431150000	502220000	783020000	1024800000	659970000	460800000	379440000	617270000	657930000	446020000	511540000	490050000	1063600000	578260000	516460000	441510000	150840000	346590000	370700000	432920000	0	673460000
sp|Q9UN86|G3BP2_HUMAN	sp|Q9UN86|G3BP2_HUMAN	54.12	13	12	12	36.9	34.4	34.4	262	216860000	258390000	226940000	174220000	179320000	197960000	219850000	238170000	164740000	289850000	144210000	169100000	127360000	126670000	172190000	215330000	156250000	139490000	157810000	185140000	174920000	138560000	193230000	170810000	121930000	198410000	166960000	288470000	195250000	192740000	161580000	110600000	135930000	230880000	99562000	134850000	157740000	63177000	0	125750000
sp|Q9UN81|LORF1_HUMAN	sp|Q9UN81|LORF1_HUMAN	40.055	10	10	10	32.8	32.8	32.8	29	0	265010000	0	0	0	0	0	0	0	112610000	0	0	0	0	0	54312000	86034000	0	0	0	0	0	0	0	119200000	0	154590000	0	0	0	0	0	0	0	0	0	0	0	0	0
sp|Q9UN76|S6A14_HUMAN	sp|Q9UN76|S6A14_HUMAN	72.152	3	3	3	6.2	6.2	6.2	6	0	0	0	0	43176000	0	0	0	0	0	0	0	0	0	0	0	0	0	0	0	0	0	0	0	0	0	0	0	0	0	0	0	0	0	0	0	0	0	0	0
sp|Q9UN37|VPS4A_HUMAN	sp|Q9UN37|VPS4A_HUMAN	48.897	15	10	10	38.9	28.8	28.8	149	98844000	57184000	70618000	103660000	89179000	66553000	93391000	128860000	47522000	150810000	74030000	68481000	84353000	43825000	57668000	112070000	44836000	87841000	100350000	127720000	70681000	0	61411000	50049000	0	66410000	92597000	109530000	90353000	101960000	86151000	87566000	79581000	70179000	49117000	71082000	43810000	70112000	0	69700000
sp|Q9UN36|NDRG2_HUMAN	sp|Q9UN36|NDRG2_HUMAN	40.798	13	13	13	56.3	56.3	56.3	606	134180000	318550000	220390000	300910000	265880000	243370000	242060000	144810000	248240000	106880000	142900000	482520000	372710000	129420000	178160000	137050000	196740000	264370000	93441000	188840000	220620000	256910000	270130000	185070000	159070000	278170000	184540000	369630000	369560000	331210000	187670000	559940000	315460000	310220000	308840000	383220000	269440000	260140000	249680000	364170000
sp|Q9UMY4|SNX12_HUMAN	sp|Q9UMY4|SNX12_HUMAN	19.73	13	11	11	76.2	72.1	72.1	361	451460000	313250000	311850000	160050000	399120000	300570000	143620000	264750000	293560000	301880000	407460000	537330000	341810000	309560000	222740000	335930000	187370000	129470000	262520000	256950000	208220000	305850000	288690000	548190000	501130000	506330000	298410000	133710000	511800000	342120000	396500000	520900000	551900000	303560000	269700000	467270000	365780000	304190000	213450000	240220000
sp|Q9UMX5|NENF_HUMAN	sp|Q9UMX5|NENF_HUMAN	18.856	5	5	5	36.6	36.6	36.6	28	0	0	0	0	0	0	0	0	0	0	0	0	0	0	0	0	0	51772000	0	0	0	106400000	115270000	0	0	0	88449000	0	0	0	102640000	0	0	0	0	0	0	0	0	0
sp|Q9UMX0|UBQL1_HUMAN	sp|Q9UMX0|UBQL1_HUMAN	62.518	14	14	8	40.2	40.2	26.8	831	433370000	482740000	403600000	346290000	385340000	480530000	375720000	402970000	338400000	488450000	448710000	305990000	557530000	409860000	354860000	533590000	405370000	451010000	554840000	424980000	450130000	414270000	329840000	285870000	284220000	455350000	359890000	605860000	489570000	482210000	345940000	412240000	433790000	396400000	368140000	450670000	452950000	277470000	232710000	387850000
sp|Q9UMS6|SYNP2_HUMAN	sp|Q9UMS6|SYNP2_HUMAN	117.51	13	13	13	15.2	15.2	15.2	21	0	0	80066000	107340000	0	0	0	0	0	62783000	0	0	0	0	0	0	0	0	0	65559000	0	0	0	0	0	0	72971000	0	63970000	102870000	0	0	57951000	0	0	0	0	0	0	0
sp|Q9UMS4|PRP19_HUMAN	sp|Q9UMS4|PRP19_HUMAN	55.18	18	18	18	61.3	61.3	61.3	697	476060000	699740000	895590000	1008500000	660760000	674630000	763480000	1214700000	574840000	1109300000	545810000	161610000	1542400000	603450000	1097700000	835670000	1070800000	658640000	939090000	1006600000	994000000	616490000	449300000	776570000	694950000	418360000	886940000	481810000	233190000	853800000	902480000	238860000	373790000	536200000	626890000	441520000	547130000	434930000	159570000	385410000
sp|Q9UMS0|NFU1_HUMAN	sp|Q9UMS0|NFU1_HUMAN	28.462	4	4	4	19.7	19.7	19.7	56	61796000	35595000	27962000	34710000	30563000	43884000	44420000	36828000	24405000	34478000	48811000	33238000	26237000	24011000	33163000	30344000	58735000	0	22234000	33535000	36930000	26980000	45448000	61692000	0	33021000	18568000	48891000	48956000	37521000	23821000	0	0	0	0	0	0	0	0	0
sp|Q9UMR2|DD19B_HUMAN	sp|Q9UMR2|DD19B_HUMAN	53.926	21	21	4	56.8	56.8	16.7	395	221980000	245380000	178710000	179310000	239700000	249180000	302660000	378250000	214180000	432520000	250010000	86900000	318740000	158600000	269030000	250360000	157770000	183010000	423230000	506810000	413580000	242890000	128440000	206030000	248160000	71249000	321740000	285410000	155270000	222150000	151810000	134620000	175050000	187020000	153150000	168800000	249550000	129210000	224210000	284380000
sp|Q9UM54|MYO6_HUMAN	sp|Q9UM54|MYO6_HUMAN	149.69	56	56	56	53.3	53.3	53.3	526	354600000	869340000	481460000	326900000	301170000	458680000	1058700000	137120000	493780000	354850000	801920000	26736000	687500000	508700000	1237700000	530630000	1255000000	223800000	446380000	816630000	1449200000	121100000	523830000	1097400000	965150000	296940000	426950000	77968000	132640000	107650000	914780000	80170000	55829000	176640000	96379000	119650000	29196000	123580000	0	186750000
sp|Q9UM22|EPDR1_HUMAN	sp|Q9UM22|EPDR1_HUMAN	25.437	3	3	3	14.3	14.3	14.3	23	0	0	0	0	44751000	71298000	0	0	0	0	42492000	0	0	48212000	0	43658000	0	0	0	0	0	0	0	56087000	84733000	0	0	0	0	0	0	0	0	0	0	0	0	0	0	0
sp|Q9UM07|PADI4_HUMAN;sp|Q9ULW8|PADI3_HUMAN	sp|Q9UM07|PADI4_HUMAN	74.078	6	6	5	11	11	10	35	0	0	0	0	0	0	0	0	0	0	0	0	0	0	0	0	0	0	0	0	0	0	0	0	0	21692000	0	0	0	0	0	0	14295000	0	21888000	19454000	28943000	0	0	0
sp|Q9UM00|TMCO1_HUMAN	sp|Q9UM00|TMCO1_HUMAN	21.175	5	5	5	25.5	25.5	25.5	92	24620000	144650000	0	29785000	0	32374000	51103000	21478000	23499000	33752000	29505000	14939000	21004000	15946000	17244000	77294000	66489000	0	42145000	81547000	114250000	0	39641000	0	35709000	24003000	196790000	24986000	26115000	27451000	105850000	0	0	0	33281000	0	36974000	0	0	20005000
sp|Q9ULZ3|ASC_HUMAN	sp|Q9ULZ3|ASC_HUMAN	21.627	15	15	15	74.4	74.4	74.4	826	759870000	829220000	586330000	827230000	489850000	691410000	593310000	837510000	670870000	628910000	470200000	736850000	930760000	718370000	424110000	493490000	799930000	532020000	729790000	545920000	561940000	571230000	890790000	368390000	525000000	1122600000	762010000	736680000	815560000	496710000	599010000	632770000	613590000	354810000	650280000	505100000	497160000	419590000	280120000	464060000
sp|Q9ULX6|AKP8L_HUMAN	sp|Q9ULX6|AKP8L_HUMAN	71.639	3	3	3	5.9	5.9	5.9	3	0	0	0	0	0	0	0	0	0	0	0	0	0	0	0	0	0	0	0	27887000	0	0	0	0	0	0	0	0	0	0	0	0	0	0	0	0	0	0	0	0
sp|Q9ULV4|COR1C_HUMAN;sp|Q6QEF8|CORO6_HUMAN	sp|Q9ULV4|COR1C_HUMAN	53.248	33	33	32	58.2	58.2	56.8	1878	1462200000	1726300000	1668700000	2015000000	1056600000	950910000	1348400000	1488900000	1568800000	1880200000	1601900000	1103700000	1710500000	3023300000	1690400000	1509100000	1142400000	1985100000	1866900000	1390400000	1847800000	1487000000	1244100000	1654200000	1742600000	1708900000	1549000000	1021100000	1273300000	1174800000	1974100000	1471200000	1933600000	1687300000	1998400000	1744400000	1805900000	1447100000	1312000000	1511600000
sp|Q9ULV0|MYO5B_HUMAN	sp|Q9ULV0|MYO5B_HUMAN	213.67	6	5	5	4.7	4	4	13	0	0	0	0	0	0	0	0	0	0	0	0	0	0	0	0	0	0	0	0	0	0	0	0	0	0	0	0	0	0	0	0	0	0	0	0	0	0	0	0
sp|Q9ULU4|PKCB1_HUMAN	sp|Q9ULU4|PKCB1_HUMAN	131.69	3	3	3	4.6	4.6	4.6	7	0	0	0	0	0	0	0	0	0	0	0	0	0	0	0	9372300	15506000	0	14492000	0	0	0	0	0	0	0	0	0	0	0	0	0	0	0	0	0	0	0	0	0
sp|Q9ULT8|HECD1_HUMAN	sp|Q9ULT8|HECD1_HUMAN	289.38	7	7	7	4.1	4.1	4.1	7	0	0	0	0	0	0	0	0	0	0	0	0	0	0	0	0	0	0	0	0	0	0	0	0	0	0	0	0	0	0	0	0	0	0	0	0	0	0	0	0
sp|Q9ULR3|PPM1H_HUMAN	sp|Q9ULR3|PPM1H_HUMAN	56.447	3	3	3	10.3	10.3	10.3	3	0	0	0	0	0	0	0	0	0	0	0	0	0	0	0	0	0	0	0	0	0	0	0	0	0	0	0	0	0	0	0	0	0	0	0	0	0	0	0	0
sp|Q9ULR0|ISY1_HUMAN	sp|Q9ULR0|ISY1_HUMAN	32.992	2	2	2	9.5	9.5	9.5	2	0	0	0	0	0	0	0	0	0	20454000	0	0	0	0	0	0	0	0	0	0	0	0	0	0	0	0	0	0	0	0	0	0	0	0	0	0	0	0	0	0
sp|Q9ULQ1|TPC1_HUMAN	sp|Q9ULQ1|TPC1_HUMAN	94.146	4	4	4	5.9	5.9	5.9	8	0	0	0	0	0	0	16458000	0	0	0	0	0	0	0	0	0	0	0	0	0	0	0	0	0	0	0	0	0	14837000	0	0	0	0	0	0	0	0	0	0	0
sp|Q9ULP9|TBC24_HUMAN	sp|Q9ULP9|TBC24_HUMAN	62.919	13	13	13	31.8	31.8	31.8	136	89360000	428790000	62673000	57997000	74785000	237090000	436120000	145420000	220810000	44638000	143520000	43902000	64123000	140570000	357150000	202080000	113690000	32482000	101350000	135870000	164950000	98436000	373170000	160380000	103950000	62418000	226110000	83073000	133040000	150030000	242050000	116480000	85323000	67354000	66359000	67465000	63921000	57272000	0	62197000
sp|Q9ULP0|NDRG4_HUMAN	sp|Q9ULP0|NDRG4_HUMAN	38.458	2	2	2	13.4	13.4	13.4	8	0	0	0	0	0	0	0	0	0	0	0	0	0	0	0	0	0	0	0	0	0	0	0	0	0	0	0	0	0	26736000	0	27745000	0	0	0	0	0	0	0	0
sp|Q9ULK4|MED23_HUMAN	sp|Q9ULK4|MED23_HUMAN	156.47	7	7	7	7.8	7.8	7.8	26	0	0	0	20427000	17993000	0	24469000	0	0	19580000	0	0	0	0	21639000	21702000	24082000	0	0	25547000	0	0	0	0	0	0	0	0	0	19141000	25082000	0	0	0	0	0	0	0	0	0
sp|Q9ULH1|ASAP1_HUMAN	sp|Q9ULH1|ASAP1_HUMAN	125.5	3	2	2	3	2.1	2.1	2	0	0	0	0	0	0	0	0	0	0	0	0	0	0	0	0	0	0	0	0	0	0	0	0	0	0	0	0	0	0	0	0	0	0	0	0	0	0	0	0
sp|Q9ULH0|KDIS_HUMAN	sp|Q9ULH0|KDIS_HUMAN	196.54	8	8	8	4.7	4.7	4.7	32	0	26013000	21414000	0	0	12863000	15612000	23905000	0	0	15502000	0	0	0	26260000	0	24441000	0	14060000	14947000	0	0	19322000	0	24533000	0	0	0	16021000	21305000	0	0	0	0	0	0	0	0	0	0
sp|Q9ULE6|PALD_HUMAN	sp|Q9ULE6|PALD_HUMAN	96.753	14	14	14	23.5	23.5	23.5	144	24172000	23685000	20668000	19591000	20924000	0	15768000	15346000	19666000	0	0	34585000	49781000	0	17646000	0	26124000	0	0	26723000	0	0	17689000	28630000	18361000	21859000	23956000	30164000	31595000	49414000	0	111500000	78816000	46295000	47516000	51207000	34808000	67155000	53219000	44849000
sp|Q9ULD2|MTUS1_HUMAN	sp|Q9ULD2|MTUS1_HUMAN	141.4	4	4	4	3.2	3.2	3.2	6	0	0	0	0	0	0	0	0	0	0	0	0	0	0	0	0	0	0	0	0	0	0	0	0	0	0	0	0	0	0	0	0	0	0	0	0	0	0	0	0
sp|Q9ULC5|ACSL5_HUMAN	sp|Q9ULC5|ACSL5_HUMAN	75.99	34	34	32	59.6	59.6	58.3	713	927600000	363240000	715520000	808570000	638190000	964260000	861080000	686370000	1701300000	318620000	292300000	108470000	1112800000	502090000	974120000	1914500000	967780000	174380000	741350000	790460000	1029100000	1347900000	1084900000	485960000	1578000000	1827100000	548090000	1636200000	1150100000	418480000	1063500000	343690000	319210000	368160000	204120000	445060000	252960000	148320000	412790000	333840000
sp|Q9ULC4|MCTS1_HUMAN	sp|Q9ULC4|MCTS1_HUMAN	20.555	10	10	10	70.7	70.7	70.7	697	192660000	268850000	250920000	203230000	191070000	249230000	202720000	343800000	212110000	237570000	188310000	209400000	397600000	178690000	238060000	309070000	350640000	179150000	259220000	205290000	209370000	183500000	234850000	147670000	149060000	219360000	269420000	247630000	184970000	159210000	253720000	206820000	162740000	152310000	187090000	171890000	180250000	164280000	132020000	187620000
sp|Q9ULC3|RAB23_HUMAN	sp|Q9ULC3|RAB23_HUMAN	26.659	12	12	12	56.1	56.1	56.1	224	92461000	131310000	108390000	86703000	135040000	83900000	43064000	0	109540000	84620000	96275000	178000000	74922000	86436000	109250000	93451000	72619000	133800000	0	47299000	95879000	118190000	96954000	130800000	72827000	123680000	70189000	111100000	196310000	122160000	90671000	239370000	105850000	141010000	126350000	123840000	107330000	0	0	102480000
sp|Q9ULA0|DNPEP_HUMAN	sp|Q9ULA0|DNPEP_HUMAN	52.428	26	26	26	73.5	73.5	73.5	2290	1030800000	1209700000	1440300000	1661800000	1598500000	1873000000	1477200000	1396200000	1359000000	819340000	1433500000	2431900000	1352200000	1344500000	1525200000	1329400000	1533400000	1090800000	973660000	1056800000	1209000000	1749100000	1633500000	1405000000	1399600000	1450900000	611450000	1555100000	1785100000	1395100000	1412500000	2118000000	1585300000	1579100000	1483700000	2069800000	1378400000	1419400000	1095100000	1907000000
sp|Q9UL52|TM11E_HUMAN	sp|Q9UL52|TM11E_HUMAN	47.695	2	2	2	10.2	10.2	10.2	2	0	0	0	0	0	0	0	0	0	0	0	0	0	0	0	0	0	0	0	0	0	0	0	0	0	0	0	0	0	0	0	0	0	0	0	0	0	0	0	0
sp|Q9UL46|PSME2_HUMAN	sp|Q9UL46|PSME2_HUMAN	27.401	19	19	19	81.2	81.2	81.2	2303	1863700000	3627100000	2614700000	1983000000	2379900000	2506000000	2133600000	2345900000	2069400000	3731000000	2244700000	4483700000	4861800000	2262200000	2831700000	1832000000	2299600000	2302100000	3567500000	1083900000	1887000000	2662900000	3337900000	2350400000	2067200000	3206700000	2865500000	4139600000	2969200000	2114600000	1947100000	2742600000	2153300000	1562700000	1770300000	2233400000	1944700000	2001000000	1612500000	1456000000
sp|Q9UL45|BL1S6_HUMAN	sp|Q9UL45|BL1S6_HUMAN	19.743	2	2	2	24.4	24.4	24.4	79	0	0	0	0	21233000	20358000	0	0	0	0	18022000	30413000	0	17933000	0	0	0	16637000	0	0	0	0	0	17744000	17584000	22388000	0	30721000	20833000	0	21971000	0	0	12115000	18626000	0	0	12079000	0	15786000
sp|Q9UL42|PNMA2_HUMAN	sp|Q9UL42|PNMA2_HUMAN	41.509	3	3	3	11.5	11.5	11.5	44	45232000	0	0	73500000	0	54871000	80472000	34109000	0	0	53589000	0	49388000	0	0	0	80560000	0	0	0	0	0	0	53132000	0	0	0	0	50280000	0	0	0	0	0	0	0	0	0	0	0
sp|Q9UL33|TPC2L_HUMAN	sp|Q9UL33|TPC2L_HUMAN	16.145	3	3	3	25.7	25.7	25.7	9	0	0	0	0	0	0	0	0	0	0	0	0	0	0	0	0	0	0	0	0	0	0	0	0	0	0	0	0	0	0	0	0	0	0	50367000	0	0	0	0	0
sp|Q9UL26|RB22A_HUMAN	sp|Q9UL26|RB22A_HUMAN	21.855	8	6	6	60.8	49.5	49.5	67	57651000	55945000	44574000	48575000	65057000	50172000	35140000	17701000	31998000	56500000	51562000	73617000	80547000	38632000	33958000	50052000	21519000	0	24374000	22616000	21000000	0	53242000	36520000	40221000	66480000	44034000	23401000	50430000	20576000	44079000	27162000	0	0	0	24309000	0	0	0	0
sp|Q9UL25|RAB21_HUMAN	sp|Q9UL25|RAB21_HUMAN	24.347	13	13	13	60	60	60	603	498580000	425800000	449290000	457810000	421600000	401350000	642080000	406460000	293610000	439630000	561200000	493790000	1119300000	344670000	646520000	498090000	507470000	426880000	353110000	384210000	376710000	294760000	344030000	376750000	331930000	334250000	341670000	262950000	555650000	397240000	519200000	768600000	518930000	481620000	370250000	486460000	411870000	423760000	332930000	400490000
sp|Q9UL18|AGO1_HUMAN	sp|Q9UL18|AGO1_HUMAN	97.213	28	28	16	45.6	45.6	28.6	330	289220000	334020000	301260000	282050000	253380000	262570000	184630000	286010000	246750000	330860000	268520000	161990000	327720000	321570000	247400000	293670000	371950000	176490000	205110000	292030000	261000000	269780000	216140000	260030000	333530000	270270000	208380000	279330000	275580000	275280000	261930000	201560000	235950000	278260000	249640000	304750000	273520000	282080000	170170000	293150000
sp|Q9UL15|BAG5_HUMAN	sp|Q9UL15|BAG5_HUMAN	51.199	11	11	11	39.1	39.1	39.1	203	67290000	133770000	100790000	135650000	113150000	147550000	119720000	91091000	94930000	106190000	105870000	91866000	112260000	99901000	131260000	108220000	146650000	92870000	97362000	88724000	115380000	98788000	129170000	105480000	153510000	131660000	77010000	103660000	100940000	78398000	99878000	93023000	88928000	110980000	90550000	104360000	109310000	82719000	37141000	108790000
sp|Q9UL12|SARDH_HUMAN	sp|Q9UL12|SARDH_HUMAN	101.04	7	7	7	13.5	13.5	13.5	52	28231000	9341000	65113000	21287000	33988000	66213000	172600000	15512000	0	19844000	31913000	76098000	0	0	14541000	107410000	149830000	3470900	0	40025000	23820000	0	56661000	12211000	0	36905000	0	19598000	0	24352000	25474000	17220000	0	0	23333000	22451000	17906000	0	0	0
sp|Q9UKZ1|CNO11_HUMAN	sp|Q9UKZ1|CNO11_HUMAN	55.215	3	3	3	6.9	6.9	6.9	6	0	0	0	0	0	0	0	0	0	0	0	0	0	0	0	0	0	0	0	0	0	0	0	0	0	0	0	0	0	0	0	0	0	0	0	0	0	0	0	0
sp|Q9UKY7|CDV3_HUMAN	sp|Q9UKY7|CDV3_HUMAN	27.335	8	8	8	57.8	57.8	57.8	138	136490000	181880000	70659000	78452000	107850000	118220000	47493000	58376000	0	109420000	71771000	116410000	0	0	0	64906000	0	0	167820000	60175000	0	0	53978000	0	0	85734000	179690000	93400000	176540000	119860000	80617000	0	166610000	0	72072000	97419000	0	0	0	0
sp|Q9UKY0|PRND_HUMAN	sp|Q9UKY0|PRND_HUMAN	20.293	2	2	2	11.4	11.4	11.4	2	0	0	0	0	0	0	0	0	0	0	0	0	0	0	0	0	0	0	0	0	0	0	0	0	0	0	0	0	0	0	0	0	0	0	0	0	0	0	0	0
sp|Q9UKX7|NUP50_HUMAN	sp|Q9UKX7|NUP50_HUMAN	50.144	6	6	6	22.6	22.6	22.6	81	40537000	42540000	43942000	62025000	0	29911000	76590000	0	0	39437000	33478000	33720000	36090000	31568000	44815000	36988000	25460000	0	46686000	42002000	0	0	74775000	37354000	31663000	56717000	37076000	0	25475000	41859000	35902000	0	0	0	0	0	0	0	0	30177000
sp|Q9UKX5|ITA11_HUMAN	sp|Q9UKX5|ITA11_HUMAN	133.47	19	19	19	21.3	21.3	21.3	46	0	297240000	0	57349000	0	0	0	0	0	69289000	0	51933000	0	0	0	0	65591000	0	0	0	0	0	0	0	0	0	132990000	0	0	0	57996000	0	0	0	0	0	0	0	0	0
sp|Q9UKV8|AGO2_HUMAN	sp|Q9UKV8|AGO2_HUMAN	97.207	27	21	20	43	34.9	32.9	248	105300000	130150000	120260000	124990000	131370000	127810000	118320000	120230000	155960000	184920000	102540000	80027000	154830000	70919000	101570000	82900000	96092000	142280000	125180000	145740000	92330000	122350000	103620000	101360000	133160000	50000000	93383000	155160000	123340000	106290000	126850000	187410000	124660000	162660000	119920000	171270000	154350000	235630000	169670000	177380000
sp|Q9UKV3|ACINU_HUMAN	sp|Q9UKV3|ACINU_HUMAN	151.86	26	26	26	26	26	26	197	89349000	209060000	160840000	366440000	83866000	162810000	166020000	105530000	41348000	120630000	108140000	40452000	148580000	52001000	108530000	129220000	212500000	95838000	136400000	131380000	122190000	28516000	86110000	98375000	137240000	85767000	202610000	82049000	90362000	79555000	186130000	32434000	78594000	49693000	255410000	42104000	0	0	0	82963000
sp|Q9UKU9|ANGL2_HUMAN;sp|O95841|ANGL1_HUMAN	sp|Q9UKU9|ANGL2_HUMAN	57.104	5	5	5	13.4	13.4	13.4	11	0	0	0	0	0	0	0	0	0	0	0	0	0	0	0	0	0	0	0	0	0	0	0	0	0	0	0	0	0	0	0	0	0	0	0	0	0	0	0	0
sp|Q9UKU7|ACAD8_HUMAN	sp|Q9UKU7|ACAD8_HUMAN	45.069	18	18	18	57.8	57.8	57.8	243	704280000	367590000	126330000	68550000	134380000	115500000	278740000	235810000	116110000	344640000	390430000	73245000	86943000	68293000	248740000	127570000	982340000	0	152450000	206020000	62448000	162830000	544310000	65423000	77053000	199050000	402900000	136200000	289490000	338250000	196770000	55915000	103050000	0	28369000	0	0	0	0	77193000
sp|Q9UKT5|FBX4_HUMAN	sp|Q9UKT5|FBX4_HUMAN	44.136	2	2	2	4.9	4.9	4.9	5	0	0	0	0	0	0	0	0	0	0	0	0	0	0	0	0	0	0	0	0	0	0	0	0	0	0	0	0	0	0	0	0	0	0	0	0	0	0	0	0
sp|Q9UKS6|PACN3_HUMAN	sp|Q9UKS6|PACN3_HUMAN	48.486	12	12	12	36.8	36.8	36.8	71	257710000	106070000	228050000	253830000	141630000	238150000	353350000	508530000	290770000	0	347020000	124540000	155930000	124950000	297570000	205120000	670160000	180600000	189460000	399940000	304980000	0	262380000	305130000	273540000	337500000	160590000	0	267680000	190190000	211420000	246710000	0	0	0	272190000	0	0	0	233400000
sp|Q9UKR5|ERG28_HUMAN	sp|Q9UKR5|ERG28_HUMAN	15.864	2	2	2	12.1	12.1	12.1	11	0	0	0	0	0	0	0	0	0	0	0	0	0	0	0	0	0	0	0	0	0	0	0	0	0	0	0	0	0	0	0	0	0	0	0	0	0	0	0	0
sp|Q9UKN8|TF3C4_HUMAN	sp|Q9UKN8|TF3C4_HUMAN	91.981	9	9	9	13.4	13.4	13.4	14	0	0	0	0	0	25792000	0	0	0	0	0	0	0	0	35578000	26628000	0	0	0	0	0	0	0	30993000	0	0	0	0	0	0	27860000	0	0	0	0	0	0	0	0	0
sp|Q9UKM9|RALY_HUMAN	sp|Q9UKM9|RALY_HUMAN	32.463	16	16	16	68	68	68	457	825790000	1104300000	827850000	716910000	987060000	1256000000	1488000000	1435800000	984900000	1048700000	753350000	652560000	845840000	634960000	1065100000	1610700000	619150000	606570000	902090000	1333400000	941180000	981170000	876680000	1664400000	519080000	884700000	1380600000	1263500000	683860000	1306500000	688700000	448120000	664290000	713470000	736850000	475690000	647880000	716510000	487740000	595700000
sp|Q9UKM7|MA1B1_HUMAN	sp|Q9UKM7|MA1B1_HUMAN	79.579	10	10	10	21.5	21.5	21.5	28	21046000	0	0	47850000	0	24821000	38701000	30863000	55426000	34780000	25079000	0	66071000	34314000	51390000	28401000	34050000	0	34229000	31883000	0	0	23281000	24915000	31077000	0	48510000	0	34147000	0	39003000	0	0	14985000	0	0	0	0	0	0
sp|Q9UKL6|PPCT_HUMAN	sp|Q9UKL6|PPCT_HUMAN	24.843	2	2	2	8.9	8.9	8.9	21	0	0	0	0	0	0	0	0	0	0	0	0	0	0	0	0	0	0	0	0	0	0	0	0	0	0	0	0	0	0	0	0	0	0	0	0	0	0	0	0
sp|Q9UKL0|RCOR1_HUMAN;sp|Q9P2K3|RCOR3_HUMAN	sp|Q9UKL0|RCOR1_HUMAN	53.327	5	5	5	15.3	15.3	15.3	79	0	30502000	19886000	32722000	0	15764000	33334000	26909000	24863000	0	19677000	0	25657000	0	29907000	29124000	37767000	0	27169000	39553000	35143000	0	19225000	19728000	0	0	24029000	0	10114000	0	18345000	0	0	0	0	0	0	0	0	0
sp|Q9UKK9|NUDT5_HUMAN	sp|Q9UKK9|NUDT5_HUMAN	24.327	14	14	14	67.6	67.6	67.6	742	493570000	434200000	299950000	348120000	300370000	462990000	270030000	556590000	488470000	250630000	335940000	453840000	389120000	326070000	288160000	416430000	389160000	319750000	406600000	326840000	455110000	354540000	582330000	378170000	376860000	461810000	353550000	421440000	542110000	297650000	246190000	320400000	311160000	235400000	248630000	293770000	370360000	266800000	324820000	291990000
sp|Q9UKK3|PARP4_HUMAN	sp|Q9UKK3|PARP4_HUMAN	192.59	36	36	36	28.9	28.9	28.9	230	154510000	248380000	125080000	223700000	191000000	205420000	376140000	382180000	449670000	168140000	287400000	194430000	199170000	167980000	245680000	156000000	210630000	239370000	234570000	202820000	317330000	157100000	170850000	241430000	122720000	95687000	289630000	212670000	48297000	174000000	170490000	0	111210000	124890000	110900000	98084000	0	0	0	195490000
sp|Q9UKG9|OCTC_HUMAN	sp|Q9UKG9|OCTC_HUMAN	70.178	3	3	3	6.9	6.9	6.9	3	0	0	0	0	0	0	0	0	0	0	0	0	0	0	0	0	0	0	0	0	0	0	0	0	0	0	0	0	0	0	0	0	0	0	0	0	0	0	0	0
sp|Q9UKG1|DP13A_HUMAN	sp|Q9UKG1|DP13A_HUMAN	79.663	27	27	26	55.7	55.7	54.7	430	309230000	270280000	312560000	221460000	325510000	298880000	182630000	294350000	243200000	325270000	266540000	268500000	296250000	197940000	78053000	299180000	249770000	253280000	167100000	242730000	242130000	179720000	314470000	391570000	147890000	350440000	295700000	368000000	258830000	506560000	208880000	312450000	346320000	270660000	463120000	584690000	473730000	174420000	140200000	208880000
sp|Q9UKF6|CPSF3_HUMAN	sp|Q9UKF6|CPSF3_HUMAN	77.485	13	13	13	31	31	31	32	49996000	70082000	67037000	0	52640000	63455000	65600000	55883000	0	0	78299000	0	0	0	69546000	68674000	57453000	0	69546000	78436000	54193000	0	103850000	0	0	0	67142000	0	65818000	0	0	0	0	0	0	0	0	0	0	0
sp|Q9UKD2|MRT4_HUMAN	sp|Q9UKD2|MRT4_HUMAN	27.56	10	10	10	46	46	46	16	0	0	0	39212000	53735000	0	36636000	0	0	0	0	0	0	0	0	53271000	45879000	0	55700000	63988000	0	53433000	0	0	0	0	0	0	0	0	0	0	0	0	0	0	0	0	0	0
sp|Q9UKA9|PTBP2_HUMAN	sp|Q9UKA9|PTBP2_HUMAN	57.49	7	7	7	22.4	22.4	22.4	8	0	0	0	0	0	0	0	0	0	0	0	0	0	0	0	28216000	0	0	0	0	0	0	0	0	0	0	0	31188000	0	27898000	0	0	0	39594000	34518000	0	0	0	0	0
sp|Q9UK76|JUPI1_HUMAN	sp|Q9UK76|JUPI1_HUMAN	16.014	5	5	5	64.9	64.9	64.9	17	0	86802000	0	0	0	31255000	0	0	0	35126000	0	0	18737000	0	0	26880000	0	0	41678000	40697000	0	0	37427000	0	0	0	33542000	0	0	0	0	0	0	0	0	0	0	0	0	0
sp|Q9UK61|TASOR_HUMAN	sp|Q9UK61|TASOR_HUMAN	189.03	4	4	4	2.9	2.9	2.9	4	0	0	0	0	0	0	0	0	0	0	0	0	0	0	0	0	0	0	0	0	0	0	0	0	0	0	0	0	0	0	0	0	0	0	0	0	0	0	0	0
sp|Q9UK59|DBR1_HUMAN	sp|Q9UK59|DBR1_HUMAN	61.554	5	5	5	10.7	10.7	10.7	11	0	0	0	0	0	0	0	0	0	0	0	0	0	0	0	0	0	0	19301000	30654000	0	0	0	0	0	0	0	0	0	0	0	0	0	0	0	0	0	0	0	0
sp|Q9UK55|ZPI_HUMAN	sp|Q9UK55|ZPI_HUMAN	50.706	3	3	3	6.3	6.3	6.3	16	0	0	0	0	0	0	0	0	0	0	0	0	0	0	0	0	0	0	0	0	0	0	0	0	0	0	0	0	0	0	0	0	0	38090000	0	0	0	0	0	0
sp|Q9UK45|LSM7_HUMAN	sp|Q9UK45|LSM7_HUMAN	11.602	5	5	5	63.1	63.1	63.1	196	21824000	54159000	59899000	53324000	63745000	93980000	98393000	81732000	111380000	62349000	66568000	57208000	134950000	102810000	92052000	66512000	55459000	77760000	85796000	50330000	107730000	93029000	84599000	50237000	33463000	41366000	37056000	70116000	68182000	54698000	57320000	19723000	62049000	54943000	72222000	67811000	65053000	56964000	0	38551000
sp|Q9UK41|VPS28_HUMAN	sp|Q9UK41|VPS28_HUMAN	25.425	11	11	11	53.8	53.8	53.8	183	101940000	118620000	88418000	133020000	96298000	108680000	107140000	86560000	69983000	94607000	117700000	88326000	134500000	94894000	102110000	138240000	163080000	119800000	132720000	89355000	96108000	0	117380000	73509000	67692000	113610000	115810000	111070000	144760000	96390000	90081000	149620000	114970000	74973000	114300000	144820000	91022000	0	0	74645000
sp|Q9UK22|FBX2_HUMAN	sp|Q9UK22|FBX2_HUMAN	33.327	7	7	7	39.9	39.9	39.9	18	53436000	12519000	0	0	26702000	64415000	18590000	183110000	0	0	23891000	19430000	0	0	0	452530000	279340000	0	0	56170000	0	0	27489000	52117000	0	0	62343000	0	0	35392000	0	24857000	0	0	0	0	0	0	0	63920000
sp|Q9UJZ1|STML2_HUMAN	sp|Q9UJZ1|STML2_HUMAN	38.534	18	18	18	75.3	75.3	75.3	952	281540000	254110000	394160000	402660000	388780000	589300000	371220000	307570000	324060000	477240000	378910000	443910000	300340000	317330000	503130000	319750000	342560000	282900000	286100000	366770000	192760000	305990000	473540000	455070000	358310000	386040000	387860000	398880000	376100000	333370000	248770000	231650000	222690000	180130000	308390000	316150000	277630000	230920000	0	205450000
sp|Q9UJY5|GGA1_HUMAN	sp|Q9UJY5|GGA1_HUMAN	70.383	9	8	8	20	18.9	18.9	138	90682000	146230000	56587000	80670000	74422000	33199000	51339000	75698000	78442000	71471000	73460000	41194000	68916000	60938000	48702000	39164000	45443000	78918000	59676000	72273000	90825000	67310000	108660000	66669000	45419000	93240000	89293000	71159000	88779000	100810000	71678000	84047000	110330000	60264000	59829000	56361000	84443000	53397000	0	78749000
sp|Q9UJY4|GGA2_HUMAN	sp|Q9UJY4|GGA2_HUMAN	67.15	11	11	10	26.6	26.6	25.4	107	50772000	120850000	43564000	42088000	45351000	101140000	60230000	110940000	0	91932000	80495000	29686000	71100000	57987000	45893000	55753000	45153000	38939000	41178000	44712000	46179000	44873000	64833000	33270000	0	49407000	69138000	0	46175000	42224000	53090000	0	59372000	42951000	0	43953000	43472000	31499000	0	34142000
sp|Q9UJX3|APC7_HUMAN	sp|Q9UJX3|APC7_HUMAN	66.855	3	3	3	7.2	7.2	7.2	4	0	0	0	0	0	0	0	0	0	0	0	0	0	0	0	0	0	0	0	0	0	0	14598000	0	0	0	0	0	0	0	0	0	0	0	0	0	0	0	0	0
sp|Q9UJX2|CDC23_HUMAN	sp|Q9UJX2|CDC23_HUMAN	68.833	7	7	7	19.1	19.1	19.1	10	0	0	0	0	0	0	0	0	0	0	0	0	0	0	0	0	0	0	0	0	0	0	0	0	0	0	0	0	0	0	0	0	0	0	0	0	0	0	0	0
sp|Q9UJW0|DCTN4_HUMAN	sp|Q9UJW0|DCTN4_HUMAN	52.337	15	15	15	49.3	49.3	49.3	77	95056000	81661000	112870000	97088000	83844000	66333000	58609000	107530000	89488000	98353000	84798000	100530000	63709000	0	59536000	94286000	93357000	124840000	89095000	69835000	73591000	0	62161000	87028000	72560000	59243000	70669000	86420000	89677000	105350000	75989000	111100000	132420000	83091000	86740000	101400000	103170000	85339000	0	107060000
sp|Q9UJV9|DDX41_HUMAN	sp|Q9UJV9|DDX41_HUMAN	69.837	4	4	4	8.4	8.4	8.4	3	0	0	0	0	0	0	0	0	0	0	0	0	0	0	24134000	0	0	0	0	0	0	0	0	0	0	0	0	0	0	0	0	0	0	0	0	0	0	0	0	0
sp|Q9UJU6|DBNL_HUMAN	sp|Q9UJU6|DBNL_HUMAN	48.207	23	23	23	56.7	56.7	56.7	1312	762660000	1058600000	674080000	629600000	775560000	771300000	736040000	890430000	816430000	1069400000	883530000	624720000	1077500000	739440000	742880000	902070000	918090000	611800000	1097500000	781410000	752480000	859820000	828130000	615660000	851080000	945200000	1192800000	857210000	963120000	836250000	831530000	659710000	744580000	602780000	926670000	640790000	709860000	802880000	538690000	619160000
sp|Q9UJS0|CMC2_HUMAN	sp|Q9UJS0|CMC2_HUMAN	74.175	34	34	28	66.4	66.4	58.5	673	361140000	353570000	297170000	317780000	246040000	240710000	488540000	642720000	378690000	684870000	312110000	174930000	347310000	322530000	490500000	226630000	1149600000	144440000	254290000	374330000	189290000	272520000	367410000	481010000	639150000	332170000	619360000	407100000	315600000	226100000	472000000	172440000	224500000	129960000	149790000	83393000	119060000	160910000	0	224060000
sp|Q9UJC5|SH3L2_HUMAN	sp|Q9UJC5|SH3L2_HUMAN	12.326	3	3	3	43.9	43.9	43.9	116	0	0	0	0	0	93983000	85104000	81152000	62227000	0	0	0	68450000	0	61351000	113070000	71716000	74409000	73850000	0	0	69191000	0	0	0	0	0	0	0	56815000	0	0	65862000	0	0	159350000	0	0	0	0
sp|Q9UJC3|HOOK1_HUMAN	sp|Q9UJC3|HOOK1_HUMAN	84.647	15	15	15	23.6	23.6	23.6	28	0	55192000	41340000	0	41477000	48071000	62186000	0	0	0	0	0	0	0	52237000	59281000	90914000	0	0	66816000	0	0	0	52770000	0	0	0	0	0	0	0	0	0	0	0	0	0	0	0	0
sp|Q9UJ71|CLC4K_HUMAN	sp|Q9UJ71|CLC4K_HUMAN	36.725	16	16	16	59.8	59.8	59.8	93	106470000	0	163540000	70455000	210760000	56999000	243880000	0	17302000	0	13995000	18527000	3241900000	0	441080000	44577000	52346000	0	18100000	39398000	42400000	37807000	40658000	171790000	305440000	80806000	0	28539000	716950000	0	36285000	0	0	0	0	0	0	0	0	0
sp|Q9UJ70|NAGK_HUMAN	sp|Q9UJ70|NAGK_HUMAN	37.375	19	19	19	81.4	81.4	81.4	1307	966500000	2127900000	1264600000	982320000	912600000	874020000	795380000	1016000000	1223100000	1461200000	1761500000	1344800000	1716100000	2116600000	1230200000	1208000000	851770000	743510000	1800300000	934350000	952160000	1189000000	1192700000	1110000000	930680000	1046100000	1539300000	1418800000	1251400000	1138700000	1737800000	952000000	1411400000	673430000	1035300000	758240000	867410000	952740000	895860000	657600000
sp|Q9UJ68|MSRA_HUMAN	sp|Q9UJ68|MSRA_HUMAN	26.132	5	5	5	29.8	29.8	29.8	133	77575000	71206000	48432000	61978000	38561000	38226000	43820000	101910000	47350000	45367000	67100000	0	44636000	92633000	58083000	75471000	51289000	0	45836000	48496000	45750000	48619000	85770000	0	0	0	75176000	54338000	103810000	54331000	85481000	73557000	124430000	34787000	60471000	61213000	75646000	0	0	0
sp|Q9UJ14|GGT7_HUMAN	sp|Q9UJ14|GGT7_HUMAN	70.466	10	10	10	25.5	25.5	25.5	18	0	22673000	22955000	20040000	21422000	25162000	0	0	0	0	21084000	0	0	0	30398000	57242000	72384000	0	0	0	0	0	0	0	0	0	0	0	0	0	25506000	0	0	0	0	0	0	0	0	0
sp|Q9UIQ6|LCAP_HUMAN	sp|Q9UIQ6|LCAP_HUMAN	117.35	21	21	21	24.2	24.2	24.2	207	167860000	78615000	131230000	115700000	106870000	90438000	59808000	116050000	80924000	109890000	53628000	77878000	167240000	76089000	85510000	0	63873000	99180000	102020000	96562000	72548000	75801000	100840000	94324000	63439000	174990000	160660000	139310000	127530000	154700000	66079000	145130000	91723000	105810000	144230000	96515000	87549000	0	0	66685000
sp|Q9UIL1|SCOC_HUMAN	sp|Q9UIL1|SCOC_HUMAN	18.045	4	4	4	35.2	35.2	35.2	206	55921000	68942000	38783000	42107000	34116000	57169000	64660000	48599000	44725000	52338000	49626000	36658000	77465000	0	97583000	47292000	84957000	0	58246000	36731000	38183000	0	73634000	42883000	0	58866000	73274000	56955000	68220000	52401000	58511000	56361000	27925000	49990000	64167000	48329000	41373000	0	0	29627000
sp|Q9UIK4|DAPK2_HUMAN	sp|Q9UIK4|DAPK2_HUMAN	42.898	2	1	1	8.9	4.6	4.6	4	0	0	0	0	0	0	0	0	0	0	0	0	0	0	0	0	0	0	0	0	0	0	0	0	0	0	0	0	0	0	0	0	0	0	0	0	0	0	0	0
sp|Q9UIJ7|KAD3_HUMAN	sp|Q9UIJ7|KAD3_HUMAN	25.565	19	19	19	77.1	77.1	77.1	992	1420500000	580740000	830320000	1434700000	687840000	850560000	615990000	600180000	813190000	586280000	1114600000	945920000	660810000	984770000	1201300000	415600000	649360000	753600000	786890000	869720000	733620000	638250000	911330000	908680000	691190000	969540000	413360000	1199900000	1025200000	590770000	629910000	1138900000	959630000	750630000	839160000	910130000	874550000	664710000	569740000	823010000
sp|Q9UII2|ATIF1_HUMAN	sp|Q9UII2|ATIF1_HUMAN	12.249	5	5	5	27.4	27.4	27.4	135	227680000	54488000	107540000	219220000	260320000	286640000	277900000	97251000	231750000	400400000	233990000	104680000	9555800	23119000	13811000	134260000	0	30753000	62848000	46434000	51594000	40496000	119810000	72798000	0	138050000	203610000	36730000	106540000	94381000	283480000	41836000	114430000	0	119930000	52635000	65132000	24616000	0	0
sp|Q9UIG0|BAZ1B_HUMAN	sp|Q9UIG0|BAZ1B_HUMAN	170.9	13	13	13	11.9	11.9	11.9	45	0	0	0	128710000	0	0	177030000	362300000	175220000	128690000	184480000	0	198100000	110210000	112290000	0	209710000	215000000	0	140300000	205900000	0	0	178430000	215350000	0	0	123630000	0	144380000	149640000	0	0	0	105380000	0	0	0	0	0
sp|Q9UID3|VPS51_HUMAN	sp|Q9UID3|VPS51_HUMAN	86.041	13	13	13	21.1	21.1	21.1	162	116570000	164210000	169440000	118470000	124680000	98823000	81325000	192740000	98441000	152840000	119190000	80787000	115940000	75405000	140160000	107980000	110580000	71039000	94475000	81399000	97686000	51657000	158360000	82281000	73290000	89027000	81879000	90067000	86943000	135160000	161880000	77410000	143490000	125310000	80891000	88989000	97521000	103020000	0	105330000
sp|Q9UIC8|LCMT1_HUMAN	sp|Q9UIC8|LCMT1_HUMAN	38.379	9	9	9	29.6	29.6	29.6	36	49406000	199840000	44599000	57808000	49125000	78954000	82931000	115820000	0	67179000	67424000	49618000	65373000	44987000	61574000	70272000	100260000	46552000	41118000	49350000	109740000	44585000	0	48477000	76599000	0	112380000	0	51719000	47645000	66794000	74456000	56654000	0	0	42868000	0	0	0	0
sp|Q9UIA9|XPO7_HUMAN	sp|Q9UIA9|XPO7_HUMAN	123.91	35	35	34	42.1	42.1	41.1	486	330210000	217760000	254190000	342050000	309840000	257620000	271560000	271160000	277900000	287640000	408440000	274600000	291500000	229210000	289570000	460390000	187020000	139500000	275680000	211810000	200530000	113550000	219650000	324280000	197980000	212990000	377410000	268150000	342260000	264650000	354410000	240030000	222910000	167390000	93207000	262770000	293410000	320710000	515350000	292880000
sp|Q9UI30|TR112_HUMAN	sp|Q9UI30|TR112_HUMAN	14.199	4	4	4	42.4	42.4	42.4	105	138420000	46028000	64729000	65506000	100240000	115470000	74436000	118440000	99634000	81427000	122600000	73282000	69488000	49400000	65195000	103940000	129490000	85909000	81611000	94964000	62971000	75597000	86356000	68722000	78950000	84890000	94291000	121880000	185560000	40602000	65404000	98534000	72458000	54605000	55765000	85346000	89690000	0	0	63013000
sp|Q9UI26|IPO11_HUMAN	sp|Q9UI26|IPO11_HUMAN	112.53	10	10	10	21.5	21.5	21.5	130	25161000	28046000	35563000	35455000	38261000	30385000	23758000	44017000	19582000	37789000	29243000	21309000	35205000	23157000	28200000	21214000	28389000	27398000	26486000	26480000	20347000	27963000	26234000	29697000	28831000	25525000	56871000	30543000	33595000	33595000	30626000	32081000	31281000	37945000	39454000	29193000	36197000	38477000	0	0
sp|Q9UI15|TAGL3_HUMAN	sp|Q9UI15|TAGL3_HUMAN	22.472	3	1	1	17.6	7	7	26	0	0	0	0	0	0	0	0	0	0	0	0	0	0	0	0	0	0	0	0	0	0	0	0	0	0	0	0	0	0	0	0	0	0	0	0	0	0	0	0
sp|Q9UI14|PRAF1_HUMAN	sp|Q9UI14|PRAF1_HUMAN	20.648	2	2	2	15.7	15.7	15.7	2	0	0	0	0	0	0	0	0	0	0	0	0	0	0	0	0	0	0	0	0	0	0	0	0	0	0	0	0	0	0	0	0	0	0	0	0	0	0	0	0
sp|Q9UI12|VATH_HUMAN	sp|Q9UI12|VATH_HUMAN	55.882	18	18	18	51.1	51.1	51.1	681	281900000	491590000	372130000	419310000	379540000	275190000	312010000	374140000	277830000	423330000	460910000	310870000	341340000	440430000	211860000	329660000	188420000	244980000	331520000	253460000	184300000	199900000	250900000	202020000	176850000	246700000	376420000	315060000	234440000	365130000	462180000	277280000	397690000	310490000	365170000	331290000	296990000	304700000	146100000	298910000
sp|Q9UI10|EI2BD_HUMAN	sp|Q9UI10|EI2BD_HUMAN	57.557	8	8	8	21	21	21	92	0	82474000	58352000	47300000	0	56099000	0	49268000	40317000	0	0	36103000	50093000	50646000	47302000	41532000	47649000	41155000	52419000	56416000	0	45210000	0	57603000	0	0	60296000	55766000	27466000	56331000	41582000	43150000	42795000	0	44227000	40121000	50360000	0	0	0
sp|Q9UI09|NDUAC_HUMAN	sp|Q9UI09|NDUAC_HUMAN	17.114	12	12	12	80.7	80.7	80.7	295	227140000	281680000	256570000	258670000	276450000	299910000	280370000	219820000	238620000	219010000	247990000	286270000	155830000	104000000	172880000	242190000	153700000	102500000	207730000	259660000	105710000	201680000	301000000	299380000	104630000	198290000	246840000	432920000	206830000	289590000	243850000	199530000	183570000	190380000	199960000	232470000	173200000	206080000	138370000	188580000
sp|Q9UI08|EVL_HUMAN	sp|Q9UI08|EVL_HUMAN	44.619	18	17	17	53.6	51.4	51.4	439	242810000	189390000	127840000	232520000	228240000	166790000	93283000	115550000	260590000	403630000	233390000	174860000	290950000	231470000	145940000	196150000	97030000	133080000	600940000	245840000	158840000	214920000	147160000	143540000	199270000	263630000	184680000	147160000	289840000	156390000	145180000	193830000	317150000	85429000	470680000	166360000	169900000	0	0	107830000
sp|Q9UHY7|ENOPH_HUMAN	sp|Q9UHY7|ENOPH_HUMAN	28.932	10	10	10	48.3	48.3	48.3	299	200480000	295790000	144400000	121910000	112650000	118350000	164810000	224400000	58717000	110170000	114980000	234430000	251220000	142230000	164250000	134820000	195030000	155510000	129600000	157260000	131550000	104690000	166850000	155990000	145740000	108490000	214050000	208490000	229770000	129850000	180090000	158390000	134510000	0	153240000	194850000	116480000	171660000	96251000	19785000
sp|Q9UHY1|NRBP_HUMAN	sp|Q9UHY1|NRBP_HUMAN	59.844	12	12	12	31	31	31	177	83840000	112400000	80810000	71817000	60965000	78898000	87464000	77916000	97396000	101110000	60023000	122520000	98307000	71511000	102450000	95691000	76007000	70261000	70578000	51026000	62555000	66564000	115130000	58915000	66942000	94469000	92838000	91843000	109210000	59945000	82193000	75316000	57944000	59087000	71912000	71031000	75474000	48548000	0	44383000
sp|Q9UHX1|PUF60_HUMAN	sp|Q9UHX1|PUF60_HUMAN	59.875	23	23	23	54.2	54.2	54.2	477	340760000	357020000	290170000	364130000	335240000	317310000	461190000	463180000	256470000	366090000	279160000	184770000	468380000	275370000	423290000	346350000	509010000	303710000	390900000	418170000	442050000	271660000	439410000	345470000	338320000	290010000	431960000	280300000	262620000	298350000	333350000	192380000	121480000	232210000	251630000	103990000	200110000	160170000	117490000	231090000
sp|Q9UHW9|S12A6_HUMAN	sp|Q9UHW9|S12A6_HUMAN	127.62	5	1	1	4.1	1	1	3	0	0	0	0	0	0	0	0	0	0	0	0	0	0	0	0	0	0	0	0	0	0	0	0	0	0	0	0	0	0	0	0	0	0	0	0	0	0	0	0
sp|Q9UHV9|PFD2_HUMAN	sp|Q9UHV9|PFD2_HUMAN	16.648	8	8	8	46.1	46.1	46.1	226	168290000	255260000	147600000	139300000	76008000	235190000	168130000	191220000	57108000	213320000	93804000	210310000	227280000	262240000	200500000	265000000	188370000	131390000	197250000	150570000	188170000	152400000	262340000	163330000	0	185380000	320140000	129390000	224490000	133040000	184610000	174120000	147770000	112130000	84447000	186690000	109020000	125780000	0	0
sp|Q9UHR4|BI2L1_HUMAN	sp|Q9UHR4|BI2L1_HUMAN	56.882	13	13	13	37.8	37.8	37.8	38	18241000	20300000	21471000	25931000	21510000	0	82691000	30794000	18652000	0	20879000	0	27661000	0	28819000	31416000	126520000	0	15488000	35831000	29873000	0	59841000	31756000	26702000	42812000	31207000	27989000	19579000	18315000	35026000	0	24698000	0	0	26214000	0	0	0	0
sp|Q9UHQ9|NB5R1_HUMAN	sp|Q9UHQ9|NB5R1_HUMAN	34.094	23	23	23	72.8	72.8	72.8	1631	1615200000	2052600000	1401000000	2002100000	1504900000	3179500000	1525300000	2515600000	1340800000	1284000000	2373600000	1012500000	1185200000	1758800000	1477400000	2018100000	987950000	700090000	1629300000	1488000000	1138200000	1223600000	1488200000	1318800000	1287500000	1277300000	1219000000	1454300000	1940200000	947790000	1946000000	1119700000	1038300000	796390000	847870000	1166300000	905230000	640920000	719020000	1076800000
sp|Q9UHQ4|BAP29_HUMAN	sp|Q9UHQ4|BAP29_HUMAN	28.32	10	10	10	30.7	30.7	30.7	429	322800000	428340000	311240000	385740000	262730000	355810000	292190000	225760000	276940000	254690000	260920000	386030000	531430000	274230000	681100000	259490000	380760000	371650000	218420000	325650000	218220000	212490000	504380000	203790000	279360000	402520000	411940000	371770000	404230000	435170000	309110000	453080000	441880000	377910000	271950000	387840000	287080000	246390000	67030000	163720000
sp|Q9UHN6|CEIP2_HUMAN	sp|Q9UHN6|CEIP2_HUMAN	154.37	21	21	20	21.9	21.9	21.3	249	52081000	22038000	82350000	64182000	107850000	39661000	63775000	41610000	43523000	76589000	62745000	49836000	0	94910000	37153000	73987000	35538000	59261000	45582000	55525000	49476000	0	70217000	53512000	67298000	51844000	51296000	23707000	48452000	127740000	19743000	153170000	111180000	162250000	130070000	97657000	52791000	149950000	55036000	152360000
sp|Q9UHL4|DPP2_HUMAN	sp|Q9UHL4|DPP2_HUMAN	54.341	18	18	18	45.1	45.1	45.1	811	236040000	377930000	798150000	441580000	566370000	568670000	563060000	510970000	545880000	713400000	446270000	547480000	737950000	831340000	795310000	46346000	794990000	278130000	886060000	768590000	598840000	286020000	481340000	872010000	532270000	397520000	441740000	412630000	532250000	530100000	397400000	100550000	922670000	470990000	345090000	336410000	438900000	409990000	373730000	298930000
sp|Q9UHK6|AMACR_HUMAN	sp|Q9UHK6|AMACR_HUMAN	42.386	15	15	15	50	50	50	73	68623000	110440000	0	62391000	72475000	0	18192000	22969000	81043000	87017000	54655000	65217000	0	74606000	81704000	0	315520000	0	0	62148000	0	0	64571000	0	0	56808000	29406000	63935000	0	26575000	0	0	0	0	0	0	0	0	0	63042000
sp|Q9UHJ6|SHPK_HUMAN	sp|Q9UHJ6|SHPK_HUMAN	51.49	10	10	10	29.3	29.3	29.3	64	46219000	31675000	42666000	31310000	32383000	48803000	47141000	62847000	0	0	62835000	50323000	0	35598000	50549000	33518000	51052000	48451000	0	38910000	0	51407000	60323000	41286000	73103000	38842000	28855000	53595000	53890000	36155000	29886000	48167000	0	0	0	0	0	0	0	0
sp|Q9UHG3|PCYOX_HUMAN	sp|Q9UHG3|PCYOX_HUMAN	56.639	22	22	22	60.8	60.8	60.8	2052	1699500000	1334200000	1498600000	1485200000	1382800000	1792700000	1014600000	1292600000	1202900000	1236800000	1149000000	1592200000	1389200000	1480500000	1351000000	1640900000	1479800000	1599700000	1149000000	1052900000	977700000	1520300000	1392600000	1952200000	1364300000	1566000000	655390000	1269600000	2033400000	2222700000	1263700000	3703500000	2157600000	2012600000	2112100000	2740700000	2084800000	1429800000	1384600000	1956600000
sp|Q9UHG2|PCSK1_HUMAN	sp|Q9UHG2|PCSK1_HUMAN	27.372	3	2	2	8.1	5.4	5.4	2	0	0	0	0	0	0	0	0	0	0	0	0	0	0	0	0	0	0	0	0	0	0	0	0	0	0	0	0	0	0	0	0	0	0	0	0	0	0	0	0
sp|Q9UHD9|UBQL2_HUMAN	sp|Q9UHD9|UBQL2_HUMAN	65.695	10	6	6	30.1	20.2	20.2	242	65716000	166670000	64216000	42294000	78937000	71342000	56242000	75713000	36494000	74506000	74539000	54439000	154810000	63832000	0	66634000	0	156730000	65036000	59218000	74939000	0	40800000	85272000	90361000	54397000	93433000	171640000	89499000	86754000	42360000	109880000	66115000	63882000	54815000	105000000	65990000	0	0	77287000
sp|Q9UHD8|SEPT9_HUMAN	sp|Q9UHD8|SEPT9_HUMAN	65.401	37	37	37	63	63	63	1451	1329100000	1511200000	1352400000	1455200000	1393400000	1109000000	1346600000	1402100000	1220400000	1421500000	1422400000	1259600000	1430800000	888060000	847660000	1315500000	1276700000	962290000	1142900000	1439000000	897770000	994090000	1730300000	926980000	838340000	1533600000	1200400000	1387100000	1406800000	1409800000	1167900000	1254300000	1292100000	1004800000	1203800000	1051900000	1140500000	895850000	966450000	1277700000
sp|Q9UHD2|TBK1_HUMAN	sp|Q9UHD2|TBK1_HUMAN	83.641	7	7	7	15.8	15.8	15.8	33	0	0	0	0	0	0	0	0	0	0	0	0	0	0	0	0	0	0	0	0	0	0	0	0	0	0	0	0	0	0	0	0	0	0	0	0	0	0	0	0
sp|Q9UHD1|CHRD1_HUMAN	sp|Q9UHD1|CHRD1_HUMAN	37.489	12	12	12	55.1	55.1	55.1	202	128850000	208710000	154150000	168920000	164710000	104120000	155510000	149550000	121280000	206180000	154650000	276620000	207480000	85953000	92327000	136660000	108230000	144240000	189040000	139760000	88145000	86087000	261260000	184340000	69949000	143230000	169170000	321250000	155090000	210300000	108800000	130570000	186460000	140380000	129280000	125690000	120230000	69088000	96433000	118350000
sp|Q9UHB9|SRP68_HUMAN	sp|Q9UHB9|SRP68_HUMAN	70.729	27	27	27	52	52	52	425	190090000	456080000	204420000	173500000	320020000	309750000	268640000	148410000	256140000	366670000	344920000	195190000	235780000	226880000	351040000	370580000	180360000	243760000	338360000	269690000	282900000	133270000	347730000	269490000	186630000	224420000	391190000	353700000	199690000	238820000	248370000	106790000	252760000	172920000	88440000	161340000	202670000	164760000	49198000	339410000
sp|Q9UHB6|LIMA1_HUMAN	sp|Q9UHB6|LIMA1_HUMAN	85.225	29	29	28	43.6	43.6	42.7	312	188280000	481330000	263480000	151120000	379660000	279700000	203600000	111650000	225950000	238620000	215200000	244750000	264460000	65908000	68311000	408820000	125000000	112330000	268870000	257860000	278790000	101690000	93800000	248360000	127700000	214230000	453830000	407990000	297310000	568910000	110050000	253110000	331430000	395070000	579980000	677770000	290700000	67647000	146460000	259840000
sp|Q9UHA4|LTOR3_HUMAN	sp|Q9UHA4|LTOR3_HUMAN	13.623	7	7	7	80.6	80.6	80.6	322	319420000	246460000	231660000	296580000	214950000	249030000	187400000	446150000	237630000	227050000	313340000	244990000	293250000	379550000	338070000	308730000	280220000	225180000	302540000	227970000	261700000	324220000	266480000	246490000	248210000	272640000	251300000	179410000	232810000	194580000	264900000	284160000	245960000	107350000	215570000	198600000	129690000	174160000	0	142850000
sp|Q9UH99|SUN2_HUMAN	sp|Q9UH99|SUN2_HUMAN	80.31	24	24	24	48.3	48.3	48.3	940	184100000	222450000	797100000	781470000	612790000	558360000	610350000	789710000	949680000	711720000	523730000	72088000	824280000	440660000	841210000	548740000	400800000	516980000	796880000	562290000	575620000	694470000	314260000	596990000	927200000	216550000	414650000	236700000	35918000	707080000	650410000	27479000	325940000	507650000	556760000	376120000	534960000	628010000	656250000	749330000
sp|Q9UH65|SWP70_HUMAN	sp|Q9UH65|SWP70_HUMAN	68.997	29	29	29	52.3	52.3	52.3	512	356040000	831280000	315550000	328070000	330490000	366790000	364040000	411560000	331800000	253590000	210440000	312620000	462770000	319840000	194140000	236790000	222760000	184900000	485660000	390450000	228110000	183200000	494690000	301110000	231810000	616780000	447420000	465010000	505510000	329990000	351800000	398060000	339760000	226620000	252930000	247130000	221210000	92254000	147930000	299380000
sp|Q9UH62|ARMX3_HUMAN	sp|Q9UH62|ARMX3_HUMAN	42.5	15	15	15	49.3	49.3	49.3	90	63409000	254200000	57249000	67870000	106690000	63084000	110330000	105490000	58854000	77810000	150670000	43558000	80011000	51303000	68434000	56655000	43494000	24910000	49820000	31224000	45300000	0	82653000	53841000	37836000	154650000	166160000	95338000	73856000	62474000	76717000	0	39760000	0	0	0	40426000	0	0	22216000
sp|Q9UGV2|NDRG3_HUMAN	sp|Q9UGV2|NDRG3_HUMAN	41.408	9	9	9	35.2	35.2	35.2	191	3100400000	1890000000	1484100000	1801700000	2396800000	2408300000	1362500000	2203900000	3767000000	808190000	1893200000	4377100000	2271500000	3828100000	1700700000	1975600000	1734800000	3497000000	2058700000	1703800000	1476300000	2769600000	311670000	971110000	1846400000	906190000	2276100000	5673200000	551750000	2482700000	1146100000	2061500000	3588000000	5888600000	2939500000	5076200000	5876400000	2122200000	0	3027800000
sp|Q9UGT4|SUSD2_HUMAN	sp|Q9UGT4|SUSD2_HUMAN	90.207	29	29	29	55.5	55.5	55.5	3200	3070000000	1117200000	1886000000	2875200000	1343900000	2567500000	2892000000	3272100000	2463600000	486570000	1646500000	916940000	1156600000	1910300000	1452600000	2872500000	8893500000	2690500000	1599700000	3050700000	4118900000	2705600000	2684700000	6757700000	1777100000	2607200000	1101900000	1673600000	1872400000	5355000000	2326700000	8408800000	3524600000	3001300000	2979800000	4488900000	2824800000	3202100000	2005900000	3885200000
sp|Q9UGR2|Z3H7B_HUMAN	sp|Q9UGR2|Z3H7B_HUMAN	109.86	5	5	5	9.3	9.3	9.3	62	16498000	24283000	17554000	19783000	17068000	16543000	0	14760000	0	0	18924000	17337000	0	0	0	19908000	0	0	0	18229000	0	0	18089000	0	0	0	18102000	24166000	19903000	18435000	0	0	18067000	0	16976000	20816000	15405000	0	0	0
sp|Q9UGP8|SEC63_HUMAN	sp|Q9UGP8|SEC63_HUMAN	87.996	18	18	18	30.4	30.4	30.4	188	338190000	351560000	277750000	223390000	281920000	463680000	416970000	444600000	341610000	320700000	394540000	286310000	333020000	310200000	523480000	342760000	322290000	275660000	422540000	519340000	385400000	268840000	429970000	170740000	211490000	286140000	458100000	305310000	222850000	205940000	561160000	146890000	195670000	143700000	185400000	246360000	213450000	0	0	383630000
sp|Q9UGP4|LIMD1_HUMAN;sp|A6NIX2|WTIP_HUMAN;sp|Q96IF1|AJUBA_HUMAN	sp|Q9UGP4|LIMD1_HUMAN	72.189	8	8	8	17.2	17.2	17.2	21	126370000	52134000	0	91629000	146410000	119760000	203330000	68795000	0	0	0	0	52906000	0	133320000	58640000	0	0	0	130670000	0	0	112480000	124970000	110450000	0	0	0	134630000	286970000	131840000	0	110260000	0	149300000	97030000	123090000	0	0	127710000
sp|Q9UGN4|CLM8_HUMAN	sp|Q9UGN4|CLM8_HUMAN	33.2	3	3	3	14.4	14.4	14.4	5	0	0	31147000	0	0	0	0	0	0	0	0	0	0	0	0	0	0	0	0	0	0	0	0	0	0	0	28809000	0	0	0	0	0	0	0	0	0	0	0	0	0
sp|Q9UGM6|SYWM_HUMAN	sp|Q9UGM6|SYWM_HUMAN	40.146	7	7	7	29.2	29.2	29.2	30	0	53563000	32188000	0	38742000	45394000	44999000	0	21004000	46527000	0	0	27653000	0	30112000	0	0	0	29725000	24664000	0	0	0	50671000	0	0	29529000	0	0	26856000	0	22281000	0	0	0	0	0	0	0	0
sp|Q9UGM5|FETUB_HUMAN	sp|Q9UGM5|FETUB_HUMAN	42.054	4	4	4	20.7	20.7	20.7	91	0	0	0	0	0	0	0	0	0	0	0	0	0	0	0	0	0	0	0	0	0	23860000	0	0	0	0	0	0	0	0	0	39377000	27800000	0	25598000	41932000	31513000	81447000	0	0
sp|Q9UGM3|DMBT1_HUMAN	sp|Q9UGM3|DMBT1_HUMAN	260.73	20	20	20	34.3	34.3	34.3	130	135820000	0	30005000	0	187060000	44278000	556120000	8568900	0	22509000	32024000	37903000	48189000	35120000	174800000	26500000	0	54863000	33572000	0	497090000	0	215700000	135310000	67788000	0	4019500000	0	69049000	0	313870000	0	37395000	44995000	44440000	27552000	49625000	0	0	0
sp|Q9UGK3|STAP2_HUMAN	sp|Q9UGK3|STAP2_HUMAN	44.893	4	4	4	17.9	17.9	17.9	30	0	21030000	0	0	0	0	0	0	0	0	0	0	0	0	0	11105000	0	0	0	0	0	0	0	0	0	0	0	0	12404000	0	0	0	0	0	0	0	0	0	0	0
sp|Q9UGI8|TES_HUMAN	sp|Q9UGI8|TES_HUMAN	47.996	28	28	28	67.9	67.9	67.9	1048	816440000	915640000	872070000	648900000	766460000	560720000	842200000	369820000	724200000	801320000	550540000	625050000	706900000	266440000	588280000	617520000	707690000	524880000	720600000	783060000	477840000	486780000	689220000	597130000	383740000	738920000	1013600000	992360000	657340000	950250000	501600000	924040000	1014300000	988880000	1040700000	1480100000	858540000	703990000	229450000	755150000
sp|Q9UG63|ABCF2_HUMAN	sp|Q9UG63|ABCF2_HUMAN	71.289	10	10	10	19.4	19.4	19.4	45	45590000	36378000	45071000	56813000	40895000	49714000	44250000	79108000	51981000	50799000	40528000	55104000	65644000	0	34788000	36420000	56761000	51153000	49301000	47661000	37945000	0	45678000	51163000	65453000	66301000	77491000	41102000	52477000	36029000	54834000	60205000	0	0	0	0	0	0	97552000	0
sp|Q9UFN0|NPS3A_HUMAN;sp|Q9BS92|NPS3B_HUMAN	sp|Q9UFN0|NPS3A_HUMAN	28.466	17	17	17	72.5	72.5	72.5	940	529060000	365510000	613490000	444660000	406030000	522380000	551620000	544360000	542780000	569190000	484950000	667670000	464900000	545890000	379460000	382410000	343590000	510880000	349590000	515750000	337310000	452660000	726600000	540140000	641030000	740100000	359460000	718960000	725550000	554030000	351890000	741690000	590600000	524240000	508710000	698470000	450760000	495720000	509120000	555320000
sp|Q9UEY8|ADDG_HUMAN	sp|Q9UEY8|ADDG_HUMAN	79.154	21	21	21	33.3	33.3	33.3	285	133630000	70075000	284970000	215570000	250250000	203910000	81554000	131930000	170680000	137030000	117550000	306070000	222880000	141760000	101350000	207130000	125940000	197040000	120710000	174210000	185200000	167610000	155290000	131730000	286230000	192030000	107860000	182580000	172500000	241700000	223400000	288270000	102100000	371230000	283520000	491900000	408870000	152380000	328770000	290810000
sp|Q9UEW8|STK39_HUMAN	sp|Q9UEW8|STK39_HUMAN	59.473	15	11	11	37.8	31.2	31.2	184	70527000	102220000	52263000	92361000	56884000	44567000	89484000	118500000	65910000	96392000	97780000	27856000	59010000	62435000	73347000	105500000	78741000	29663000	58157000	86128000	79123000	25787000	56942000	91406000	58570000	50098000	57868000	31854000	59923000	38053000	41432000	0	21672000	0	0	15122000	29675000	0	0	0
sp|Q9UEW3|MARCO_HUMAN	sp|Q9UEW3|MARCO_HUMAN	52.657	4	4	4	9.2	9.2	9.2	41	0	0	0	30611000	0	0	30346000	45259000	0	14670000	37056000	0	0	0	0	0	0	57237000	0	39816000	0	0	0	41966000	0	0	0	0	0	45888000	0	0	56371000	0	90115000	60491000	52642000	0	0	0
sp|Q9UEU0|VTI1B_HUMAN	sp|Q9UEU0|VTI1B_HUMAN	26.688	9	9	9	50	50	50	12	0	0	0	0	0	0	90248000	0	0	0	0	141870000	0	0	0	0	0	0	0	0	0	0	0	0	0	116550000	0	0	0	0	0	0	0	0	0	0	0	0	0	0
sp|Q9UEE9|CFDP1_HUMAN	sp|Q9UEE9|CFDP1_HUMAN	33.592	2	2	2	8.4	8.4	8.4	1	0	0	0	0	0	0	0	0	0	0	0	0	0	0	0	0	0	0	0	0	0	0	0	0	0	0	0	0	0	0	0	0	0	0	0	0	0	0	0	0
sp|Q9UDY4|DNJB4_HUMAN	sp|Q9UDY4|DNJB4_HUMAN	37.806	7	6	6	28.5	24.9	24.9	29	0	0	0	0	0	0	0	0	0	0	0	0	0	0	0	0	0	0	0	0	0	0	0	0	0	0	0	0	0	0	0	0	0	0	0	0	0	0	0	22765000
sp|Q9UDY2|ZO2_HUMAN	sp|Q9UDY2|ZO2_HUMAN	133.96	29	29	29	32.2	32.2	32.2	919	294990000	215100000	211860000	337420000	331750000	291930000	314170000	256200000	241430000	200280000	234720000	164310000	169970000	159780000	263970000	263940000	124870000	393520000	256490000	505320000	304270000	128300000	276710000	373230000	165800000	242280000	155260000	191130000	259770000	597800000	301140000	650770000	517160000	556470000	547520000	694430000	526010000	330950000	324510000	569230000
sp|Q9UDX5|MTFP1_HUMAN	sp|Q9UDX5|MTFP1_HUMAN	18.01	4	4	4	27.1	27.1	27.1	2	0	0	0	0	0	0	0	0	0	0	0	0	0	0	0	0	0	0	0	0	0	0	0	0	0	0	0	0	0	0	0	0	0	0	0	0	0	0	0	0
sp|Q9UDW1|QCR9_HUMAN	sp|Q9UDW1|QCR9_HUMAN	7.3084	2	2	2	38.1	38.1	38.1	180	88735000	157120000	146550000	183410000	203840000	253440000	178770000	222790000	128700000	129790000	197630000	138040000	121250000	168080000	106650000	0	0	0	92725000	137590000	164090000	129180000	218690000	107910000	130070000	127510000	148220000	197320000	240940000	258380000	175920000	0	101130000	69035000	85013000	104530000	66156000	52685000	0	103650000
sp|Q9UDT6|CLIP2_HUMAN	sp|Q9UDT6|CLIP2_HUMAN	115.84	11	8	8	12.4	10.1	10.1	55	486820000	1279600000	0	359440000	600090000	1463000000	625980000	899160000	0	431210000	715800000	1308700000	0	358470000	634290000	597620000	0	979680000	1781700000	0	546470000	546650000	4215200000	1217100000	0	1188900000	3331300000	3140300000	686450000	3043900000	451120000	901350000	445800000	512030000	0	599660000	176440000	0	0	554310000
sp|Q9UDR5|AASS_HUMAN	sp|Q9UDR5|AASS_HUMAN	102.13	36	36	36	53.9	53.9	53.9	192	323290000	47008000	208160000	187490000	139040000	32970000	1207800000	145880000	242850000	120330000	94809000	50830000	61581000	12520000	468330000	82934000	71697000	146990000	48331000	151210000	55135000	40801000	391160000	85466000	92838000	73823000	457120000	346170000	236560000	256330000	252880000	29571000	299280000	34993000	130590000	62445000	64225000	67321000	0	171450000
sp|Q9UD71|PPR1B_HUMAN	sp|Q9UD71|PPR1B_HUMAN	22.963	3	3	3	28.9	28.9	28.9	5	0	0	0	0	0	0	0	0	0	0	0	0	0	0	0	0	0	0	0	0	0	0	0	0	0	0	0	0	0	0	0	0	0	0	0	0	0	0	0	0
sp|Q9UBY9|HSPB7_HUMAN	sp|Q9UBY9|HSPB7_HUMAN	18.61	3	3	3	15.9	15.9	15.9	10	0	0	28274000	20257000	12284000	11456000	0	0	0	0	0	23642000	0	0	0	0	0	0	0	0	0	0	0	0	0	0	0	0	0	0	0	0	0	21154000	26029000	28614000	23771000	0	0	0
sp|Q9UBX5|FBLN5_HUMAN	sp|Q9UBX5|FBLN5_HUMAN	50.18	17	17	17	38.2	38.2	38.2	1081	457110000	156020000	1324900000	1129500000	1161400000	1522400000	431150000	961000000	1714200000	1164200000	797130000	3525300000	1727500000	1452900000	699570000	802180000	1224700000	403100000	279020000	1307500000	470120000	2096100000	1152100000	405150000	593840000	1045000000	383110000	589930000	555130000	1264400000	660410000	562690000	851010000	868710000	784940000	681090000	533700000	600500000	56083000	607790000
sp|Q9UBX3|DIC_HUMAN	sp|Q9UBX3|DIC_HUMAN	31.282	13	13	13	58.9	58.9	58.9	132	88135000	280190000	66974000	83346000	123850000	94563000	125080000	313430000	58929000	81182000	136420000	41600000	85289000	60550000	169780000	41229000	224880000	0	56626000	134000000	46560000	50485000	115450000	79100000	57305000	77394000	41102000	81370000	47702000	79908000	82192000	0	40610000	0	40397000	0	44336000	0	0	0
sp|Q9UBW8|CSN7A_HUMAN	sp|Q9UBW8|CSN7A_HUMAN	30.276	11	11	11	57.5	57.5	57.5	189	138510000	120620000	122980000	96201000	130020000	128240000	155470000	159000000	151010000	116660000	128510000	133580000	123480000	120790000	183720000	88618000	118640000	108330000	88733000	114530000	146860000	86313000	150990000	115600000	152470000	154210000	116500000	86260000	166230000	105500000	125990000	109510000	136530000	83552000	68161000	100590000	119440000	87751000	122280000	123620000
sp|Q9UBW5|BIN2_HUMAN	sp|Q9UBW5|BIN2_HUMAN	61.874	9	8	8	23.9	22.3	22.3	142	0	29978000	11231000	27385000	0	16204000	55956000	27161000	0	33547000	16064000	7887500	76496000	23434000	26102000	24521000	0	6605200	0	19527000	36496000	11987000	13936000	6672400	0	0	0	59796000	9450700	0	0	12201000	0	23434000	0	25401000	0	0	18156000	38905000
sp|Q9UBV8|PEF1_HUMAN	sp|Q9UBV8|PEF1_HUMAN	30.381	9	9	9	44.7	44.7	44.7	498	234840000	272000000	174770000	142230000	248700000	209220000	272240000	194840000	234400000	203270000	157670000	172770000	262840000	164090000	174240000	197990000	267080000	193710000	180790000	248910000	294450000	240030000	310010000	226870000	238240000	285880000	211100000	197670000	223840000	175380000	259010000	298980000	204790000	201380000	183230000	196810000	189590000	350560000	142140000	193980000
sp|Q9UBV7|B4GT7_HUMAN	sp|Q9UBV7|B4GT7_HUMAN	37.405	3	3	3	8.9	8.9	8.9	15	0	21179000	0	0	19555000	0	19921000	0	0	0	0	0	0	0	0	0	20864000	0	0	0	0	0	0	0	0	0	0	0	0	0	0	0	0	0	0	0	0	0	0	0
sp|Q9UBV2|SE1L1_HUMAN	sp|Q9UBV2|SE1L1_HUMAN	88.754	17	17	17	37.3	37.3	37.3	254	204150000	203460000	138870000	203940000	190800000	194580000	141440000	280440000	148960000	170140000	136700000	92117000	176970000	94730000	234500000	148640000	176810000	0	133530000	114160000	117020000	0	127660000	167370000	152550000	113120000	132660000	166570000	222560000	141080000	152390000	84190000	126400000	60753000	68543000	86275000	75264000	0	0	86421000
sp|Q9UBU9|NXF1_HUMAN	sp|Q9UBU9|NXF1_HUMAN	70.182	9	9	9	19.4	19.4	19.4	34	0	33488000	0	32515000	0	27532000	0	32594000	27867000	0	20984000	0	19403000	0	73902000	0	21871000	0	26651000	35766000	0	25994000	0	0	19225000	24528000	34426000	0	0	29201000	0	0	28901000	0	0	0	0	0	0	0
sp|Q9UBU8|MO4L1_HUMAN;sp|Q15014|MO4L2_HUMAN	sp|Q9UBU8|MO4L1_HUMAN	41.473	5	5	5	19.6	19.6	19.6	17	0	0	0	0	0	0	0	0	0	0	0	0	0	0	0	0	0	0	0	18021000	0	0	0	0	0	0	0	0	0	0	0	0	0	0	0	0	0	0	0	0
sp|Q9UBU6|FA8A1_HUMAN	sp|Q9UBU6|FA8A1_HUMAN	44.123	2	2	2	6.3	6.3	6.3	2	0	0	0	0	0	0	0	0	0	0	0	0	0	0	0	0	0	0	0	0	0	0	0	0	0	0	0	0	0	0	0	0	0	0	0	0	0	0	0	0
sp|Q9UBT7|CTNL1_HUMAN	sp|Q9UBT7|CTNL1_HUMAN	81.895	3	3	3	7.1	7.1	7.1	39	0	0	7010000	7176300	9589300	3621700	6419400	0	0	7514700	4494200	12770000	0	0	0	5332400	0	0	4925900	7578500	0	0	8664200	0	0	7522400	4759200	0	8062800	7106100	0	14344000	11299000	12044000	14363000	7645000	8535900	0	0	11460000
sp|Q9UBT2|SAE2_HUMAN	sp|Q9UBT2|SAE2_HUMAN	71.223	29	29	29	62.7	62.7	62.7	666	689670000	776630000	564280000	563510000	462420000	538170000	792960000	433530000	626540000	566620000	541800000	660240000	811940000	399990000	432190000	759320000	731990000	535730000	439970000	858640000	443420000	490050000	709700000	576570000	502030000	927430000	496430000	800980000	818850000	518440000	500010000	590640000	454750000	511670000	505580000	701030000	567240000	263230000	386250000	448180000
sp|Q9UBS8|RNF14_HUMAN	sp|Q9UBS8|RNF14_HUMAN	53.837	5	5	5	14.6	14.6	14.6	3	0	0	0	0	0	0	0	0	0	0	0	0	0	0	0	0	0	0	0	0	0	0	0	0	0	0	0	0	0	0	0	0	0	0	0	0	0	0	0	0
sp|Q9UBS4|DJB11_HUMAN	sp|Q9UBS4|DJB11_HUMAN	40.513	14	14	14	39.7	39.7	39.7	317	311190000	511520000	331310000	200580000	314550000	276040000	288270000	288710000	341240000	236640000	231870000	371430000	332700000	189850000	210150000	226630000	179770000	250260000	369550000	223660000	193300000	242860000	368790000	337680000	244460000	307380000	369940000	307190000	309220000	217140000	329740000	125980000	211110000	85389000	119650000	155030000	116110000	142850000	69864000	109100000
sp|Q9UBR2|CATZ_HUMAN	sp|Q9UBR2|CATZ_HUMAN	33.868	11	11	11	40.9	40.9	40.9	722	1597200000	1505100000	1220600000	1150800000	758020000	954400000	1081200000	638800000	905910000	2066900000	1858200000	892180000	1158800000	2311500000	1030800000	1603900000	1044300000	734590000	1377500000	1453600000	808940000	1041100000	1195300000	1578700000	1564300000	1362900000	1670600000	1134100000	1289200000	1326100000	1776800000	723340000	2017200000	605460000	865710000	464740000	930190000	583790000	200620000	482630000
sp|Q9UBQ7|GRHPR_HUMAN	sp|Q9UBQ7|GRHPR_HUMAN	35.668	21	21	21	67.4	67.4	67.4	1631	1024900000	891060000	1055000000	1211800000	1143600000	982160000	931560000	1324500000	1450600000	951300000	1189400000	1486900000	1180000000	1346600000	1730800000	679510000	1172900000	1215300000	925980000	1167100000	1091100000	1181500000	1459200000	1232800000	1253300000	1335200000	778150000	1253500000	1356700000	971420000	869410000	1452000000	1085500000	863480000	1112700000	1473700000	1162600000	915140000	779930000	907780000
sp|Q9UBQ5|EIF3K_HUMAN	sp|Q9UBQ5|EIF3K_HUMAN	25.059	11	11	11	85.8	85.8	85.8	621	390740000	241840000	398390000	322070000	369120000	316890000	343200000	227560000	394240000	371830000	337300000	381900000	388780000	336340000	308620000	446820000	398170000	340270000	324070000	273130000	300910000	398680000	316470000	350780000	412910000	452800000	372200000	375810000	458270000	334560000	342870000	303280000	216900000	239090000	271720000	258250000	297440000	264750000	230320000	332660000
sp|Q9UBQ0|VPS29_HUMAN	sp|Q9UBQ0|VPS29_HUMAN	20.505	9	9	9	60.4	60.4	60.4	1009	1547900000	1062200000	1124800000	1326400000	1070000000	866820000	866870000	1135700000	1231500000	1108400000	922260000	1280500000	1226700000	886160000	749530000	827170000	837690000	1084300000	1007400000	787340000	997040000	949980000	1065000000	910790000	937600000	1337200000	933870000	1482400000	1620900000	1275100000	1141500000	1654700000	1414900000	1089800000	1168600000	1070000000	1218600000	967110000	700520000	1171300000
sp|Q9UBP6|TRMB_HUMAN	sp|Q9UBP6|TRMB_HUMAN	31.471	4	4	4	23.2	23.2	23.2	33	12323000	26426000	13780000	0	0	12845000	10377000	23445000	12629000	13479000	15103000	0	23347000	10878000	23289000	13053000	12425000	0	11225000	11459000	9910600	0	12083000	18120000	13867000	0	15537000	0	0	0	0	0	0	0	0	0	0	0	0	0
sp|Q9UBP0|SPAST_HUMAN	sp|Q9UBP0|SPAST_HUMAN	67.196	6	6	6	16.6	16.6	16.6	4	0	0	0	0	0	0	0	0	0	0	0	0	0	0	0	0	0	0	0	0	0	0	0	0	0	0	0	0	0	0	0	0	0	0	0	0	0	0	0	0
sp|Q9UBN7|HDAC6_HUMAN	sp|Q9UBN7|HDAC6_HUMAN	131.42	12	12	12	18	18	18	224	31100000	81822000	40530000	45512000	53206000	57779000	65109000	86406000	44687000	43004000	56309000	25505000	54317000	56460000	61394000	57032000	51614000	57334000	70899000	54860000	78909000	81552000	61595000	83558000	164560000	47132000	57332000	61594000	34796000	52618000	65701000	41842000	42927000	49339000	37274000	64740000	34216000	53976000	0	21617000
sp|Q9UBM7|DHCR7_HUMAN	sp|Q9UBM7|DHCR7_HUMAN	54.489	4	4	4	10.5	10.5	10.5	57	75408000	188280000	52470000	49322000	39153000	110030000	95749000	68996000	63454000	0	68964000	0	46004000	64849000	72595000	34471000	50569000	67429000	44812000	121280000	44525000	38462000	63075000	65606000	58121000	57076000	108630000	63614000	53724000	71728000	95970000	64587000	0	0	58818000	0	76527000	60813000	50752000	61101000
sp|Q9UBL3|ASH2L_HUMAN	sp|Q9UBL3|ASH2L_HUMAN	68.722	6	6	6	12.3	12.3	12.3	96	85166000	47174000	77346000	92443000	81869000	73894000	83283000	0	97181000	57511000	67064000	0	81506000	57508000	62826000	71196000	70444000	74543000	85624000	114820000	82988000	64273000	97142000	0	71076000	65548000	42669000	70917000	53371000	110810000	102610000	78872000	0	0	72341000	80577000	83925000	0	0	76486000
sp|Q9UBK8|MTRR_HUMAN	sp|Q9UBK8|MTRR_HUMAN	80.409	4	4	4	6.5	6.5	6.5	4	0	0	0	0	0	0	0	0	0	0	0	0	0	0	0	0	0	0	0	0	0	0	0	0	0	0	0	0	0	0	0	0	0	0	0	0	0	0	0	0
sp|Q9UBI6|GBG12_HUMAN	sp|Q9UBI6|GBG12_HUMAN	8.0061	7	7	7	80.6	80.6	80.6	635	996830000	471630000	904790000	815710000	895140000	641890000	547150000	367550000	613610000	622440000	844840000	1569200000	780220000	696660000	757180000	816110000	948290000	833810000	511900000	737860000	770520000	761250000	732040000	580210000	654360000	744250000	596980000	558310000	1001700000	632440000	721000000	1156300000	609890000	727240000	600340000	835120000	678950000	595460000	384760000	924350000
sp|Q9UBI1|COMD3_HUMAN	sp|Q9UBI1|COMD3_HUMAN	22.151	9	9	9	59	59	59	86	77446000	99409000	72805000	103340000	62806000	63659000	64776000	78176000	42962000	81924000	98831000	98793000	73270000	87180000	72464000	66985000	60699000	81864000	113670000	79747000	83722000	55672000	106500000	54599000	66603000	60529000	85084000	81212000	76822000	109540000	96919000	77040000	71973000	75893000	49815000	47470000	60428000	60590000	52736000	71388000
sp|Q9UBH6|XPR1_HUMAN	sp|Q9UBH6|XPR1_HUMAN	81.534	11	11	11	20.1	20.1	20.1	15	0	28924000	57823000	0	33090000	42822000	0	53592000	0	0	0	0	0	0	39377000	0	0	0	0	0	88910000	0	0	0	0	0	75492000	0	46489000	0	0	0	0	0	0	0	0	0	0	0
sp|Q9UBG0|MRC2_HUMAN	sp|Q9UBG0|MRC2_HUMAN	166.67	40	40	40	37.9	37.9	37.9	1243	660140000	806110000	1098500000	904260000	639070000	476600000	538250000	327160000	635050000	306220000	467630000	2198500000	742770000	494880000	739890000	350200000	258190000	993720000	195830000	321190000	623880000	541980000	906320000	504660000	799440000	975490000	660910000	774340000	749610000	624990000	436030000	781980000	628850000	572620000	701870000	628600000	520310000	363570000	349340000	491340000
sp|Q9UBF6|RBX2_HUMAN	sp|Q9UBF6|RBX2_HUMAN	12.683	2	2	2	27.4	27.4	27.4	3	0	0	0	0	0	0	0	0	0	0	0	0	0	0	0	27532000	0	0	0	0	0	0	0	0	0	0	0	0	0	0	0	0	0	0	0	0	0	0	0	0
sp|Q9UBF2|COPG2_HUMAN;sp|Q92521|PIGB_HUMAN	sp|Q9UBF2|COPG2_HUMAN	97.621	28	24	24	48.3	42.6	42.6	350	48049000	172210000	219810000	213050000	143830000	96575000	194500000	152790000	87510000	170090000	109850000	58551000	121280000	37339000	264210000	101150000	549540000	192540000	174870000	169800000	92151000	123520000	126540000	218530000	200590000	77861000	219890000	176360000	101450000	194210000	201290000	61142000	165880000	131910000	140230000	79644000	88785000	117210000	58229000	59774000
sp|Q9UBE0|SAE1_HUMAN	sp|Q9UBE0|SAE1_HUMAN	38.449	21	21	21	73.4	73.4	73.4	891	383510000	440610000	386740000	371050000	354650000	424990000	574090000	344150000	470350000	416130000	308270000	406480000	433950000	267230000	233380000	402520000	469000000	258700000	365780000	450960000	342900000	347560000	514580000	432690000	483890000	577510000	433720000	512040000	498090000	312460000	336040000	371270000	317050000	300050000	306720000	291320000	295910000	184370000	123080000	274330000
sp|Q9UBD5|ORC3_HUMAN	sp|Q9UBD5|ORC3_HUMAN	82.253	5	5	5	7.6	7.6	7.6	1	0	0	0	0	0	0	0	0	0	0	0	0	15085000	0	0	0	0	0	0	0	0	0	0	0	0	0	0	0	0	0	0	0	0	0	0	0	0	0	0	0
sp|Q9UBC2|EP15R_HUMAN	sp|Q9UBC2|EP15R_HUMAN	94.254	23	23	23	34.7	34.7	34.7	482	177980000	241060000	161940000	241480000	155800000	195050000	144930000	125380000	152100000	139280000	197060000	227490000	164450000	181020000	208820000	152550000	155580000	152150000	145570000	160450000	212440000	152350000	230060000	195810000	140750000	218040000	186160000	187500000	178300000	187430000	171870000	196840000	185430000	145590000	158080000	137210000	104650000	133960000	154470000	145070000
sp|Q9UBB9|TFP11_HUMAN	sp|Q9UBB9|TFP11_HUMAN	96.819	3	3	3	4.8	4.8	4.8	8	0	0	0	0	0	0	0	0	0	0	0	0	0	0	0	0	0	0	0	0	0	0	0	0	0	0	0	0	0	0	0	0	0	0	0	0	0	0	0	0
sp|Q9UBB6|NCDN_HUMAN	sp|Q9UBB6|NCDN_HUMAN	78.863	10	10	10	19.1	19.1	19.1	28	0	74855000	29562000	39263000	0	0	33555000	29375000	0	0	0	0	0	0	0	0	34690000	0	0	0	0	0	0	0	0	0	72958000	40241000	27936000	0	32363000	0	0	0	0	0	0	0	0	0
sp|Q9UBB5|MBD2_HUMAN	sp|Q9UBB5|MBD2_HUMAN	43.254	6	6	6	24.8	24.8	24.8	26	19583000	39544000	0	0	0	0	0	0	0	26541000	0	0	0	0	0	0	0	0	27798000	37170000	0	0	0	0	0	0	0	0	0	17069000	0	0	14412000	16782000	0	0	0	0	0	0
sp|Q9UBB4|ATX10_HUMAN	sp|Q9UBB4|ATX10_HUMAN	53.488	17	17	17	54.7	54.7	54.7	243	111570000	249970000	108440000	129230000	100190000	100230000	159410000	184690000	107940000	56200000	162330000	51675000	122730000	71927000	182810000	137190000	101870000	147970000	135000000	101700000	150540000	25405000	146300000	80168000	84819000	53052000	135450000	100440000	103210000	96477000	98421000	72151000	52107000	108210000	100450000	44342000	72821000	152220000	0	69255000
sp|Q9TQE0|2B19_HUMAN	sp|Q9TQE0|2B19_HUMAN	29.826	19	19	6	61.3	61.3	19.2	1432	5886500000	8142300000	3851700000	4350700000	3891100000	7318700000	7545300000	3576000000	9198400000	3089800000	5422300000	2590500000	2361200000	13350000000	9185700000	7123800000	2272300000	1858900000	5651600000	5503800000	5286700000	8037700000	6137000000	8492600000	8803800000	5923800000	6819800000	5612500000	4404800000	4055800000	8680100000	4707300000	3632700000	3750300000	4451400000	3136300000	3223700000	3622500000	2294100000	4264400000
sp|Q9P2X3|IMPCT_HUMAN	sp|Q9P2X3|IMPCT_HUMAN	36.476	6	6	6	21.6	21.6	21.6	44	32787000	0	0	19406000	0	25674000	24708000	0	0	0	0	0	0	0	25241000	17072000	45232000	0	0	0	0	0	36144000	0	0	31374000	22063000	0	50085000	23756000	25065000	29346000	0	0	0	0	0	0	0	0
sp|Q9P2W9|STX18_HUMAN	sp|Q9P2W9|STX18_HUMAN	38.673	10	10	10	36.4	36.4	36.4	43	11932000	29270000	41066000	16834000	18886000	15910000	13808000	14915000	23062000	21273000	22159000	16394000	20889000	20477000	25977000	20626000	18860000	15502000	19365000	14351000	16068000	17477000	20985000	15375000	0	18031000	21415000	18906000	22493000	13902000	16678000	20691000	25497000	14773000	0	23737000	0	0	0	23929000
sp|Q9P2T1|GMPR2_HUMAN	sp|Q9P2T1|GMPR2_HUMAN	37.874	20	20	16	67.2	67.2	61.2	640	318810000	534000000	353680000	376580000	375960000	449070000	300310000	269890000	348960000	249330000	344580000	390030000	487970000	382760000	540870000	236370000	674660000	365560000	253470000	212100000	445210000	353200000	477260000	225930000	236310000	512860000	213710000	366620000	387660000	292130000	360670000	311280000	303600000	262730000	279690000	284600000	272910000	292390000	190660000	267230000
sp|Q9P2R7|SUCB1_HUMAN	sp|Q9P2R7|SUCB1_HUMAN	50.317	19	19	19	57.7	57.7	57.7	449	303390000	408910000	341020000	390270000	297620000	560370000	554000000	547600000	296700000	528660000	399440000	432340000	232370000	228160000	367010000	177300000	222930000	81287000	249300000	226870000	279170000	196980000	712980000	257880000	224580000	443330000	268380000	330560000	397210000	257580000	342980000	283110000	243380000	238200000	376620000	362350000	356030000	261440000	94666000	286990000
sp|Q9P2R3|ANFY1_HUMAN	sp|Q9P2R3|ANFY1_HUMAN	128.4	31	31	31	38.6	38.6	38.6	609	326820000	404460000	357410000	306740000	345020000	301400000	255650000	445690000	347210000	420950000	323220000	286030000	389820000	292340000	400310000	283470000	231340000	262190000	389870000	318130000	297920000	148830000	357150000	151630000	200640000	253280000	320410000	421820000	259780000	458010000	501850000	252890000	419000000	396950000	337280000	364620000	375470000	354890000	283800000	318800000
sp|Q9P2P5|HECW2_HUMAN	sp|Q9P2P5|HECW2_HUMAN	175.77	3	3	3	2.8	2.8	2.8	1	0	0	0	0	0	0	0	0	0	0	0	0	0	0	0	0	0	0	0	0	0	0	0	0	0	0	0	0	0	12036000	0	0	0	0	0	0	0	0	0	0
sp|Q9P2N5|RBM27_HUMAN	sp|Q9P2N5|RBM27_HUMAN	118.72	6	5	5	8.1	7	7	30	0	0	12624000	15904000	14713000	26475000	0	18450000	0	0	0	11101000	18003000	0	13044000	15336000	0	0	10214000	0	0	0	20517000	15464000	0	17391000	34715000	0	13018000	15938000	0	0	0	0	0	0	0	0	0	0
sp|Q9P2M7|CING_HUMAN	sp|Q9P2M7|CING_HUMAN	136.38	24	24	24	22.7	22.7	22.7	89	0	0	61701000	91055000	80834000	39416000	285930000	168120000	58522000	0	25874000	24056000	0	0	69285000	120090000	104190000	0	189660000	256880000	110100000	0	0	52420000	94767000	0	69198000	0	0	136490000	112500000	0	0	145840000	114650000	123010000	119890000	0	104330000	98975000
sp|Q9P2K5|MYEF2_HUMAN	sp|Q9P2K5|MYEF2_HUMAN	64.121	5	5	5	10.8	10.8	10.8	17	0	0	0	44370000	47817000	22168000	0	0	0	32829000	23215000	0	0	0	0	27795000	40806000	0	26618000	0	0	0	0	34419000	0	0	25448000	0	0	26002000	37298000	0	0	0	0	0	0	0	0	0
sp|Q9P2J5|SYLC_HUMAN	sp|Q9P2J5|SYLC_HUMAN	134.46	46	46	46	46.5	46.5	46.5	955	521950000	477270000	586820000	614040000	643600000	564410000	436240000	777210000	445860000	398130000	580200000	335480000	434080000	292030000	460260000	574030000	429590000	355790000	505640000	540570000	341590000	242130000	459080000	562070000	197100000	385560000	681980000	480390000	457380000	590090000	458710000	268620000	388550000	305220000	379370000	335400000	338050000	252530000	129760000	254300000
sp|Q9P2I0|CPSF2_HUMAN	sp|Q9P2I0|CPSF2_HUMAN	88.486	8	8	8	14.5	14.5	14.5	78	63394000	120220000	86292000	144030000	102070000	66807000	153220000	207250000	139710000	125170000	0	0	197590000	127110000	89379000	103220000	173450000	81094000	116030000	103270000	108740000	0	61667000	116830000	134380000	0	79098000	0	0	73578000	141240000	0	0	65898000	108540000	0	121430000	0	0	0
sp|Q9P2E9|RRBP1_HUMAN	sp|Q9P2E9|RRBP1_HUMAN	152.45	78	78	77	54	54	53.3	4172	7883800000	9836500000	6802900000	4121400000	5851800000	6450300000	5370700000	7698500000	5217700000	4994300000	6120700000	6093800000	7969700000	4168000000	8113600000	6982900000	9702400000	3829900000	5853100000	4779900000	5724400000	4595000000	9787900000	6363300000	6496200000	6359000000	11526000000	7510500000	7418900000	5337600000	8760300000	2786900000	3178400000	2403400000	3069100000	2584300000	2769300000	2273200000	1915700000	2230500000
sp|Q9P2D3|HTR5B_HUMAN	sp|Q9P2D3|HTR5B_HUMAN	224.3	11	11	11	8.5	8.5	8.5	69	22439000	20626000	27125000	28841000	18188000	24028000	37336000	29425000	0	21374000	0	0	23620000	0	19906000	0	0	0	20033000	22622000	23687000	0	33583000	21651000	0	0	19974000	40423000	25405000	22325000	38902000	16585000	16418000	0	0	0	0	0	0	0
sp|Q9P2B2|FPRP_HUMAN	sp|Q9P2B2|FPRP_HUMAN	98.555	23	23	23	34.4	34.4	34.4	213	138860000	248660000	184840000	84343000	358210000	238270000	208530000	94465000	533150000	90696000	146510000	399560000	217440000	223960000	164070000	298830000	95363000	205300000	86089000	254060000	191170000	195810000	147580000	161680000	310830000	280850000	319830000	285660000	318300000	90586000	186910000	208820000	144190000	134210000	169910000	192490000	169790000	185410000	236570000	211270000
sp|Q9P2A4|ABI3_HUMAN	sp|Q9P2A4|ABI3_HUMAN	39.035	7	7	7	30.1	30.1	30.1	12	0	0	0	0	0	0	0	0	0	0	0	0	0	0	0	0	0	0	0	0	0	0	0	0	0	0	0	0	0	0	0	0	0	0	0	0	0	0	0	0
sp|Q9P299|COPZ2_HUMAN	sp|Q9P299|COPZ2_HUMAN	23.548	2	2	2	18.6	18.6	18.6	3	0	0	0	0	0	0	0	0	0	0	0	0	0	0	0	0	0	0	0	0	0	0	0	0	0	0	0	0	0	0	0	0	0	0	0	0	0	0	0	0
sp|Q9P291|ARMX1_HUMAN	sp|Q9P291|ARMX1_HUMAN	49.18	8	8	8	21.4	21.4	21.4	5	0	0	0	0	0	0	0	0	0	0	0	0	0	0	0	0	0	0	0	0	0	0	0	0	0	0	0	0	0	0	0	0	0	0	0	0	0	0	0	0
sp|Q9P289|STK26_HUMAN	sp|Q9P289|STK26_HUMAN	46.528	11	4	2	26.2	13.7	7	39	0	0	0	0	0	0	0	0	0	0	0	0	61119000	36850000	75150000	0	144570000	0	0	0	0	0	0	61189000	0	0	0	0	49266000	0	30573000	0	0	0	0	0	0	0	0	0
sp|Q9P287|BCCIP_HUMAN	sp|Q9P287|BCCIP_HUMAN	35.979	5	5	5	23.6	23.6	23.6	54	33890000	28068000	23943000	0	0	0	38065000	42270000	40594000	0	39350000	51337000	32696000	24158000	0	39607000	34421000	0	49324000	32370000	0	0	58678000	0	26654000	53437000	64619000	35452000	39215000	28178000	30567000	0	0	0	0	0	0	0	0	0
sp|Q9P270|SLAI2_HUMAN	sp|Q9P270|SLAI2_HUMAN	62.543	2	2	2	4.6	4.6	4.6	6	0	0	0	0	0	0	0	0	0	0	0	0	0	0	0	0	0	0	0	0	0	0	0	0	0	0	0	0	0	0	0	0	0	0	0	0	0	0	0	0
sp|Q9P266|JCAD_HUMAN	sp|Q9P266|JCAD_HUMAN	148.35	6	6	6	4.5	4.5	4.5	21	0	11735000	0	0	0	0	0	0	0	0	25342000	0	0	0	0	0	0	0	0	0	0	0	0	0	0	0	0	0	0	23723000	0	26521000	18409000	16876000	17902000	23080000	18341000	0	0	0
sp|Q9P260|RELCH_HUMAN	sp|Q9P260|RELCH_HUMAN	134.63	4	4	4	4.3	4.3	4.3	70	19394000	21071000	17797000	15997000	11433000	14428000	18036000	29247000	0	13075000	13691000	15695000	15750000	22421000	17357000	11240000	14293000	13203000	13190000	13658000	28095000	12616000	26871000	16145000	0	13756000	14239000	24985000	15135000	16893000	14571000	18106000	12217000	12293000	0	0	15688000	13085000	0	0
sp|Q9P258|RCC2_HUMAN	sp|Q9P258|RCC2_HUMAN	56.084	19	19	19	48.3	48.3	48.3	660	296350000	588270000	383680000	541030000	320310000	571880000	797050000	598880000	507320000	462360000	371770000	254880000	820750000	409530000	580250000	382540000	1702400000	340890000	698830000	874300000	707820000	476980000	596520000	672380000	749650000	412670000	783890000	447690000	230470000	382700000	505980000	194570000	317480000	207010000	275880000	151540000	250550000	219540000	126050000	184560000
sp|Q9P253|VPS18_HUMAN	sp|Q9P253|VPS18_HUMAN	110.18	14	14	14	19.5	19.5	19.5	186	716400000	866040000	872650000	1012600000	827670000	901320000	950710000	1055300000	645840000	754240000	864500000	231840000	768330000	881200000	522790000	762710000	521320000	400960000	812850000	838100000	574870000	893230000	815850000	1074600000	1172000000	455530000	860720000	680030000	523860000	909710000	985810000	471080000	763750000	724130000	556270000	601240000	579870000	956510000	526020000	0
sp|Q9P1Z2|CACO1_HUMAN	sp|Q9P1Z2|CACO1_HUMAN	77.335	4	4	4	7.1	7.1	7.1	3	0	0	0	0	0	0	0	0	0	0	0	0	0	0	0	0	0	0	0	0	0	0	0	0	0	0	0	0	0	0	0	0	0	0	0	0	0	0	0	0
sp|Q9P1Y5|CAMP3_HUMAN	sp|Q9P1Y5|CAMP3_HUMAN	134.75	5	5	5	7.4	7.4	7.4	74	0	0	80248000	0	0	0	0	0	0	0	0	0	0	0	131540000	0	0	0	0	60143000	120680000	0	71553000	0	0	0	0	66968000	0	90637000	0	0	0	0	0	0	0	0	0	0
sp|Q9P1F3|ABRAL_HUMAN	sp|Q9P1F3|ABRAL_HUMAN	9.0564	4	4	4	76.5	76.5	76.5	387	711450000	895350000	477340000	555370000	577310000	636780000	535630000	367080000	723330000	826570000	637100000	844320000	604880000	680830000	456540000	381300000	252750000	309540000	570340000	446110000	392460000	573600000	391900000	416860000	710360000	639900000	613710000	835110000	972480000	603630000	432880000	495390000	425370000	353730000	507620000	537120000	551430000	507280000	319510000	353430000
sp|Q9P121|NTRI_HUMAN	sp|Q9P121|NTRI_HUMAN	37.971	3	3	3	14	14	14	4	0	0	0	0	0	0	0	0	0	0	0	0	0	0	0	0	0	0	0	0	0	0	0	0	0	0	0	0	0	0	0	0	0	0	0	0	0	0	0	0
sp|Q9P107|GMIP_HUMAN	sp|Q9P107|GMIP_HUMAN	106.68	6	6	6	7.7	7.7	7.7	6	0	0	0	0	0	0	0	0	0	0	0	0	0	0	0	0	0	0	0	0	0	0	0	0	0	0	0	0	0	0	0	0	0	0	0	0	0	0	0	0
sp|Q9P0V9|SEP10_HUMAN	sp|Q9P0V9|SEP10_HUMAN	52.592	17	15	15	50.4	44.7	44.7	336	245080000	234000000	378030000	350960000	282400000	323070000	270390000	472960000	230810000	212400000	317830000	247150000	266420000	203920000	276290000	356080000	436640000	384110000	111750000	340190000	273280000	282190000	251950000	183180000	251490000	241890000	110400000	225940000	193500000	506630000	215140000	399820000	401510000	541380000	482760000	638850000	497890000	240600000	169140000	489210000
sp|Q9P0U1|TOM7_HUMAN	sp|Q9P0U1|TOM7_HUMAN	6.2484	3	3	3	45.5	45.5	45.5	44	0	0	0	18434000	17714000	0	19459000	0	0	0	41474000	20398000	0	11798000	0	0	13113000	0	0	14990000	0	0	0	0	0	0	0	39095000	13139000	10991000	0	17164000	0	0	0	0	0	0	0	0
sp|Q9P0T7|TMEM9_HUMAN;sp|Q9NQ34|TMM9B_HUMAN	sp|Q9P0T7|TMEM9_HUMAN;sp|Q9NQ34|TMM9B_HUMAN	20.574	2	2	2	10.9	10.9	10.9	2	0	0	0	0	0	0	0	0	0	0	0	0	0	0	0	0	0	0	0	0	0	0	0	0	0	0	0	0	0	0	0	0	0	0	0	0	0	0	0	0
sp|Q9P0S9|TM14C_HUMAN	sp|Q9P0S9|TM14C_HUMAN	11.564	3	3	3	50	50	50	132	44675000	47477000	31288000	26853000	28037000	56295000	41117000	95925000	26038000	46160000	40782000	13575000	51671000	16981000	18467000	34945000	22992000	0	41250000	37981000	0	24578000	24988000	0	0	28702000	19806000	46804000	41495000	30241000	35369000	37156000	33847000	29239000	0	0	0	25670000	0	22995000
sp|Q9P0S3|ORML1_HUMAN;sp|Q53FV1|ORML2_HUMAN	sp|Q9P0S3|ORML1_HUMAN;sp|Q53FV1|ORML2_HUMAN	17.371	3	1	1	21.6	9.8	9.8	3	0	0	0	0	0	0	0	0	0	0	0	0	0	0	0	0	0	0	0	0	0	0	0	0	0	0	0	0	0	0	0	0	0	0	0	0	0	0	0	0
sp|Q9P0R6|GSKIP_HUMAN	sp|Q9P0R6|GSKIP_HUMAN	15.648	2	2	2	31.7	31.7	31.7	29	0	47161000	0	0	0	0	0	0	0	0	0	0	0	0	0	0	0	0	0	0	0	0	0	0	0	0	0	0	0	0	0	0	0	0	0	0	0	0	0	0
sp|Q9P0M9|RM27_HUMAN	sp|Q9P0M9|RM27_HUMAN	16.073	3	3	3	28.4	28.4	28.4	2	0	0	0	0	0	0	0	0	0	0	0	0	0	0	0	0	0	0	0	0	0	0	0	0	0	0	0	0	0	0	0	0	0	0	0	0	0	0	0	0
sp|Q9P0M6|H2AW_HUMAN	sp|Q9P0M6|H2AW_HUMAN	40.058	12	10	10	39.5	32.5	32.5	89	180080000	189270000	271600000	205100000	0	75973000	96279000	267770000	340710000	57580000	87918000	84382000	239700000	226200000	104220000	111020000	190430000	0	222520000	252650000	439850000	328580000	95525000	146090000	200940000	118650000	73262000	100700000	69069000	84495000	175760000	83987000	0	106850000	57439000	95396000	0	191580000	0	168290000
sp|Q9P0L0|VAPA_HUMAN	sp|Q9P0L0|VAPA_HUMAN	27.893	20	20	19	75.1	75.1	75.1	1872	2950700000	2336400000	2284900000	2382800000	1869500000	3013200000	2189700000	4244900000	2208200000	2178200000	2370700000	1931000000	2255200000	1716000000	1739100000	1380300000	2307000000	1567200000	2223000000	1822700000	1841600000	1484500000	2481200000	2258700000	942160000	2157600000	1763700000	2188600000	2583500000	2806200000	1677100000	2210100000	2425500000	1835300000	2222400000	2100500000	1983300000	1554500000	716560000	1929700000
sp|Q9P0K7|RAI14_HUMAN	sp|Q9P0K7|RAI14_HUMAN	110.04	34	34	34	43.9	43.9	43.9	254	556270000	263350000	344150000	362470000	243040000	293950000	416190000	771080000	272730000	174520000	346920000	242890000	301220000	258200000	463680000	229080000	626830000	124720000	261580000	469360000	379610000	244160000	608980000	233240000	329600000	440430000	283010000	228610000	206930000	428190000	302780000	216850000	182450000	275010000	134220000	196340000	180170000	151490000	0	247880000
sp|Q9P0J7|KCMF1_HUMAN	sp|Q9P0J7|KCMF1_HUMAN	41.945	3	3	3	11	11	11	98	15610000	19662000	19484000	18060000	23114000	24682000	15652000	27362000	17063000	24569000	23768000	14229000	18780000	0	17366000	31475000	30521000	14516000	15928000	19439000	12256000	0	13685000	0	13891000	12371000	28303000	19961000	10599000	19578000	18952000	9554200	19502000	16246000	18999000	20397000	20506000	0	0	0
sp|Q9P0J1|PDP1_HUMAN	sp|Q9P0J1|PDP1_HUMAN	61.053	15	15	15	44.9	44.9	44.9	340	276750000	169060000	175210000	186040000	165090000	165320000	292830000	166770000	139250000	275280000	163660000	213410000	134790000	154020000	131890000	149380000	134010000	85369000	122600000	165240000	154150000	137730000	196550000	146500000	154670000	272070000	276900000	212820000	206040000	137320000	144740000	186770000	100860000	0	79836000	97046000	109110000	0	80605000	142740000
sp|Q9P0J0|NDUAD_HUMAN	sp|Q9P0J0|NDUAD_HUMAN	16.698	7	7	7	50.7	50.7	50.7	359	187820000	172180000	166450000	189300000	166900000	297860000	188620000	193080000	208640000	256370000	249380000	175850000	268120000	150980000	233830000	173350000	243570000	229250000	169490000	198020000	184340000	285720000	260420000	330650000	159120000	169600000	167350000	336220000	181680000	176380000	128790000	122100000	169940000	171500000	143030000	162650000	195660000	110990000	109320000	172240000
sp|Q9P0I2|EMC3_HUMAN	sp|Q9P0I2|EMC3_HUMAN	29.952	5	5	5	31.8	31.8	31.8	64	0	60539000	36525000	44938000	57142000	43841000	52216000	78375000	0	33511000	46731000	0	61417000	0	53194000	0	0	0	0	49128000	0	0	0	0	0	0	45966000	37191000	0	39471000	0	0	0	0	0	0	0	0	0	35631000
sp|Q9P035|HACD3_HUMAN	sp|Q9P035|HACD3_HUMAN	43.159	11	11	11	35.6	35.6	35.6	459	163160000	363500000	346500000	382950000	349990000	344970000	345830000	747030000	291150000	231240000	315260000	133370000	408890000	322030000	482650000	313700000	348390000	189590000	228610000	272110000	307520000	365570000	416990000	437560000	378350000	201450000	271980000	368940000	224310000	367290000	384770000	111020000	170440000	235010000	173710000	254330000	199780000	146500000	0	149090000
sp|Q9P032|NDUF4_HUMAN	sp|Q9P032|NDUF4_HUMAN	20.266	4	4	4	26.3	26.3	26.3	70	37534000	54654000	45916000	27173000	38440000	58087000	30045000	42804000	46637000	41085000	46607000	65189000	44206000	46218000	58922000	53112000	33003000	33851000	37922000	31304000	43190000	56777000	53994000	53263000	0	55809000	32173000	52369000	40164000	31910000	45418000	0	0	0	0	0	0	0	0	0
sp|Q9P016|THYN1_HUMAN	sp|Q9P016|THYN1_HUMAN	25.697	11	11	11	43.6	43.6	43.6	421	509090000	332010000	306610000	572710000	568780000	209040000	365860000	511890000	489840000	734070000	463050000	465810000	495870000	418240000	597450000	591700000	912930000	108600000	541240000	460090000	670690000	594580000	511900000	389810000	491240000	463900000	395070000	167050000	513170000	275480000	498260000	288050000	293030000	272340000	297550000	209120000	267030000	105800000	117400000	281710000
sp|Q9P015|RM15_HUMAN	sp|Q9P015|RM15_HUMAN	33.419	5	5	5	15.9	15.9	15.9	29	38448000	33452000	23287000	35218000	22115000	0	21546000	23599000	0	23182000	31067000	23057000	36625000	0	31551000	0	31723000	0	0	31485000	0	0	40707000	26523000	29345000	40030000	29843000	31388000	20043000	34850000	0	0	0	0	0	0	0	0	0	0
sp|Q9P000|COMD9_HUMAN	sp|Q9P000|COMD9_HUMAN	21.819	11	11	11	73.2	73.2	73.2	401	144310000	205730000	167120000	182080000	115930000	126850000	97652000	159280000	128950000	158690000	126190000	161650000	121140000	132950000	122420000	127490000	99656000	126820000	135710000	122980000	101740000	110750000	172560000	138110000	82311000	176450000	205340000	156470000	118800000	181980000	201020000	173830000	129800000	113930000	173460000	125490000	153990000	81805000	63046000	123550000
sp|Q9NZZ3|CHMP5_HUMAN	sp|Q9NZZ3|CHMP5_HUMAN	24.57	4	4	4	28.3	28.3	28.3	101	0	53337000	0	47163000	45318000	78515000	31717000	34002000	0	47879000	63187000	64866000	41251000	0	0	65569000	38406000	63681000	58217000	70944000	44865000	0	0	0	0	35681000	66853000	31547000	53425000	64646000	0	0	46394000	0	61211000	102570000	0	0	0	0
sp|Q9NZW5|MPP6_HUMAN	sp|Q9NZW5|MPP6_HUMAN	61.116	6	6	6	14.8	14.8	14.8	9	25983000	0	0	22255000	40449000	25967000	0	0	0	0	0	0	22057000	0	0	22636000	92662000	0	0	0	0	0	0	0	0	0	0	0	30592000	21595000	25135000	0	0	0	0	0	0	0	0	0
sp|Q9NZU5|LMCD1_HUMAN	sp|Q9NZU5|LMCD1_HUMAN	40.832	29	29	29	75.6	75.6	75.6	1443	2014000000	1144700000	1715100000	2070900000	1882000000	1110300000	678570000	762610000	1475600000	1085300000	1841600000	4060000000	703170000	500130000	919390000	1385200000	817440000	875850000	481080000	1803000000	1021900000	1400300000	1383500000	946560000	641870000	1069200000	783690000	1021500000	1984100000	2626900000	1796700000	3486700000	1960000000	1496500000	1514900000	2741100000	1534800000	990910000	1674500000	1517100000
sp|Q9NZU0|FLRT3_HUMAN	sp|Q9NZU0|FLRT3_HUMAN	73.003	6	6	6	14.3	14.3	14.3	8	29294000	0	23630000	0	0	0	0	34762000	0	0	0	0	20587000	0	26726000	0	0	0	0	0	0	0	0	0	0	0	0	20244000	22106000	29494000	19785000	0	0	0	0	0	0	0	0	0
sp|Q9NZT2|OGFR_HUMAN	sp|Q9NZT2|OGFR_HUMAN	73.324	14	14	14	36.2	36.2	36.2	173	76519000	213240000	119420000	118960000	71144000	85509000	166050000	179570000	57255000	102800000	88426000	91323000	423480000	53295000	111410000	95491000	327310000	67328000	135780000	79312000	82573000	0	120210000	166380000	93861000	90656000	148350000	193160000	156760000	113130000	81898000	53396000	126250000	0	63116000	124760000	0	0	0	0
sp|Q9NZT1|CALL5_HUMAN	sp|Q9NZT1|CALL5_HUMAN	15.892	12	12	12	91.1	91.1	91.1	40	0	0	0	0	0	0	0	108650000	0	0	0	0	865340000	0	0	0	0	112150000	0	0	0	0	0	0	0	0	0	0	0	0	0	0	0	0	0	0	0	0	0	0
sp|Q9NZR1|TMOD2_HUMAN	sp|Q9NZR1|TMOD2_HUMAN	39.595	6	5	5	24.8	22.2	22.2	25	150720000	0	89309000	109200000	0	0	0	151530000	0	0	0	116740000	184140000	163610000	221520000	153230000	151600000	160450000	129470000	0	0	0	100610000	0	0	0	0	125980000	99326000	0	163560000	0	126580000	201910000	0	156650000	182390000	0	0	0
sp|Q9NZQ3|SPN90_HUMAN	sp|Q9NZQ3|SPN90_HUMAN	78.959	5	5	5	8.2	8.2	8.2	5	0	0	0	0	0	0	0	0	0	0	0	0	0	0	0	0	0	0	0	0	0	0	0	0	0	0	0	0	0	0	0	0	0	0	0	0	0	0	0	0
sp|Q9NZP8|C1RL_HUMAN	sp|Q9NZP8|C1RL_HUMAN	53.498	4	3	3	16.2	14.4	14.4	5	0	0	0	0	0	0	0	0	0	0	0	0	0	0	0	0	0	0	0	0	0	0	0	0	0	0	0	0	0	0	0	0	0	0	0	0	0	0	0	0
sp|Q9NZN8|CNOT2_HUMAN	sp|Q9NZN8|CNOT2_HUMAN	59.737	2	2	2	11.7	11.7	11.7	19	0	0	0	16914000	0	0	30064000	0	0	0	0	0	0	0	0	0	0	0	0	0	0	0	0	0	0	0	0	0	0	0	0	0	0	0	0	0	0	0	0	0
sp|Q9NZN5|ARHGC_HUMAN	sp|Q9NZN5|ARHGC_HUMAN	173.23	13	13	13	10	10	10	55	61199000	107560000	101180000	109590000	102690000	79314000	107960000	90158000	94202000	0	88590000	85747000	0	0	58625000	92923000	90464000	0	0	117800000	0	0	178470000	0	103700000	114970000	0	89460000	103040000	161620000	78056000	91675000	92550000	115010000	101100000	98987000	0	0	0	82709000
sp|Q9NZN4|EHD2_HUMAN	sp|Q9NZN4|EHD2_HUMAN	61.161	49	49	44	87.3	87.3	82.5	6582	4940500000	1692900000	10310000000	6787200000	6878800000	5044300000	4755500000	3798600000	6459200000	3225600000	3468200000	8340600000	4825500000	3676000000	4212000000	5525700000	2474500000	18165000000	1647200000	5867800000	4209200000	6668800000	5466200000	5090700000	4068400000	6297800000	2642400000	5372200000	6182700000	14885000000	2065200000	22606000000	21649000000	27691000000	22394000000	34750000000	25191000000	15197000000	10348000000	20565000000
sp|Q9NZN3|EHD3_HUMAN	sp|Q9NZN3|EHD3_HUMAN	60.886	37	19	17	80.2	50.5	46.9	571	121010000	96276000	170470000	119460000	107780000	155790000	90705000	0	94233000	113700000	50761000	122590000	144090000	0	37844000	156400000	60527000	263950000	106560000	153650000	52819000	57658000	106950000	163550000	30809000	181560000	109160000	241220000	54346000	1080100000	55318000	776960000	518650000	769190000	488810000	993790000	869850000	797540000	214480000	382310000
sp|Q9NZM3|ITSN2_HUMAN	sp|Q9NZM3|ITSN2_HUMAN	193.46	7	7	7	7.2	7.2	7.2	17	0	30645000	28263000	38920000	0	25666000	0	37137000	0	0	0	0	0	0	0	0	27439000	0	0	0	0	0	0	0	0	0	25636000	0	0	34414000	28621000	0	0	0	0	0	0	0	0	0
sp|Q9NZM1|MYOF_HUMAN;REV__sp|P24752|THIL_HUMAN	sp|Q9NZM1|MYOF_HUMAN	234.71	123	123	121	67.8	67.8	67.1	4991	3736600000	3488300000	4376400000	4104700000	3497000000	4785400000	3649400000	5648600000	2207800000	2932800000	4303800000	3989900000	2792500000	3779900000	4071600000	3364200000	4669500000	4824900000	2692800000	3517000000	2993300000	3342400000	3430500000	4111500000	4040500000	4197700000	4831500000	3774000000	3385700000	3018700000	3148100000	3957300000	4573300000	3536600000	4260900000	4168300000	4629200000	2624600000	1550600000	2240000000
sp|Q9NZL9|MAT2B_HUMAN	sp|Q9NZL9|MAT2B_HUMAN	37.551	18	18	18	72.8	72.8	72.8	639	658830000	754430000	824890000	567960000	767990000	610620000	851920000	759190000	900850000	596180000	773120000	788260000	1065400000	790200000	914900000	699350000	993800000	573340000	695670000	676900000	820230000	695030000	1010200000	722670000	571180000	750460000	934350000	820510000	1184800000	678200000	719540000	574480000	543550000	547500000	734740000	831030000	638970000	341270000	0	433880000
sp|Q9NZL4|HPBP1_HUMAN	sp|Q9NZL4|HPBP1_HUMAN	39.302	12	12	12	55.2	55.2	55.2	298	95711000	179940000	100450000	66634000	73608000	94143000	89662000	63663000	71556000	86746000	80617000	112410000	86664000	71370000	67401000	107550000	91880000	93784000	90281000	100970000	74734000	108730000	118820000	105590000	70435000	104950000	171780000	123810000	121710000	91377000	109640000	97402000	91292000	66884000	53670000	64127000	81618000	74564000	0	78446000
sp|Q9NZK5|ADA2_HUMAN	sp|Q9NZK5|ADA2_HUMAN	58.933	10	10	10	23.1	23.1	23.1	43	70382000	54958000	52236000	0	45499000	0	45814000	33503000	43862000	141330000	55099000	133930000	0	187480000	86794000	29045000	20940000	0	67569000	58039000	0	46800000	56851000	40556000	26815000	90559000	55794000	73096000	70970000	57183000	105300000	106690000	93918000	0	0	0	0	0	138610000	0
sp|Q9NZJ9|NUDT4_HUMAN	sp|Q9NZJ9|NUDT4_HUMAN	20.306	5	4	1	30.6	26.7	5.6	32	46265000	58201000	37596000	35521000	47529000	0	62935000	56438000	0	0	35735000	67370000	40990000	0	40800000	31429000	49351000	0	0	0	38058000	0	95990000	29582000	52269000	0	0	0	54649000	0	69226000	0	0	0	0	0	0	0	0	0
sp|Q9NZJ7|MTCH1_HUMAN	sp|Q9NZJ7|MTCH1_HUMAN	41.544	12	12	12	42.2	42.2	42.2	109	111500000	116910000	85972000	130070000	128140000	135810000	158150000	118400000	106860000	172730000	92252000	94498000	77529000	94759000	54907000	79090000	89909000	0	64844000	152500000	77610000	40497000	172110000	68928000	0	92534000	81669000	149620000	126800000	172880000	104970000	179210000	100150000	90691000	0	119520000	103670000	0	52648000	147510000
sp|Q9NZI8|IF2B1_HUMAN	sp|Q9NZI8|IF2B1_HUMAN	63.48	6	4	4	14.9	10.9	10.9	5	0	0	0	0	0	0	0	0	0	0	0	0	0	0	0	0	0	0	0	0	0	0	0	0	0	0	0	0	0	0	0	0	0	0	0	0	0	0	0	0
sp|Q9NZI7|UBIP1_HUMAN	sp|Q9NZI7|UBIP1_HUMAN	60.49	2	1	1	6.3	3	3	3	0	0	0	0	0	0	0	0	0	0	0	0	0	0	0	0	0	0	0	0	0	0	0	0	0	0	0	0	0	0	0	0	0	0	0	0	0	0	0	0
sp|Q9NZD8|SPG21_HUMAN	sp|Q9NZD8|SPG21_HUMAN	34.96	10	10	10	48.7	48.7	48.7	78	32223000	29718000	38222000	30422000	39853000	33858000	39002000	46670000	19410000	35578000	0	23250000	26235000	0	19745000	30162000	30257000	0	25771000	23988000	0	26242000	0	30175000	0	21843000	21668000	0	39541000	0	37985000	31638000	29929000	26213000	31309000	0	31113000	0	0	0
sp|Q9NZD4|AHSP_HUMAN	sp|Q9NZD4|AHSP_HUMAN	11.84	4	4	4	42.2	42.2	42.2	231	52965000	0	43389000	59531000	68001000	62870000	41164000	35976000	85076000	331920000	66545000	0	0	146480000	0	47457000	0	148590000	150820000	105010000	63145000	309280000	20097000	0	137720000	63334000	37133000	235840000	52263000	92729000	60171000	231710000	309250000	359480000	218240000	204750000	376310000	646550000	702230000	257280000
sp|Q9NZD2|GLTP_HUMAN	sp|Q9NZD2|GLTP_HUMAN	23.85	9	9	9	61.7	61.7	61.7	296	284980000	294040000	168130000	246520000	239160000	197620000	243500000	416630000	207500000	100130000	96060000	139210000	273850000	155580000	334150000	230920000	287890000	127270000	209700000	187700000	266350000	111670000	611060000	119800000	159600000	284310000	164110000	135690000	286420000	196850000	324470000	193140000	190230000	115170000	164320000	190910000	158010000	121840000	132790000	101260000
sp|Q9NZC3|GDE1_HUMAN	sp|Q9NZC3|GDE1_HUMAN	37.718	4	4	4	12.7	12.7	12.7	46	89084000	143880000	32954000	53403000	44026000	118320000	54636000	196670000	104080000	56876000	85680000	0	49654000	63781000	53492000	33841000	43095000	0	21807000	25060000	38205000	0	140750000	45302000	0	37993000	66669000	0	43542000	36308000	59383000	0	26263000	0	0	0	0	0	0	0
sp|Q9NZB2|F120A_HUMAN;sp|Q5T035|CI129_HUMAN	sp|Q9NZB2|F120A_HUMAN	121.89	34	34	33	40.3	40.3	39.1	501	357480000	385040000	431790000	544100000	420210000	716440000	678150000	645180000	472840000	543440000	339680000	190710000	542540000	268980000	745930000	514070000	630240000	526240000	476730000	522120000	284930000	365570000	373710000	605150000	340850000	379660000	746990000	430470000	483360000	711310000	376580000	258180000	487980000	382700000	502680000	245100000	479980000	358760000	192840000	305500000
sp|Q9NZA1|CLIC5_HUMAN	sp|Q9NZA1|CLIC5_HUMAN	46.502	19	16	16	45.1	38.8	38.8	962	291060000	0	288660000	530740000	0	74914000	215490000	499480000	20326000	171090000	78177000	7356600	74781000	219920000	81966000	118500000	76919000	535960000	83313000	502600000	90646000	270060000	160870000	1104400000	70400000	259790000	10354000	281720000	236170000	1235400000	29531000	1367700000	830790000	1440900000	1284700000	1627100000	1433800000	599200000	491620000	1202900000
sp|Q9NZ52|GGA3_HUMAN	sp|Q9NZ52|GGA3_HUMAN	78.314	6	5	5	13.6	12.6	12.6	63	11637000	0	0	0	0	0	16500000	0	0	0	0	0	0	13025000	0	0	0	0	15718000	16213000	13656000	0	0	0	0	0	9943300	0	0	0	0	0	0	0	0	0	0	0	0	0
sp|Q9NZ45|CISD1_HUMAN	sp|Q9NZ45|CISD1_HUMAN	12.199	6	6	6	49.1	49.1	49.1	479	654340000	689180000	466210000	634520000	510010000	693980000	538490000	652980000	601770000	277150000	426230000	782110000	447750000	251600000	398490000	721200000	663290000	307570000	382430000	360560000	378840000	336850000	577810000	335580000	208700000	543760000	425470000	547270000	746220000	383160000	413380000	351320000	305960000	166810000	180700000	195030000	252590000	139490000	174300000	269590000
sp|Q9NZ43|USE1_HUMAN	sp|Q9NZ43|USE1_HUMAN	29.371	6	6	6	27	27	27	25	37432000	30081000	0	0	0	0	18507000	0	0	0	0	0	0	0	0	0	0	0	26784000	0	45533000	0	29000000	0	0	0	23792000	0	0	0	25457000	0	0	29729000	0	0	26408000	0	0	0
sp|Q9NZ32|ARP10_HUMAN	sp|Q9NZ32|ARP10_HUMAN	46.306	11	11	11	37.9	37.9	37.9	234	170940000	163620000	194190000	203240000	172960000	182790000	176320000	253340000	165490000	157350000	174510000	138460000	150950000	148460000	158010000	187480000	173240000	150290000	153760000	143530000	138390000	202290000	214850000	138220000	176170000	219970000	153190000	195800000	184910000	170250000	172040000	190360000	193730000	156790000	193320000	229320000	228530000	144190000	0	234460000
sp|Q9NZ08|ERAP1_HUMAN	sp|Q9NZ08|ERAP1_HUMAN	107.23	41	41	41	53	53	53	1939	895260000	1519600000	882180000	1576900000	1848500000	675660000	574990000	885070000	1298800000	2130200000	612120000	1241700000	2738700000	1381600000	1194400000	23220000	653880000	945860000	1208800000	655110000	851050000	834310000	1344600000	1643600000	1050500000	1050600000	830510000	2322500000	1307400000	369240000	1506800000	732450000	1404400000	723710000	1375800000	1351300000	782730000	632770000	459410000	922000000
sp|Q9NZ01|TECR_HUMAN	sp|Q9NZ01|TECR_HUMAN	36.034	13	13	13	33.1	33.1	33.1	522	578710000	733990000	998910000	991510000	997770000	1380200000	706190000	835680000	977720000	600170000	893510000	409550000	664610000	400840000	877600000	570600000	647170000	522830000	780220000	660530000	757250000	756140000	1075600000	948400000	446590000	560600000	1025800000	874600000	474550000	801120000	1016500000	399280000	819200000	704320000	643580000	538090000	723790000	525820000	395670000	642020000
sp|Q9NYZ1|TV23B_HUMAN	sp|Q9NYZ1|TV23B_HUMAN	23.576	3	3	2	27.3	27.3	23.4	8	0	0	0	0	0	30597000	0	0	0	0	0	0	0	0	0	31145000	0	0	0	0	0	0	0	0	0	0	0	0	0	0	0	0	0	0	0	0	0	0	0	0
sp|Q9NYU2|UGGG1_HUMAN	sp|Q9NYU2|UGGG1_HUMAN	177.19	72	72	69	63	63	61	3187	2499600000	3379500000	1973500000	1924400000	1820300000	2183100000	2041600000	2424900000	2118700000	2073400000	2046500000	1892900000	2871100000	2322200000	3100800000	1816400000	1673900000	1954400000	2082100000	1741700000	2271900000	1751700000	2871300000	1983100000	1372900000	2265200000	1591700000	2133100000	2200000000	1641500000	2667400000	1372300000	1655300000	1244900000	1327500000	1393100000	1450500000	1447800000	663660000	1254700000
sp|Q9NYT0|PLEK2_HUMAN	sp|Q9NYT0|PLEK2_HUMAN	39.97	2	2	2	8.5	8.5	8.5	3	0	0	0	0	0	0	0	0	0	0	0	0	0	0	0	0	0	0	0	0	0	0	0	0	0	0	0	0	0	0	0	0	0	0	0	0	0	0	0	0
sp|Q9NYP7|ELOV5_HUMAN	sp|Q9NYP7|ELOV5_HUMAN	35.293	2	2	2	7.4	7.4	7.4	18	0	0	0	0	0	0	0	0	0	0	0	0	0	0	0	0	0	0	0	0	0	0	0	0	0	0	0	0	0	0	0	0	0	0	0	0	0	0	0	0
sp|Q9NYM9|BET1L_HUMAN	sp|Q9NYM9|BET1L_HUMAN	12.388	3	3	3	44.1	44.1	44.1	42	0	49599000	37108000	37863000	58936000	25241000	38868000	36810000	0	26270000	35199000	0	16299000	0	31379000	28010000	40338000	0	0	0	0	0	0	0	0	0	45053000	77968000	0	46162000	0	0	0	0	0	28147000	0	0	0	0
sp|Q9NYL9|TMOD3_HUMAN	sp|Q9NYL9|TMOD3_HUMAN	39.594	20	20	18	66.8	66.8	61.9	623	418920000	309400000	433550000	517160000	378560000	390380000	419190000	391230000	441070000	295060000	393650000	400070000	540540000	512410000	466500000	443230000	531730000	499210000	506970000	340980000	502740000	404260000	335970000	487700000	445840000	483330000	219790000	394320000	363700000	366520000	472260000	526560000	533920000	491820000	475180000	497940000	450270000	470940000	320220000	717830000
sp|Q9NYL4|FKB11_HUMAN	sp|Q9NYL4|FKB11_HUMAN	22.18	6	6	6	41.3	41.3	41.3	177	226810000	68462000	308960000	67770000	130780000	138610000	200260000	60681000	171000000	136710000	107790000	356800000	250800000	61266000	110660000	114000000	254110000	58071000	203960000	61694000	64956000	132210000	391970000	58552000	84205000	363000000	178280000	278800000	291780000	28550000	279160000	18163000	0	51557000	47688000	19697000	24570000	34992000	0	34311000
sp|Q9NYL2|M3K20_HUMAN	sp|Q9NYL2|M3K20_HUMAN	91.154	8	8	8	14.4	14.4	14.4	28	25753000	0	38713000	25234000	0	27230000	25696000	0	0	0	0	51177000	0	24793000	0	0	0	27064000	0	22939000	25078000	0	0	0	0	0	0	0	0	31370000	0	0	0	0	0	0	0	0	0	0
sp|Q9NYK5|RM39_HUMAN	sp|Q9NYK5|RM39_HUMAN	38.711	4	4	4	12.1	12.1	12.1	10	0	18564000	19510000	18301000	24251000	28014000	17563000	29384000	0	0	0	27935000	0	18864000	0	0	28734000	0	20909000	0	16141000	0	41378000	22552000	0	0	22472000	27320000	19233000	25070000	21787000	0	21763000	0	0	0	0	0	0	0
sp|Q9NYF8|BCLF1_HUMAN	sp|Q9NYF8|BCLF1_HUMAN	106.12	13	13	13	19.7	19.7	19.7	233	252680000	143890000	130300000	148890000	196330000	172650000	274950000	196630000	0	118800000	177140000	75304000	80412000	0	57999000	114400000	50055000	153710000	168680000	297990000	56468000	119090000	106850000	165550000	39140000	194170000	233970000	109920000	136090000	216560000	101540000	102740000	58739000	88058000	70528000	112280000	157180000	0	97061000	64923000
sp|Q9NYB9|ABI2_HUMAN	sp|Q9NYB9|ABI2_HUMAN	55.663	5	2	2	12.1	5.3	5.3	8	0	0	0	0	0	0	0	0	0	0	0	0	0	0	0	0	0	0	0	0	0	0	0	0	0	0	0	0	0	0	0	0	0	0	0	0	0	0	0	0
sp|Q9NYB0|TE2IP_HUMAN	sp|Q9NYB0|TE2IP_HUMAN	44.259	3	3	3	16.8	16.8	16.8	39	0	13011000	20363000	15472000	0	15064000	14655000	18247000	18530000	23899000	13890000	17803000	18044000	0	0	19318000	0	0	21379000	15428000	18252000	0	17041000	0	0	18307000	0	20394000	15711000	14500000	10548000	0	0	0	16458000	16363000	12314000	0	0	0
sp|Q9NY61|AATF_HUMAN	sp|Q9NY61|AATF_HUMAN	63.132	2	2	2	5.4	5.4	5.4	1	0	0	0	0	0	0	0	0	0	0	0	0	0	0	0	0	0	0	0	0	0	0	0	0	0	0	0	0	0	0	0	0	0	0	0	0	0	0	0	0
sp|Q9NY47|CA2D2_HUMAN	sp|Q9NY47|CA2D2_HUMAN	129.82	21	21	20	23.9	23.9	23.9	81	0	0	80622000	98828000	67232000	103040000	51312000	247480000	122520000	0	60919000	0	50151000	0	74922000	46066000	190730000	121390000	49210000	0	103640000	0	94711000	101110000	0	54832000	0	0	56160000	110320000	77222000	130300000	89166000	117960000	125620000	162510000	117900000	211300000	0	0
sp|Q9NY33|DPP3_HUMAN	sp|Q9NY33|DPP3_HUMAN	82.588	37	37	37	69.6	69.6	69.6	2044	823620000	1721000000	1090800000	774380000	937890000	968290000	1338600000	1693400000	780940000	1029000000	999990000	934180000	1156200000	910780000	1059600000	877260000	1362700000	864380000	1051000000	824120000	1559900000	794210000	1084200000	1090300000	1042300000	1424600000	1002300000	1068800000	1134500000	631570000	1255400000	720300000	653460000	581760000	638460000	706310000	674810000	722940000	101430000	525080000
sp|Q9NY27|PP4R2_HUMAN	sp|Q9NY27|PP4R2_HUMAN	46.898	5	5	5	15.3	15.3	15.3	5	0	0	0	0	0	0	0	0	0	0	0	0	0	0	0	0	0	0	0	0	0	0	0	0	0	0	0	0	0	0	0	0	0	0	0	0	0	0	0	0
sp|Q9NY15|STAB1_HUMAN	sp|Q9NY15|STAB1_HUMAN	275.48	24	24	24	12	12	12	101	36611000	0	63280000	69059000	96908000	38626000	34821000	18855000	65495000	43992000	39655000	143020000	50860000	63625000	32310000	52938000	40166000	89145000	36186000	61744000	0	42486000	32234000	72737000	79232000	40145000	191310000	56278000	40310000	49522000	32317000	37392000	37953000	36042000	92125000	62075000	56662000	0	97743000	60701000
sp|Q9NY12|GAR1_HUMAN	sp|Q9NY12|GAR1_HUMAN	22.348	5	5	5	29	29	29	85	82987000	49112000	0	111560000	52895000	62988000	92146000	62669000	121120000	75494000	82990000	35537000	117550000	0	145250000	71251000	267810000	46981000	88910000	110030000	72210000	82403000	48333000	162590000	106190000	0	83561000	0	40587000	59338000	51382000	0	0	0	0	0	0	72545000	0	54227000
sp|Q9NXW2|DJB12_HUMAN	sp|Q9NXW2|DJB12_HUMAN	41.859	2	2	2	4.8	4.8	4.8	22	0	0	0	0	0	0	13913000	0	0	0	0	0	0	0	0	0	0	0	0	0	0	0	0	0	0	0	0	0	0	0	0	0	0	0	0	0	0	0	0	0
sp|Q9NXV6|CARF_HUMAN	sp|Q9NXV6|CARF_HUMAN	61.124	11	11	11	30	30	30	59	21705000	26363000	26763000	63182000	57610000	38522000	0	0	0	46205000	27639000	0	13025000	0	41557000	47467000	35440000	24912000	69713000	75323000	0	0	0	0	0	0	66190000	20156000	19142000	35164000	36286000	0	45983000	40392000	39756000	27492000	0	0	0	0
sp|Q9NXU5|ARL15_HUMAN	sp|Q9NXU5|ARL15_HUMAN	22.876	3	3	3	19.6	19.6	19.6	6	0	0	0	0	0	0	0	0	0	0	0	0	0	0	0	0	0	0	0	0	0	0	0	0	0	0	0	0	0	0	0	0	0	0	0	0	0	0	0	0
sp|Q9NXS2|QPCTL_HUMAN	sp|Q9NXS2|QPCTL_HUMAN	42.924	4	4	4	33	33	33	29	0	18222000	0	0	9212600	0	0	0	0	23494000	12151000	0	21302000	20804000	0	0	0	0	0	0	0	0	0	0	0	0	0	0	11350000	0	12854000	0	0	0	0	0	0	0	0	0
sp|Q9NXR7|BABA2_HUMAN	sp|Q9NXR7|BABA2_HUMAN	43.551	6	6	6	26.4	26.4	26.4	40	41069000	64163000	73015000	91783000	83604000	67033000	52405000	0	98181000	89205000	58992000	76049000	74289000	60407000	64047000	66360000	58424000	59385000	49701000	0	35776000	51378000	55287000	54956000	50171000	63988000	73983000	0	59084000	70502000	65583000	61098000	80261000	0	63423000	0	0	0	0	0
sp|Q9NXR1|NDE1_HUMAN;sp|Q9GZM8|NDEL1_HUMAN	sp|Q9NXR1|NDE1_HUMAN;sp|Q9GZM8|NDEL1_HUMAN	37.72	4	4	4	12.8	12.8	12.8	54	0	36686000	0	0	0	0	54643000	0	0	0	0	0	29340000	0	0	35682000	0	27256000	55055000	60420000	77023000	0	0	0	0	0	0	34311000	0	0	0	0	0	0	0	0	0	0	104050000	0
sp|Q9NXN4|GDAP2_HUMAN	sp|Q9NXN4|GDAP2_HUMAN	56.224	3	3	3	5.8	5.8	5.8	8	0	0	0	0	0	0	0	0	0	0	0	0	0	0	0	0	0	0	0	0	0	0	0	0	0	0	0	0	0	0	0	0	0	0	0	0	0	0	0	0
sp|Q9NXJ5|PGPI_HUMAN	sp|Q9NXJ5|PGPI_HUMAN	23.138	3	3	3	22.5	22.5	22.5	27	0	14503000	11863000	0	0	13025000	0	0	9641400	8969700	0	0	15483000	12642000	13119000	0	0	0	0	0	0	0	0	0	0	0	0	0	10533000	0	13528000	0	0	0	0	0	0	0	0	0
sp|Q9NXH9|TRM1_HUMAN	sp|Q9NXH9|TRM1_HUMAN	72.233	6	6	6	12.4	12.4	12.4	9	0	0	0	0	0	0	0	0	0	0	0	0	0	0	0	0	0	0	0	0	0	0	0	0	0	0	18176000	0	0	0	0	0	0	0	0	0	0	0	0	0
sp|Q9NXH8|TOR4A_HUMAN	sp|Q9NXH8|TOR4A_HUMAN	46.914	11	11	11	29.6	29.6	29.6	53	28529000	37349000	36303000	33710000	37388000	55916000	37974000	39224000	0	38458000	36303000	19247000	40874000	46158000	52673000	35406000	0	0	35558000	40364000	22287000	0	28844000	0	0	0	0	25689000	0	32940000	37833000	0	0	0	0	0	0	0	0	0
sp|Q9NXH3|PP14D_HUMAN	sp|Q9NXH3|PP14D_HUMAN	16.507	2	2	2	10.3	10.3	10.3	14	0	0	0	0	0	0	0	0	0	0	0	0	0	0	0	0	0	0	0	0	0	0	0	0	0	0	15135000	0	0	0	0	0	0	0	0	0	0	0	0	0
sp|Q9NXG2|THUM1_HUMAN	sp|Q9NXG2|THUM1_HUMAN	39.315	20	20	20	74.2	74.2	74.2	358	221980000	768490000	203730000	348850000	412820000	1140700000	460420000	703420000	528960000	300640000	453030000	165560000	458240000	318230000	474200000	574210000	616960000	124990000	236480000	483590000	496500000	162180000	453870000	356810000	331150000	197300000	219910000	248260000	202460000	293870000	616040000	206140000	173380000	140110000	193730000	129790000	218660000	53659000	502410000	162490000
sp|Q9NXF1|TEX10_HUMAN	sp|Q9NXF1|TEX10_HUMAN	105.67	9	9	9	13.2	13.2	13.2	39	0	21383000	26827000	0	21290000	0	27188000	24015000	23265000	24132000	0	0	32544000	0	25822000	27273000	24183000	0	29801000	30851000	0	0	20344000	0	0	0	23638000	0	0	29449000	0	0	0	0	0	19159000	0	0	0	0
sp|Q9NXE4|NSMA3_HUMAN	sp|Q9NXE4|NSMA3_HUMAN	97.809	9	9	9	12.1	12.1	12.1	31	0	0	0	0	0	0	0	0	0	0	0	0	0	0	0	0	0	0	0	0	0	0	0	0	0	0	0	0	0	0	0	0	0	0	50658000	0	0	0	0	0
sp|Q9NXC5|MIO_HUMAN	sp|Q9NXC5|MIO_HUMAN	98.583	8	8	8	12	12	12	14	0	24070000	0	0	0	34045000	0	0	0	0	51358000	0	0	0	0	42259000	50278000	0	0	0	0	0	0	0	0	0	27641000	0	0	0	40052000	0	0	0	0	0	0	0	0	0
sp|Q9NXA8|SIR5_HUMAN	sp|Q9NXA8|SIR5_HUMAN	33.881	6	6	6	24.8	24.8	24.8	64	29877000	36918000	35982000	33475000	27941000	47570000	61600000	79405000	35895000	33733000	46608000	46354000	26031000	0	53497000	42438000	26879000	32848000	33879000	50708000	0	0	49959000	31490000	0	0	0	40940000	29319000	55815000	0	0	34956000	57361000	0	0	28538000	0	0	0
sp|Q9NX63|MIC19_HUMAN	sp|Q9NX63|MIC19_HUMAN	26.152	14	14	14	53.7	53.7	53.7	418	232590000	381990000	356680000	457620000	276690000	557210000	644650000	423050000	447710000	665820000	438810000	220430000	310660000	350880000	644910000	333270000	423750000	265870000	483660000	594220000	157410000	336080000	447120000	536000000	388910000	200350000	459270000	327740000	211220000	311320000	534240000	88433000	415450000	174810000	168680000	207660000	245650000	290810000	193900000	462760000
sp|Q9NX62|IMPA3_HUMAN	sp|Q9NX62|IMPA3_HUMAN	38.681	8	8	8	37.6	37.6	37.6	16	51850000	0	0	0	0	0	0	0	0	0	48318000	0	0	0	0	52939000	0	0	0	26354000	0	0	0	0	0	49354000	21091000	0	38155000	0	0	0	0	0	0	0	0	0	0	0
sp|Q9NX61|T161A_HUMAN	sp|Q9NX61|T161A_HUMAN	53.601	2	2	2	5.2	5.2	5.2	1	0	0	0	0	0	0	0	0	0	0	0	0	19951000	0	0	0	0	0	0	0	0	0	0	0	0	0	0	0	0	0	0	0	0	0	0	0	0	0	0	0
sp|Q9NX58|LYAR_HUMAN	sp|Q9NX58|LYAR_HUMAN	43.614	5	5	5	19	19	19	110	0	27380000	28769000	34167000	29216000	20551000	23158000	27620000	0	53495000	25534000	0	26055000	0	0	32637000	25017000	31987000	33643000	30562000	0	26531000	0	22813000	0	19081000	36236000	29269000	29771000	35467000	0	21334000	0	0	28484000	0	0	19192000	0	20601000
sp|Q9NX55|HYPK_HUMAN	sp|Q9NX55|HYPK_HUMAN	14.665	4	4	4	45	45	45	43	0	46390000	0	0	0	0	0	0	0	0	0	0	0	0	0	39899000	0	0	0	0	0	0	0	0	0	0	0	61069000	0	54425000	0	0	0	0	0	0	0	0	0	0
sp|Q9NX47|MARH5_HUMAN	sp|Q9NX47|MARH5_HUMAN	31.231	5	5	5	24.8	24.8	24.8	4	0	0	0	0	0	0	0	0	0	0	0	0	0	0	0	0	0	0	0	0	0	0	0	0	0	0	0	0	0	0	0	0	0	0	0	0	0	0	0	0
sp|Q9NX46|ARHL2_HUMAN	sp|Q9NX46|ARHL2_HUMAN	38.946	15	15	15	65	65	65	418	234040000	288420000	234260000	304260000	309860000	225870000	257660000	262220000	258360000	421230000	360730000	283720000	404130000	394910000	397010000	476960000	702340000	234020000	263330000	194930000	550400000	228160000	414860000	319580000	305630000	301420000	247990000	336610000	377910000	263390000	467950000	327710000	269340000	194160000	247370000	270950000	294300000	279310000	0	223890000
sp|Q9NX40|OCAD1_HUMAN	sp|Q9NX40|OCAD1_HUMAN	27.626	12	12	12	38.4	38.4	38.4	354	257830000	116960000	410250000	451770000	448450000	853590000	436180000	300370000	506890000	693270000	453790000	418860000	484890000	345790000	509750000	749130000	538550000	188050000	154990000	253470000	166550000	353890000	476940000	167470000	313880000	492150000	249820000	422500000	501660000	313030000	365080000	262930000	265310000	218860000	304790000	347110000	276270000	195840000	151250000	251060000
sp|Q9NX24|NHP2_HUMAN	sp|Q9NX24|NHP2_HUMAN	17.201	3	3	3	41.2	41.2	41.2	62	26172000	0	38907000	37364000	0	0	30143000	54947000	0	43869000	41653000	0	139880000	0	49521000	104090000	165680000	28045000	181190000	75485000	82666000	23477000	22161000	45269000	31149000	0	41940000	0	0	0	50753000	0	0	22177000	17900000	0	19102000	23973000	0	0
sp|Q9NX20|RM16_HUMAN	sp|Q9NX20|RM16_HUMAN	28.449	3	3	3	13.9	13.9	13.9	21	0	31646000	0	0	0	0	0	0	0	0	26949000	33004000	0	0	0	0	0	0	0	25041000	0	0	29454000	27563000	0	35433000	0	30539000	46785000	25506000	0	0	0	0	0	0	0	0	0	0
sp|Q9NX18|SDHF2_HUMAN	sp|Q9NX18|SDHF2_HUMAN	19.599	2	2	2	17.5	17.5	17.5	11	4302100	6633900	0	0	0	0	0	0	0	0	3515200	0	0	0	0	0	0	0	0	0	0	0	0	0	0	0	0	5610100	0	0	3758700	0	0	0	0	0	3142700	0	0	0
sp|Q9NX14|NDUBB_HUMAN	sp|Q9NX14|NDUBB_HUMAN	17.316	4	4	4	37.9	37.9	37.9	94	0	100330000	0	0	0	80877000	97360000	0	0	0	0	98311000	0	0	0	0	71271000	0	89841000	134020000	0	0	99802000	130230000	79052000	0	74824000	0	0	96919000	0	0	0	0	0	0	0	0	0	60587000
sp|Q9NX08|COMD8_HUMAN	sp|Q9NX08|COMD8_HUMAN	21.09	5	5	5	44.3	44.3	44.3	49	34766000	30703000	36890000	31603000	38295000	39864000	38611000	27063000	55379000	44197000	30926000	0	39164000	39243000	37829000	42914000	36591000	33987000	0	0	22490000	40080000	29508000	0	0	33344000	19712000	0	40980000	0	30985000	0	36591000	0	46067000	0	0	0	0	0
sp|Q9NWZ3|IRAK4_HUMAN	sp|Q9NWZ3|IRAK4_HUMAN	51.529	6	6	6	14.1	14.1	14.1	11	0	14697000	0	0	0	0	0	24722000	0	0	0	24310000	0	0	0	0	0	0	0	0	0	0	0	0	0	0	0	0	0	0	0	0	0	0	0	0	0	0	0	0
sp|Q9NWY4|HPF1_HUMAN;sp|A8MVJ9|HPF1L_HUMAN	sp|Q9NWY4|HPF1_HUMAN	39.436	5	5	5	21.1	21.1	21.1	8	0	0	0	0	0	0	0	0	0	0	0	0	0	0	0	0	0	0	0	0	0	0	0	0	0	0	0	0	0	0	0	0	0	0	0	0	0	0	0	0
sp|Q9NWX6|THG1_HUMAN	sp|Q9NWX6|THG1_HUMAN	34.83	2	2	2	7	7	7	1	0	0	0	0	0	0	0	0	0	0	0	0	0	0	0	0	0	0	0	0	0	0	0	0	0	0	0	0	0	0	0	0	0	0	0	0	0	0	0	0
sp|Q9NWW5|CLN6_HUMAN	sp|Q9NWW5|CLN6_HUMAN	35.919	3	3	3	14.5	14.5	14.5	15	0	0	0	0	0	0	39328000	0	14171000	11610000	0	0	10998000	0	10635000	0	10332000	0	17861000	0	0	0	0	0	0	0	0	14962000	0	0	0	0	0	0	0	0	0	0	0	0
sp|Q9NWV8|BABA1_HUMAN	sp|Q9NWV8|BABA1_HUMAN	36.56	4	4	4	16.4	16.4	16.4	58	42324000	34985000	25177000	32756000	44323000	23115000	34827000	30581000	37576000	31821000	23803000	31239000	24353000	24802000	21647000	33535000	37249000	0	29940000	39328000	32006000	0	35588000	0	0	34250000	56721000	36134000	39403000	27364000	43951000	0	0	0	0	0	0	0	0	0
sp|Q9NWV4|CA123_HUMAN	sp|Q9NWV4|CA123_HUMAN	18.048	8	8	8	76.2	76.2	76.2	305	269360000	251990000	283280000	239200000	237460000	253670000	220350000	349010000	520700000	267340000	296760000	559310000	360730000	308310000	308420000	152560000	364720000	200990000	115910000	552700000	248110000	283800000	581220000	424010000	399770000	512880000	397900000	219150000	504580000	237070000	211810000	261050000	235160000	211920000	280720000	366240000	239600000	138720000	329530000	404990000
sp|Q9NWU5|RM22_HUMAN	sp|Q9NWU5|RM22_HUMAN	23.64	4	4	4	23.8	23.8	23.8	2	0	0	0	0	0	0	0	0	0	0	0	0	0	0	0	0	0	0	0	0	0	0	0	0	0	0	0	0	0	0	0	0	0	0	0	0	0	0	0	0
sp|Q9NWU2|GID8_HUMAN	sp|Q9NWU2|GID8_HUMAN	26.748	5	5	5	34.2	34.2	34.2	100	21149000	27469000	16791000	19664000	15592000	27719000	30349000	39635000	0	26543000	18779000	19773000	31201000	15974000	27574000	21641000	18686000	0	23263000	17183000	14915000	0	18654000	21198000	13198000	10309000	32562000	16598000	19864000	23145000	23548000	15536000	16739000	15601000	20071000	13419000	16146000	16111000	0	0
sp|Q9NWU1|OXSM_HUMAN	sp|Q9NWU1|OXSM_HUMAN	48.842	11	11	11	44.9	44.9	44.9	30	29543000	23493000	25298000	0	27283000	36065000	0	0	32583000	0	0	36307000	0	0	25642000	0	0	0	0	0	24252000	28954000	33049000	0	28153000	0	28503000	28315000	25530000	33728000	23420000	0	0	0	0	22551000	0	0	0	0
sp|Q9NWT6|HIF1N_HUMAN	sp|Q9NWT6|HIF1N_HUMAN	40.285	4	4	4	16	16	16	5	0	0	0	0	0	0	0	0	0	0	0	0	0	0	0	0	0	0	26924000	0	0	0	0	0	0	0	0	0	0	0	0	0	0	0	0	0	0	0	0	0
sp|Q9NWS0|PIHD1_HUMAN	sp|Q9NWS0|PIHD1_HUMAN	32.363	5	5	5	37.6	37.6	37.6	4	0	0	0	0	0	0	0	0	0	0	0	0	0	0	0	0	0	0	0	0	0	0	0	0	0	0	0	0	0	0	0	0	0	0	0	0	0	0	0	0
sp|Q9NWR8|MCUB_HUMAN	sp|Q9NWR8|MCUB_HUMAN	39.082	2	2	2	8	8	8	4	0	0	0	0	0	0	0	0	0	0	7985600	0	0	0	0	0	0	0	0	0	0	0	0	0	0	0	12447000	12028000	0	0	0	0	0	0	0	0	0	0	0	0
sp|Q9NWQ8|PHAG1_HUMAN	sp|Q9NWQ8|PHAG1_HUMAN	46.98	4	4	4	12.5	12.5	12.5	1	0	0	0	0	0	0	0	0	0	0	0	0	0	0	0	0	0	0	0	0	0	0	0	0	0	0	0	0	0	0	0	0	0	0	0	0	0	0	0	0
sp|Q9NWH9|SLTM_HUMAN	sp|Q9NWH9|SLTM_HUMAN	117.15	7	7	7	6.4	6.4	6.4	117	141180000	86361000	97880000	238130000	70901000	74649000	100450000	98487000	42148000	113130000	201060000	174710000	95478000	106040000	102800000	142610000	252450000	81369000	110990000	71514000	63404000	0	163770000	258570000	223290000	70715000	122540000	90630000	145900000	94775000	92941000	54750000	0	49628000	71473000	0	64309000	0	0	0
sp|Q9NWB7|IFT57_HUMAN	sp|Q9NWB7|IFT57_HUMAN	49.108	2	2	2	8.4	8.4	8.4	3	0	0	0	0	0	0	0	0	0	0	0	0	0	0	0	0	0	0	0	0	0	0	0	0	0	0	0	0	0	0	0	0	0	0	0	0	0	0	0	0
sp|Q9NWB1|RFOX1_HUMAN;sp|O43251|RFOX2_HUMAN;sp|A6NFN3|RFOX3_HUMAN	sp|Q9NWB1|RFOX1_HUMAN;sp|O43251|RFOX2_HUMAN;sp|A6NFN3|RFOX3_HUMAN	42.784	2	2	2	6.5	6.5	6.5	5	0	0	0	0	0	0	0	0	0	0	0	0	0	0	0	0	0	0	0	0	0	0	0	0	0	0	0	0	0	0	0	0	0	0	0	0	0	0	0	0
sp|Q9NW82|WDR70_HUMAN	sp|Q9NW82|WDR70_HUMAN	73.2	5	5	5	8.7	8.7	8.7	4	0	0	0	0	0	0	0	0	0	0	0	0	0	0	0	0	0	0	0	0	0	0	0	0	0	0	0	0	0	0	0	0	0	0	0	0	0	0	0	0
sp|Q9NW68|BSDC1_HUMAN	sp|Q9NW68|BSDC1_HUMAN	47.163	4	4	4	16	16	16	11	23641000	21176000	0	0	0	0	30684000	0	0	0	0	0	0	0	0	22214000	18117000	0	0	20187000	43764000	0	0	0	0	0	61903000	0	26428000	0	0	0	0	0	0	0	0	0	0	0
sp|Q9NW64|RBM22_HUMAN	sp|Q9NW64|RBM22_HUMAN	46.895	5	5	5	18.1	18.1	18.1	10	0	0	0	0	0	0	25431000	24824000	0	32257000	0	0	29878000	0	0	27311000	0	0	0	30465000	23366000	0	0	0	0	0	0	0	0	0	0	0	0	0	0	0	0	0	0	0
sp|Q9NW15|ANO10_HUMAN	sp|Q9NW15|ANO10_HUMAN	76.328	9	9	9	20	20	20	74	24569000	45957000	26592000	27619000	34103000	36925000	23841000	21931000	29086000	52697000	29728000	78266000	28455000	0	0	0	0	0	0	22606000	0	0	34915000	0	20035000	32368000	47899000	38803000	46169000	33405000	27479000	47877000	0	0	0	0	0	0	0	29331000
sp|Q9NW13|RBM28_HUMAN	sp|Q9NW13|RBM28_HUMAN	85.737	4	4	4	5.8	5.8	5.8	2	0	0	0	0	0	0	0	0	0	0	0	0	0	0	0	0	0	0	0	0	0	0	0	0	0	0	0	0	0	0	0	0	0	0	0	0	0	0	0	0
sp|Q9NVZ3|NECP2_HUMAN	sp|Q9NVZ3|NECP2_HUMAN	28.338	7	7	7	42.6	42.6	42.6	279	147050000	119210000	102040000	114790000	106820000	105620000	87173000	119250000	144570000	110960000	129400000	93282000	167320000	128580000	91339000	79818000	85570000	97808000	154850000	120360000	108150000	118210000	88777000	74530000	87625000	151650000	122250000	182710000	117990000	133550000	112820000	156970000	179550000	91795000	112630000	113590000	119090000	109980000	102230000	117530000
sp|Q9NVU0|RPC5_HUMAN	sp|Q9NVU0|RPC5_HUMAN	79.897	3	3	3	7.9	7.9	7.9	6	0	0	0	0	0	0	0	0	0	0	0	0	0	0	0	0	9268300	0	0	0	0	0	0	0	0	0	0	0	0	0	0	0	0	0	0	0	0	0	0	0
sp|Q9NVT9|ARMC1_HUMAN	sp|Q9NVT9|ARMC1_HUMAN	31.28	5	5	5	31.9	31.9	31.9	14	0	0	0	0	0	0	0	0	0	0	0	0	0	0	0	0	0	0	0	0	0	0	0	0	0	0	0	0	0	33622000	0	0	0	0	0	0	0	0	0	0
sp|Q9NVS9|PNPO_HUMAN	sp|Q9NVS9|PNPO_HUMAN	29.988	12	12	12	44.1	44.1	44.1	267	227190000	163240000	166000000	236370000	218910000	262930000	198680000	333860000	207700000	141410000	172450000	304350000	306890000	300110000	242000000	230390000	214880000	248050000	140440000	156290000	324740000	235060000	231720000	279360000	163870000	297860000	164450000	257720000	283060000	191140000	180920000	238950000	198890000	155440000	156010000	166070000	145860000	198210000	0	94756000
sp|Q9NVS2|RT18A_HUMAN	sp|Q9NVS2|RT18A_HUMAN	22.184	3	3	3	18.4	18.4	18.4	4	0	0	0	0	0	0	0	0	0	0	0	0	0	0	0	0	0	0	0	0	0	0	0	0	0	0	0	0	0	0	0	0	0	0	0	0	0	0	0	0
sp|Q9NVP1|DDX18_HUMAN	sp|Q9NVP1|DDX18_HUMAN	75.406	10	10	10	18.8	18.8	18.8	170	66951000	45323000	76090000	137610000	38859000	71366000	138450000	177630000	128060000	73834000	74764000	19850000	204510000	53762000	174450000	52225000	258970000	106030000	89547000	112580000	102040000	65402000	101100000	203400000	70232000	18637000	53014000	31148000	21436000	64582000	67631000	0	21804000	21143000	38332000	40794000	26168000	23285000	21386000	29090000
sp|Q9NVM6|DJC17_HUMAN	sp|Q9NVM6|DJC17_HUMAN	34.687	6	6	6	30.3	30.3	30.3	51	19258000	21765000	22611000	30284000	25053000	66820000	22483000	26074000	20902000	34406000	32511000	0	0	0	0	39262000	32316000	0	35687000	35814000	27808000	22391000	23394000	64458000	0	24995000	27642000	9091900	19627000	26151000	22426000	14063000	19105000	14953000	26445000	26396000	0	15713000	0	0
sp|Q9NVM1|EVA1B_HUMAN	sp|Q9NVM1|EVA1B_HUMAN	18.373	3	3	3	46.1	46.1	46.1	7	0	0	0	0	0	0	0	0	0	0	0	0	0	0	0	0	0	0	0	0	0	0	0	0	0	0	0	0	0	0	0	0	0	0	0	0	0	0	0	0
sp|Q9NVJ2|ARL8B_HUMAN	sp|Q9NVJ2|ARL8B_HUMAN	21.539	12	5	5	62.9	30.6	30.6	337	322320000	215310000	204630000	188720000	168410000	260570000	133820000	415950000	216670000	131240000	178710000	205020000	201210000	182670000	199970000	259340000	213620000	107410000	228950000	178190000	169580000	127090000	217560000	154080000	117530000	125700000	251060000	136880000	260750000	232960000	199910000	134270000	152720000	153380000	196050000	151350000	168810000	135820000	161420000	146110000
sp|Q9NVI7|ATD3A_HUMAN;sp|Q5T2N8|ATD3C_HUMAN	sp|Q9NVI7|ATD3A_HUMAN	71.368	28	28	13	55.4	55.4	29.5	301	86560000	191020000	244390000	185820000	178570000	280640000	275360000	981710000	174980000	363340000	301100000	30090000	189370000	139920000	209600000	183050000	670610000	198880000	198070000	225200000	145080000	116690000	227650000	447640000	286940000	126860000	377010000	246340000	100030000	223660000	211070000	21418000	127080000	114610000	21796000	119490000	81510000	66215000	0	103210000
sp|Q9NVH6|TMLH_HUMAN	sp|Q9NVH6|TMLH_HUMAN	49.517	9	9	9	29.7	29.7	29.7	38	0	5902200	11580000	0	6394400	4899600	16140000	4860600	11524000	30233000	9013400	51460000	12671000	0	7632400	9535400	74586000	0	0	15064000	5490200	6609400	16265000	0	11140000	14431000	10057000	0	0	10605000	0	13782000	6759500	0	0	11307000	6852100	0	0	0
sp|Q9NVH1|DJC11_HUMAN	sp|Q9NVH1|DJC11_HUMAN	63.277	18	18	18	41	41	41	194	74174000	131150000	148030000	165540000	162780000	215240000	139110000	273180000	74874000	231370000	152130000	164850000	127710000	131470000	175560000	145110000	624840000	109600000	124180000	159570000	175570000	97833000	245410000	178460000	210210000	163640000	124690000	155480000	187420000	126130000	210800000	111340000	124420000	112150000	112870000	163280000	115510000	89555000	0	169840000
sp|Q9NVH0|EXD2_HUMAN	sp|Q9NVH0|EXD2_HUMAN	70.352	5	5	5	10.1	10.1	10.1	14	0	0	0	0	0	0	0	0	0	0	0	0	0	0	0	0	0	0	0	0	0	0	0	0	0	0	0	0	0	0	0	0	0	0	0	0	0	0	0	0
sp|Q9NVG8|TBC13_HUMAN	sp|Q9NVG8|TBC13_HUMAN	46.553	8	8	8	20.2	20.2	20.2	58	50504000	66715000	61993000	46502000	48750000	45311000	36549000	48736000	53022000	49340000	39801000	75924000	38671000	78618000	34130000	0	45754000	42924000	0	53753000	0	0	67979000	45540000	39285000	56647000	40005000	49540000	51661000	42516000	50574000	48672000	48861000	0	0	0	0	0	0	93300000
sp|Q9NVE7|PANK4_HUMAN	sp|Q9NVE7|PANK4_HUMAN	85.99	14	14	14	26	26	26	54	0	44573000	39820000	32712000	0	34145000	43038000	85955000	0	38163000	43590000	0	80804000	0	57593000	42443000	106910000	0	67121000	43890000	0	54000000	42742000	46223000	0	0	37386000	51235000	0	35796000	47980000	72074000	78970000	0	42295000	0	0	0	0	0
sp|Q9NVD7|PARVA_HUMAN	sp|Q9NVD7|PARVA_HUMAN	42.243	22	22	19	57.8	57.8	53.8	1032	769050000	517790000	1051400000	868270000	927120000	803620000	565880000	569650000	803710000	739080000	628800000	1072500000	803100000	680050000	674090000	608830000	603550000	1055300000	277010000	728380000	956300000	1273900000	670570000	897290000	863080000	744750000	488050000	762700000	863970000	1139000000	586400000	1701600000	1062800000	1307400000	1188000000	1498900000	1299000000	1042200000	889400000	1172400000
sp|Q9NVA2|SEP11_HUMAN	sp|Q9NVA2|SEP11_HUMAN	49.398	31	31	18	67.4	67.4	45.9	1992	1689900000	1597900000	2632100000	2089000000	1922300000	1604000000	1254700000	1446500000	1469900000	1328000000	1672000000	3035000000	2608300000	1691900000	1584300000	1397100000	1883600000	1959800000	1135300000	1944700000	1702700000	1934000000	2090500000	1439600000	1572700000	2160300000	1654800000	1516400000	2043700000	2185600000	1359400000	1762600000	1915000000	1700300000	2194400000	1969400000	1959700000	1489700000	1185700000	1418400000
sp|Q9NVA1|UQCC1_HUMAN	sp|Q9NVA1|UQCC1_HUMAN	34.6	5	5	5	25.4	25.4	25.4	28	32566000	40356000	26601000	39762000	0	57149000	41514000	63612000	0	68775000	53653000	0	0	0	0	0	56444000	0	0	52723000	33132000	0	35069000	26339000	0	0	43469000	0	36761000	45675000	39798000	0	0	0	0	0	0	0	0	0
sp|Q9NV96|CC50A_HUMAN	sp|Q9NV96|CC50A_HUMAN	40.683	8	8	7	23.3	23.3	21.1	57	126200000	71704000	97734000	182950000	83890000	97345000	172240000	117290000	100810000	0	91297000	0	0	0	74837000	84459000	94680000	0	88478000	83596000	0	0	85013000	86715000	0	105850000	78077000	99779000	142500000	125660000	90640000	0	91685000	0	0	91273000	0	0	0	61770000
sp|Q9NV70|EXOC1_HUMAN	sp|Q9NV70|EXOC1_HUMAN	101.98	16	16	16	24.6	24.6	24.6	318	39357000	154830000	120290000	150370000	110130000	100650000	134070000	92738000	125230000	83585000	114940000	89421000	129440000	180220000	185360000	148980000	185980000	101370000	102490000	93853000	132770000	105300000	134400000	125170000	125140000	98264000	93365000	110870000	92453000	133680000	106180000	110080000	108690000	126900000	158440000	126790000	163050000	0	0	117960000
sp|Q9NUY8|TBC23_HUMAN	sp|Q9NUY8|TBC23_HUMAN	78.321	7	7	7	16.6	16.6	16.6	15	0	38152000	27539000	0	25280000	0	19864000	0	0	0	0	20644000	0	0	0	28878000	0	0	0	0	0	0	0	0	0	0	0	0	0	0	33793000	0	0	0	0	0	0	0	0	0
sp|Q9NUV9|GIMA4_HUMAN;sp|Q6P9H5|GIMA6_HUMAN	sp|Q9NUV9|GIMA4_HUMAN	37.533	18	18	18	52.6	52.6	52.6	626	514810000	432370000	463720000	495350000	565350000	296430000	221720000	317270000	187830000	750430000	378370000	663150000	913540000	311430000	298280000	322460000	169330000	405860000	695190000	366460000	234150000	463310000	422410000	271060000	287630000	569840000	393100000	675000000	687750000	599940000	289660000	553570000	642450000	500720000	575460000	1241500000	664880000	335650000	284500000	244760000
sp|Q9NUU7|DD19A_HUMAN;sp|Q9UHL0|DDX25_HUMAN	sp|Q9NUU7|DD19A_HUMAN	53.974	20	3	3	51	10.9	10.9	79	0	3347500	0	9469000	13859000	0	68755000	0	20146000	1916300	435140	0	0	0	18067000	23093000	8065600	0	52250000	69814000	64540000	0	0	20518000	22770000	0	21117000	0	0	0	3478800	1290800	1599000	0	0	0	0	0	9846700	28127000
sp|Q9NUU6|OTULL_HUMAN	sp|Q9NUU6|OTULL_HUMAN	42.195	5	5	5	21.3	21.3	21.3	66	29143000	52627000	34193000	31048000	33528000	24994000	16790000	22461000	0	24917000	0	0	0	26648000	0	25219000	0	27230000	22386000	15213000	24792000	0	0	29217000	0	0	29388000	0	0	34353000	24690000	34284000	26214000	43613000	39639000	36941000	0	0	0	28792000
sp|Q9NUT2|ABCB8_HUMAN	sp|Q9NUT2|ABCB8_HUMAN	79.988	6	5	5	9.8	8.7	8.7	5	0	0	0	0	0	0	0	0	0	0	24739000	0	0	0	0	0	0	0	0	0	0	0	0	0	0	0	0	0	0	0	0	0	0	0	0	0	0	0	0	0
sp|Q9NUQ9|FA49B_HUMAN	sp|Q9NUQ9|FA49B_HUMAN	36.748	18	18	16	66	66	59.3	1135	911330000	824940000	625610000	763910000	637550000	500120000	907870000	529750000	658890000	710570000	931600000	766280000	994820000	754900000	587620000	1024000000	626320000	607510000	972070000	639470000	707840000	954710000	768460000	607030000	550410000	684480000	904210000	1026200000	844540000	641200000	598110000	609330000	609800000	419020000	476740000	469100000	542470000	572600000	417880000	402050000
sp|Q9NUQ8|ABCF3_HUMAN	sp|Q9NUQ8|ABCF3_HUMAN	79.744	7	7	7	13	13	13	42	30049000	34649000	37706000	47943000	44969000	34698000	86265000	43990000	44932000	32252000	33773000	44330000	40268000	31013000	39506000	42108000	30609000	37802000	27975000	24803000	38794000	21740000	45421000	42073000	29557000	0	49661000	49844000	30676000	48494000	42282000	0	28734000	29810000	0	25105000	35393000	0	0	0
sp|Q9NUQ7|UFSP2_HUMAN	sp|Q9NUQ7|UFSP2_HUMAN	53.261	14	14	14	46.9	46.9	46.9	105	88668000	103940000	121260000	114210000	97440000	57900000	44617000	88249000	108450000	88173000	80729000	64853000	90405000	99062000	84019000	56288000	61464000	0	69879000	86047000	50409000	56477000	79429000	76789000	55809000	57314000	94882000	60943000	88441000	73201000	70210000	82603000	60722000	65682000	47021000	72928000	67707000	0	31633000	87043000
sp|Q9NUQ6|SPS2L_HUMAN	sp|Q9NUQ6|SPS2L_HUMAN	61.728	12	12	12	25.4	25.4	25.4	64	154190000	197760000	149480000	134470000	117070000	0	164310000	0	104660000	219780000	140550000	192350000	0	131010000	0	197850000	177710000	0	79135000	99220000	0	64579000	0	0	278670000	248420000	214700000	0	1268200000	120720000	0	0	148160000	0	0	0	0	0	0	116440000
sp|Q9NUQ3|TXLNG_HUMAN;sp|Q9BZA5|TXNG2_HUMAN	sp|Q9NUQ3|TXLNG_HUMAN	60.585	7	7	7	15.7	15.7	15.7	9	0	0	0	0	0	0	0	0	0	0	0	0	0	0	0	11172000	61999000	0	0	0	0	0	0	0	0	0	0	0	0	0	0	0	0	0	0	0	0	0	0	0
sp|Q9NUQ2|PLCE_HUMAN	sp|Q9NUQ2|PLCE_HUMAN	42.072	7	7	7	29.7	29.7	29.7	22	0	34223000	0	0	0	0	0	88687000	30063000	0	0	0	44378000	37344000	34948000	29880000	26717000	0	0	0	0	25464000	35195000	0	25940000	0	0	0	0	0	0	0	0	0	0	0	0	0	0	0
sp|Q9NUP9|LIN7C_HUMAN	sp|Q9NUP9|LIN7C_HUMAN	21.834	10	10	7	57.9	57.9	36	151	175330000	208010000	138600000	109630000	259880000	249890000	243340000	195870000	128250000	149570000	184950000	171540000	223050000	177640000	430450000	354480000	461090000	224950000	130780000	154490000	126030000	130550000	280660000	211090000	157960000	157090000	122480000	142620000	183360000	169530000	207320000	185110000	183250000	150690000	230060000	81102000	193320000	142990000	0	133410000
sp|Q9NUP1|BL1S4_HUMAN	sp|Q9NUP1|BL1S4_HUMAN	23.351	4	4	4	30.4	30.4	30.4	9	10607000	0	0	0	0	0	18972000	0	0	0	0	0	0	0	0	0	0	0	0	0	0	0	0	0	0	0	0	0	0	0	0	0	0	0	0	0	0	0	0	0
sp|Q9NUM4|T106B_HUMAN	sp|Q9NUM4|T106B_HUMAN	31.127	7	7	7	26.3	26.3	26.3	7	0	0	0	0	0	0	0	0	0	0	0	0	0	0	0	0	45026000	0	0	0	0	0	0	0	0	0	0	0	0	0	0	0	0	0	0	0	0	0	0	0
sp|Q9NUL5|RYDEN_HUMAN	sp|Q9NUL5|RYDEN_HUMAN	33.11	7	7	7	23	23	23	230	85458000	63190000	21562000	74047000	116530000	24149000	68812000	44614000	101750000	33365000	39841000	65952000	7216100	19544000	22955000	18578000	29525000	47352000	69213000	61010000	54177000	104660000	64400000	52491000	18373000	65838000	136710000	61559000	109940000	30571000	73889000	67623000	44369000	35633000	19439000	32817000	0	12307000	21168000	54969000
sp|Q9NUL3|STAU2_HUMAN	sp|Q9NUL3|STAU2_HUMAN	62.608	4	3	3	8.1	6.8	6.8	24	0	0	0	0	0	0	40003000	0	8115800	0	0	0	0	0	0	0	0	0	9925600	17615000	11360000	0	0	0	0	0	14529000	0	6148000	0	0	0	0	0	0	0	0	0	0	4994300
sp|Q9NUJ1|ABHDA_HUMAN	sp|Q9NUJ1|ABHDA_HUMAN	33.932	17	17	17	57.2	57.2	57.2	710	268670000	158060000	280780000	231030000	263710000	250400000	264870000	288520000	338210000	492440000	270080000	368600000	381870000	388970000	355920000	278790000	295780000	285030000	272030000	247720000	283870000	441390000	309180000	658520000	350010000	281450000	206390000	384530000	425840000	318660000	252250000	280120000	267790000	258880000	240850000	255990000	240030000	253700000	577790000	263610000
sp|Q9NUI1|DECR2_HUMAN	sp|Q9NUI1|DECR2_HUMAN	30.777	12	12	12	46.2	46.2	46.2	42	47671000	173640000	0	0	0	175170000	160440000	0	0	0	37602000	0	0	0	111940000	0	58994000	0	50145000	45538000	0	0	0	0	0	0	55575000	0	78761000	27441000	39534000	0	0	0	0	0	0	0	0	0
sp|Q9NUB1|ACS2L_HUMAN	sp|Q9NUB1|ACS2L_HUMAN	74.856	18	18	18	36.9	36.9	36.9	333	156010000	354310000	193150000	217700000	222810000	305000000	316940000	326470000	266500000	138160000	189960000	167000000	265240000	181640000	197090000	196770000	359670000	84340000	179780000	249430000	151260000	132600000	652280000	245270000	104850000	162250000	74015000	198810000	151200000	355670000	340380000	136340000	182130000	111080000	100250000	148470000	98508000	101490000	0	89059000
sp|Q9NU22|MDN1_HUMAN	sp|Q9NU22|MDN1_HUMAN	632.81	7	7	7	1.3	1.3	1.3	10	0	0	0	0	0	0	30098000	0	0	0	0	0	0	0	0	0	0	0	0	0	0	0	0	0	0	0	0	0	0	0	0	0	0	0	0	0	0	0	0	0
sp|Q9NTZ6|RBM12_HUMAN	sp|Q9NTZ6|RBM12_HUMAN	97.394	17	17	17	24.5	24.5	24.5	87	79282000	132160000	181410000	162900000	174720000	130690000	146910000	171270000	106150000	125330000	116110000	100780000	243000000	91216000	140910000	97937000	162260000	101010000	138980000	115500000	134210000	85839000	118270000	138320000	121390000	89836000	93202000	133920000	127100000	134670000	93074000	0	103990000	130570000	69062000	137950000	129970000	116560000	0	106710000
sp|Q9NTX5|ECHD1_HUMAN	sp|Q9NTX5|ECHD1_HUMAN	33.698	15	15	15	66.1	66.1	66.1	662	1291300000	292100000	509670000	879730000	592790000	838770000	831370000	851070000	785490000	494580000	1004200000	307760000	403520000	693540000	658810000	486710000	1593500000	311630000	595120000	792680000	910650000	1167000000	872190000	523430000	748030000	808120000	423200000	540750000	578110000	511180000	339750000	524760000	498840000	469230000	413740000	434570000	505660000	534090000	0	549450000
sp|Q9NTK5|OLA1_HUMAN	sp|Q9NTK5|OLA1_HUMAN	44.743	27	27	27	76.3	76.3	76.3	1088	905520000	1183100000	799480000	698000000	765470000	741750000	688700000	1204500000	967350000	898060000	862840000	1014300000	1148600000	1039100000	1103600000	900000000	1372100000	841270000	760600000	825330000	896470000	931010000	1026000000	968500000	863370000	941360000	858760000	994270000	1011100000	780860000	898650000	970080000	896270000	836750000	708000000	826740000	906350000	1105800000	775520000	645020000
sp|Q9NTJ5|SAC1_HUMAN	sp|Q9NTJ5|SAC1_HUMAN	66.966	25	25	25	49.7	49.7	49.7	965	844710000	548730000	670220000	921850000	616240000	751270000	484080000	842210000	814940000	408760000	512720000	584600000	756130000	606960000	806210000	430780000	335060000	460080000	549730000	554650000	462690000	397990000	769320000	681640000	557310000	774600000	436550000	723370000	942080000	773620000	666750000	960620000	797010000	675500000	726480000	943870000	693480000	533630000	0	792190000
sp|Q9NTJ4|MA2C1_HUMAN	sp|Q9NTJ4|MA2C1_HUMAN	115.83	19	19	19	27.1	27.1	27.1	324	775600000	477260000	687200000	507260000	578590000	422240000	472350000	794840000	709880000	432400000	404670000	709360000	438440000	546480000	484200000	332580000	261120000	361790000	474390000	531490000	339070000	367190000	577860000	288470000	372360000	836150000	660750000	655640000	718740000	756220000	670950000	747520000	621460000	719280000	502260000	514700000	553570000	668010000	773890000	719020000
sp|Q9NTJ3|SMC4_HUMAN	sp|Q9NTJ3|SMC4_HUMAN	147.18	4	4	4	3.9	3.9	3.9	5	0	0	0	0	0	0	0	0	0	0	0	0	0	0	0	0	0	0	0	0	0	0	0	0	0	0	0	0	0	0	0	0	0	0	0	0	0	0	0	0
sp|Q9NTI5|PDS5B_HUMAN	sp|Q9NTI5|PDS5B_HUMAN	164.67	28	28	24	26.4	26.4	23.5	480	142840000	149300000	208520000	233010000	200490000	194080000	246310000	251700000	251370000	150690000	153220000	101860000	199470000	122350000	123260000	119680000	125170000	164160000	253950000	251190000	190910000	119340000	212040000	200070000	145170000	120650000	161850000	201320000	152370000	230270000	217000000	152110000	130870000	176990000	195110000	180020000	161760000	189800000	0	207660000
sp|Q9NTG7|SIR3_HUMAN	sp|Q9NTG7|SIR3_HUMAN	43.573	2	2	2	5.5	5.5	5.5	54	28025000	0	0	0	18120000	0	0	60110000	0	0	0	0	0	0	0	0	34782000	0	0	0	0	0	38542000	0	0	33657000	25923000	0	0	0	0	0	0	0	0	0	0	0	0	0
sp|Q9NT62|ATG3_HUMAN	sp|Q9NT62|ATG3_HUMAN	35.864	11	11	11	43	43	43	266	93056000	153110000	124100000	122690000	103330000	105040000	64462000	81459000	66871000	107930000	91805000	104030000	91023000	74659000	61532000	88795000	37469000	131130000	95210000	85613000	83202000	56242000	83771000	96754000	85595000	92832000	127530000	101670000	141390000	122210000	120360000	121410000	158770000	100840000	78722000	89030000	107370000	93479000	0	72201000
sp|Q9NSY2|STAR5_HUMAN	sp|Q9NSY2|STAR5_HUMAN	23.794	3	3	3	23	23	23	6	0	0	0	0	0	0	0	0	0	0	0	0	0	0	0	0	0	0	0	0	0	0	0	0	0	26968000	0	0	0	0	27381000	0	0	0	0	0	0	0	0	0
sp|Q9NSY1|BMP2K_HUMAN	sp|Q9NSY1|BMP2K_HUMAN	129.17	3	2	2	3.3	2.2	2.2	2	0	0	0	0	0	0	0	0	0	0	0	0	0	0	0	0	0	0	0	0	0	0	0	0	0	0	0	0	0	0	0	0	0	0	0	0	0	0	0	0
sp|Q9NSK7|CS012_HUMAN	sp|Q9NSK7|CS012_HUMAN	16.286	2	2	2	11.8	11.8	11.8	17	0	0	0	0	0	0	0	0	0	0	0	0	0	0	0	0	0	0	0	0	0	0	25032000	0	0	13505000	18750000	0	0	0	16269000	0	0	0	0	0	0	0	0	0
sp|Q9NSK0|KLC4_HUMAN	sp|Q9NSK0|KLC4_HUMAN	68.639	19	15	14	38.4	32.1	30.7	165	63932000	173370000	85002000	113400000	50438000	120700000	89841000	248040000	107970000	67408000	81385000	49996000	78963000	69822000	86111000	105660000	70550000	48065000	80027000	146110000	86221000	53122000	83896000	99093000	0	69937000	71073000	118570000	52269000	224250000	87299000	0	120400000	55918000	87054000	65331000	90701000	0	0	71517000
sp|Q9NSE4|SYIM_HUMAN	sp|Q9NSE4|SYIM_HUMAN	113.79	44	44	44	56.4	56.4	56.4	1656	865630000	990680000	848860000	1008000000	870340000	1440700000	1370700000	1621200000	910970000	1760400000	1562900000	659050000	880230000	524530000	1080900000	980640000	1704000000	543500000	749050000	488370000	544760000	822690000	1262300000	986390000	1010700000	836170000	914780000	1075700000	1035100000	801550000	870390000	586080000	673270000	563640000	673610000	642710000	573880000	582330000	382740000	695110000
sp|Q9NSD9|SYFB_HUMAN	sp|Q9NSD9|SYFB_HUMAN	66.115	27	27	27	50.4	50.4	50.4	1023	496900000	475280000	607390000	548530000	820580000	775550000	536040000	582440000	735310000	604290000	658290000	549150000	768050000	493920000	870770000	634910000	755230000	549830000	600860000	394060000	502280000	611030000	676610000	455730000	564570000	538710000	557430000	549140000	588790000	487640000	767810000	462280000	482910000	547250000	407220000	633770000	525030000	354360000	441390000	486140000
sp|Q9NSC7|SIA7A_HUMAN	sp|Q9NSC7|SIA7A_HUMAN	68.563	6	6	6	10.2	10.2	10.2	25	0	170430000	0	0	0	41252000	120690000	0	0	0	0	0	0	0	59221000	0	69970000	0	0	0	0	0	0	34320000	0	0	0	0	0	0	61932000	0	0	0	0	0	0	0	0	0
sp|Q9NSC5|HOME3_HUMAN	sp|Q9NSC5|HOME3_HUMAN	39.836	6	6	6	27.4	27.4	27.4	12	0	0	0	0	0	0	0	0	0	0	0	0	0	0	0	0	0	0	0	0	0	0	0	0	0	0	0	0	0	0	0	0	0	0	0	0	0	0	0	0
sp|Q9NS93|TM7S3_HUMAN	sp|Q9NS93|TM7S3_HUMAN	64.166	2	2	2	5.6	5.6	5.6	7	0	0	0	0	0	0	0	0	0	0	0	0	0	0	0	0	0	0	0	0	0	0	0	0	0	0	0	0	0	0	0	0	0	0	0	0	0	0	0	0
sp|Q9NS86|LANC2_HUMAN	sp|Q9NS86|LANC2_HUMAN	50.854	13	13	13	35.1	35.1	35.1	128	36314000	100810000	68701000	44228000	52506000	59351000	47464000	56169000	68904000	251000000	99531000	59417000	70410000	58630000	79859000	77196000	118860000	45197000	52181000	48870000	44102000	58205000	88589000	73924000	69844000	38912000	52792000	45300000	45088000	65346000	86240000	34235000	55594000	51176000	73875000	64734000	47748000	60460000	63347000	0
sp|Q9NS69|TOM22_HUMAN	sp|Q9NS69|TOM22_HUMAN	15.521	5	5	5	48.6	48.6	48.6	206	122960000	81817000	61475000	77786000	61857000	122450000	127270000	60337000	41673000	25226000	89365000	83673000	109530000	52583000	36265000	85983000	70495000	43958000	59396000	90584000	53295000	57697000	181090000	53841000	54222000	59236000	124580000	86235000	81235000	53800000	89349000	0	79309000	24074000	57071000	51343000	42343000	0	0	0
sp|Q9NS00|C1GLT_HUMAN	sp|Q9NS00|C1GLT_HUMAN	42.202	4	4	4	15.7	15.7	15.7	4	0	34577000	0	0	0	0	0	0	0	0	0	0	0	0	29999000	0	0	0	0	0	0	0	0	0	0	0	0	0	0	0	0	0	0	0	0	0	0	0	0	0
sp|Q9NRZ7|PLCC_HUMAN	sp|Q9NRZ7|PLCC_HUMAN	43.38	6	6	6	14.4	14.4	14.4	5	0	0	0	0	0	0	0	0	0	0	0	0	0	0	0	0	0	0	0	0	0	0	0	0	0	0	0	0	0	0	0	0	0	0	0	0	0	0	0	0
sp|Q9NRY6|PLS3_HUMAN	sp|Q9NRY6|PLS3_HUMAN	31.648	2	2	2	10.5	10.5	10.5	3	0	0	0	0	0	0	0	0	0	0	0	0	0	0	0	0	0	0	0	0	0	0	0	0	0	0	0	0	0	0	0	0	0	0	0	0	0	0	0	0
sp|Q9NRY5|F1142_HUMAN	sp|Q9NRY5|F1142_HUMAN	55.468	19	19	19	51.7	51.7	51.7	190	175160000	506730000	78312000	90973000	215470000	198330000	99888000	195760000	149180000	167360000	145030000	139320000	81869000	93201000	0	96878000	88913000	0	124520000	131630000	235360000	132410000	184970000	187830000	113260000	94479000	309140000	146410000	188340000	135450000	136380000	69293000	150610000	36746000	101780000	89043000	136560000	41897000	187740000	151820000
sp|Q9NRY4|RHG35_HUMAN	sp|Q9NRY4|RHG35_HUMAN	170.51	12	12	12	11.6	11.6	11.6	61	36560000	21200000	40413000	35548000	40621000	32643000	40873000	28027000	24380000	0	40300000	0	49769000	0	27225000	70554000	33736000	0	40827000	35381000	22625000	0	0	28236000	29862000	0	78495000	29315000	0	24997000	51449000	0	27788000	0	0	33471000	0	0	0	29984000
sp|Q9NRX5|SERC1_HUMAN;sp|Q13530|SERC3_HUMAN	sp|Q9NRX5|SERC1_HUMAN	50.494	3	3	3	9.1	9.1	9.1	15	44308000	60455000	0	52375000	47178000	0	47059000	0	47434000	52883000	0	0	52532000	0	0	0	66507000	62871000	35290000	44246000	38174000	0	74140000	0	54763000	52739000	47198000	0	57506000	0	0	0	0	53520000	0	0	0	0	0	44480000
sp|Q9NRX4|PHP14_HUMAN	sp|Q9NRX4|PHP14_HUMAN	13.832	7	7	7	76	76	76	934	741290000	590520000	873840000	816110000	709250000	933820000	587510000	501680000	800530000	489680000	788810000	1332300000	740990000	834470000	1119000000	580230000	809670000	563180000	733980000	805650000	845900000	1079000000	1009900000	1006900000	713250000	708760000	390900000	950500000	951610000	569990000	642370000	712750000	665610000	492900000	598370000	558560000	559270000	580950000	357710000	399340000
sp|Q9NRX3|NUA4L_HUMAN	sp|Q9NRX3|NUA4L_HUMAN	9.9656	5	5	5	40.2	40.2	40.2	9	0	0	0	0	0	0	0	0	0	0	0	0	0	0	0	0	0	0	0	0	0	0	0	0	0	0	0	0	0	0	0	0	0	0	0	0	0	0	0	0
sp|Q9NRX2|RM17_HUMAN	sp|Q9NRX2|RM17_HUMAN	20.05	4	4	4	18.9	18.9	18.9	21	0	40983000	0	0	0	0	0	0	0	0	0	0	0	0	0	0	0	0	0	0	0	0	30083000	0	0	0	20264000	0	0	0	0	0	0	0	0	0	0	0	0	0
sp|Q9NRX1|PNO1_HUMAN	sp|Q9NRX1|PNO1_HUMAN	27.924	2	2	2	9.5	9.5	9.5	0	0	0	0	0	0	0	0	0	0	0	0	0	0	0	0	0	0	0	0	0	0	0	0	0	0	0	0	0	0	0	0	0	0	0	0	0	0	0	0	0
sp|Q9NRW7|VPS45_HUMAN	sp|Q9NRW7|VPS45_HUMAN	65.076	22	22	22	46	46	46	392	130200000	193570000	158900000	155800000	112700000	131150000	120430000	177540000	121130000	93865000	137780000	115900000	183070000	110100000	150650000	118590000	168670000	96286000	141590000	113180000	146850000	96306000	148080000	140460000	152460000	126410000	169460000	110810000	127710000	146560000	139050000	99119000	119870000	99539000	87282000	85529000	94422000	0	42336000	112380000
sp|Q9NRW3|ABC3C_HUMAN	sp|Q9NRW3|ABC3C_HUMAN	22.826	7	7	6	54.2	54.2	47.9	175	110510000	8057800	2518800	35163000	111790000	3128200	112610000	6461300	141140000	9544600	1499100	5770000	5926600	16494000	12033000	0	2992000	0	282130000	108710000	143240000	84980000	16124000	4745800	29220000	63434000	119550000	958030	72058000	2531300	76788000	13719000	12809000	28449000	12235000	1953400	2657300	10957000	16348000	84421000
sp|Q9NRW1|RAB6B_HUMAN	sp|Q9NRW1|RAB6B_HUMAN	23.461	7	2	1	34.1	10.6	4.8	3	0	0	0	0	0	0	0	0	0	0	0	0	0	0	0	0	0	0	0	0	0	0	0	0	0	0	0	0	0	0	0	0	0	0	0	0	0	0	0	0
sp|Q9NRV9|HEBP1_HUMAN	sp|Q9NRV9|HEBP1_HUMAN	21.097	13	13	13	76.7	76.7	76.7	714	557110000	998430000	589320000	711410000	768480000	711090000	681250000	745540000	651100000	480650000	585920000	944680000	678480000	858940000	476090000	485290000	1033500000	773480000	706730000	539550000	670930000	727290000	890240000	612950000	739670000	711010000	418160000	811990000	858130000	999560000	618310000	1045000000	903200000	680110000	809720000	966460000	783920000	670660000	542920000	571230000
sp|Q9NRR5|UBQL4_HUMAN	sp|Q9NRR5|UBQL4_HUMAN	63.852	14	10	10	40.3	32.4	32.4	209	33202000	135540000	77410000	96810000	64352000	176930000	126160000	90173000	44491000	71043000	64261000	45954000	97256000	59265000	51571000	77561000	81848000	76249000	168900000	111900000	86952000	76574000	65316000	77516000	71677000	97774000	110270000	53155000	103480000	92160000	66904000	54438000	63913000	63710000	70001000	77306000	65035000	0	0	39223000
sp|Q9NRQ2|PLS4_HUMAN	sp|Q9NRQ2|PLS4_HUMAN	37.005	3	3	3	9.1	9.1	9.1	116	76324000	0	52103000	37640000	0	50704000	0	0	0	0	48483000	131060000	0	52037000	54177000	42137000	0	0	0	0	0	47227000	37631000	48368000	72971000	50662000	0	44110000	84486000	0	47401000	88145000	0	0	35948000	98115000	39082000	0	0	65868000
sp|Q9NRN7|ADPPT_HUMAN	sp|Q9NRN7|ADPPT_HUMAN	35.776	8	8	8	29.8	29.8	29.8	327	117400000	58379000	82550000	102790000	127570000	59198000	114150000	63069000	98222000	151700000	112620000	104360000	35917000	106360000	41237000	101270000	190580000	18982000	89026000	108660000	73981000	73771000	141750000	93538000	98945000	115820000	134530000	21381000	114030000	65140000	106910000	75833000	89289000	77920000	88410000	76144000	49493000	28450000	0	86534000
sp|Q9NRN5|OLFL3_HUMAN	sp|Q9NRN5|OLFL3_HUMAN	46.01	19	19	19	47.3	47.3	47.3	309	63927000	36799000	80461000	68760000	86495000	60159000	49539000	27847000	107880000	0	24456000	111830000	133800000	81843000	104170000	83293000	39363000	687060000	0	54540000	122520000	106960000	75894000	39423000	46621000	133900000	55762000	0	36874000	143640000	0	52805000	60818000	125880000	216810000	235320000	154950000	235980000	100460000	369850000
sp|Q9NRL2|BAZ1A_HUMAN	sp|Q9NRL2|BAZ1A_HUMAN	178.7	4	4	4	3.2	3.2	3.2	16	0	0	0	0	0	0	0	0	0	0	0	0	0	0	0	0	0	0	0	0	0	0	0	0	0	0	0	0	0	0	0	0	0	0	0	0	0	0	0	0
sp|Q9NRK6|ABCBA_HUMAN	sp|Q9NRK6|ABCBA_HUMAN	79.147	6	5	5	12.5	11.4	11.4	7	0	0	0	0	0	0	0	0	0	20763000	0	0	0	0	0	0	0	0	0	0	0	0	0	0	0	0	0	0	0	0	0	0	0	0	0	0	0	0	0	0
sp|Q9NRG9|AAAS_HUMAN	sp|Q9NRG9|AAAS_HUMAN	59.573	9	9	9	24.7	24.7	24.7	132	53275000	54350000	65611000	64356000	62286000	54049000	82914000	0	60789000	72845000	49384000	0	68859000	79473000	75806000	43283000	83513000	62942000	72163000	0	67299000	50911000	55618000	105930000	87466000	49987000	56934000	53168000	47343000	65035000	45763000	0	0	0	56759000	55261000	42123000	52918000	0	45086000
sp|Q9NRG7|D39U1_HUMAN	sp|Q9NRG7|D39U1_HUMAN	34.747	3	3	3	14.7	14.7	14.7	224	27964000	34950000	13904000	30754000	32457000	23889000	40278000	47041000	25401000	36431000	25207000	14415000	34037000	8625900	14725000	9147400	61202000	21051000	13945000	24011000	38992000	18116000	47394000	28211000	31495000	13225000	14702000	41891000	17815000	29478000	20688000	26248000	15853000	14646000	14025000	17795000	10898000	12760000	0	14693000
sp|Q9NRG1|PRDC1_HUMAN	sp|Q9NRG1|PRDC1_HUMAN	25.673	2	1	1	8.9	5.8	5.8	1	0	0	0	0	0	0	0	0	0	0	0	0	0	0	0	0	0	0	0	0	0	0	0	0	0	0	0	0	0	0	0	0	0	0	0	0	0	0	0	0
sp|Q9NRG0|CHRC1_HUMAN	sp|Q9NRG0|CHRC1_HUMAN	14.71	3	3	3	31.3	31.3	31.3	7	0	0	0	0	0	0	0	0	0	0	0	0	0	0	0	0	0	0	0	0	0	0	0	0	0	0	0	0	0	0	0	0	0	0	0	0	0	0	0	0
sp|Q9NRF9|DPOE3_HUMAN	sp|Q9NRF9|DPOE3_HUMAN	16.859	2	2	2	23.1	23.1	23.1	17	0	0	0	0	0	0	0	0	0	0	0	0	0	0	0	0	0	0	0	0	0	0	0	0	0	0	0	0	0	0	0	0	0	0	0	0	0	0	0	0
sp|Q9NRF8|PYRG2_HUMAN	sp|Q9NRF8|PYRG2_HUMAN	65.677	15	13	13	37.9	33.4	33.4	145	70621000	98234000	56325000	70884000	112000000	75529000	86938000	84588000	81978000	0	60533000	69801000	133910000	70943000	85489000	73937000	173110000	62754000	63159000	93234000	56027000	0	85432000	85507000	134080000	58500000	49694000	104650000	73845000	80289000	79557000	113720000	78983000	97421000	86159000	107290000	99131000	0	0	103830000
sp|Q9NRD9|DUOX1_HUMAN;sp|Q9NRD8|DUOX2_HUMAN	sp|Q9NRD9|DUOX1_HUMAN	177.23	7	7	7	6	6	6	15	0	0	0	0	0	0	0	0	0	0	0	0	0	0	0	0	0	0	0	0	0	0	0	0	0	0	0	0	0	18120000	0	0	0	0	0	0	0	0	0	0
sp|Q9NRD1|FBX6_HUMAN	sp|Q9NRD1|FBX6_HUMAN	33.932	2	2	2	11.6	11.6	11.6	114	4348300	0	8241000	6098800	6365400	8493800	0	12606000	4887000	11470000	6216900	0	11069000	7353600	0	27721000	50325000	0	11826000	8219000	0	6639300	6939700	0	0	11298000	43368000	6833900	7723200	0	8576800	0	6329400	0	5550500	0	4316500	0	0	3363300
sp|Q9NRC1|ST7_HUMAN;sp|Q8TDW4|ST7L_HUMAN	sp|Q9NRC1|ST7_HUMAN;sp|Q8TDW4|ST7L_HUMAN	67.166	2	2	2	4.3	4.3	4.3	70	10438000	0	5287600	15191000	12952000	3184600	14207000	0	12730000	0	7335300	5663100	0	7041100	0	0	15543000	0	8173400	0	0	0	11280000	0	6218200	8890400	26460000	0	9310400	0	24327000	4448900	5554800	5889000	4891100	3466000	0	2760700	0	5014900
sp|Q9NR99|MXRA5_HUMAN	sp|Q9NR99|MXRA5_HUMAN	312.15	19	19	19	10.2	10.2	10.2	45	60790000	47437000	32016000	0	0	0	0	0	56407000	0	0	0	0	24778000	0	0	0	0	0	0	52093000	0	0	0	0	49389000	41859000	0	0	0	28837000	0	0	0	0	0	0	0	0	0
sp|Q9NR56|MBNL1_HUMAN;sp|Q5VZF2|MBNL2_HUMAN;sp|Q9NUK0|MBNL3_HUMAN	sp|Q9NR56|MBNL1_HUMAN	41.817	9	9	9	27.8	27.8	27.8	191	371400000	377720000	356240000	299950000	430500000	487750000	186180000	427890000	233500000	410000000	414980000	97949000	166800000	80492000	106560000	247320000	110160000	234120000	310890000	247890000	136350000	317920000	472310000	233400000	0	556060000	445090000	378580000	220670000	403570000	280230000	379530000	253490000	324930000	370040000	320110000	337110000	174750000	0	288180000
sp|Q9NR50|EI2BG_HUMAN	sp|Q9NR50|EI2BG_HUMAN	50.24	11	11	11	33.6	33.6	33.6	99	90809000	153010000	66219000	58853000	74547000	89040000	54399000	54688000	74588000	71034000	69068000	87363000	75151000	0	57316000	83112000	54761000	0	71888000	65230000	57852000	0	55409000	111600000	39298000	57857000	115800000	48063000	57993000	41962000	79782000	58427000	64671000	21076000	50752000	56000000	0	0	0	33239000
sp|Q9NR46|SHLB2_HUMAN	sp|Q9NR46|SHLB2_HUMAN	43.973	13	12	12	34.9	32.9	32.9	342	99190000	111850000	127960000	220050000	139060000	119580000	160340000	111640000	136180000	108550000	85058000	134010000	167810000	77216000	134650000	122830000	138970000	91283000	90613000	102250000	114530000	127080000	184890000	124440000	106700000	157060000	88231000	141690000	106830000	140120000	92505000	177350000	192080000	127370000	103910000	143190000	192740000	110560000	178020000	145920000
sp|Q9NR45|SIAS_HUMAN	sp|Q9NR45|SIAS_HUMAN	40.307	23	23	23	66.6	66.6	66.6	2182	2499200000	2184400000	2142200000	1864800000	1950200000	2379600000	3044700000	1783700000	2374600000	1247200000	3462800000	2039700000	1957200000	1889800000	3602500000	1709200000	2663700000	881720000	2091700000	2445500000	2001200000	1709100000	3594000000	3793000000	1330800000	2295900000	1573000000	2281900000	2362900000	1552700000	2093400000	1221100000	1095300000	905100000	849310000	817720000	1007800000	923840000	812980000	927390000
sp|Q9NR31|SAR1A_HUMAN	sp|Q9NR31|SAR1A_HUMAN	22.367	15	15	11	78.3	78.3	63.1	1127	1791800000	1643600000	1528400000	1447100000	1160200000	1351400000	972120000	999330000	1381200000	1375700000	1142500000	1820000000	920210000	1050900000	1566600000	1369100000	1373200000	1464600000	1037600000	859330000	1079000000	1363900000	1451100000	930010000	459980000	1361800000	1839900000	1613900000	1876500000	1442100000	1275300000	1512600000	1355400000	1071100000	931080000	1214700000	1175900000	843900000	670670000	1049200000
sp|Q9NR30|DDX21_HUMAN	sp|Q9NR30|DDX21_HUMAN	87.343	23	23	21	37.4	37.4	34	75	0	21270000	41354000	111000000	37789000	30793000	55627000	80468000	35791000	52274000	0	0	83939000	30650000	47217000	52980000	61397000	83096000	113300000	58665000	33208000	33714000	0	75623000	0	0	214770000	28018000	0	45538000	16133000	10890000	23410000	24900000	40830000	0	0	11862000	43720000	47388000
sp|Q9NR28|DBLOH_HUMAN	sp|Q9NR28|DBLOH_HUMAN	27.131	9	9	9	50.2	50.2	50.2	595	265060000	329480000	318840000	425460000	318140000	691710000	454900000	885820000	394250000	519570000	393600000	330470000	444980000	388220000	398280000	350170000	773610000	255960000	329160000	294210000	494620000	334560000	614950000	355020000	267830000	415900000	196300000	547840000	445300000	352810000	313500000	292260000	314000000	195980000	246040000	319420000	313270000	276880000	0	286740000
sp|Q9NR19|ACSA_HUMAN	sp|Q9NR19|ACSA_HUMAN	78.579	22	22	22	38.8	38.8	38.8	398	181470000	349050000	194490000	141160000	144700000	219940000	180480000	257640000	98659000	113850000	152700000	99477000	183320000	116130000	117780000	193810000	179500000	163890000	182630000	276080000	96635000	127560000	461910000	147940000	115700000	136490000	1596500000	263880000	193240000	325070000	160240000	213640000	194500000	148020000	156410000	180290000	199890000	119510000	0	46987000
sp|Q9NR16|C163B_HUMAN	sp|Q9NR16|C163B_HUMAN	159.24	4	4	4	3.6	3.6	3.6	15	20283000	0	0	0	0	0	0	0	27359000	0	0	0	43763000	0	0	0	0	0	0	0	0	0	0	0	25775000	0	0	0	23278000	0	0	0	0	0	0	0	0	0	0	0
sp|Q9NR12|PDLI7_HUMAN	sp|Q9NR12|PDLI7_HUMAN	49.844	21	21	21	59.5	59.5	59.5	686	565030000	500890000	1097700000	589250000	606480000	465600000	448110000	403040000	627220000	771170000	443610000	737270000	375670000	342430000	483110000	536350000	353110000	396130000	162560000	628900000	384250000	444660000	494650000	309200000	515210000	688650000	753580000	401990000	560420000	663190000	384330000	443870000	276110000	518770000	698850000	583030000	854590000	372200000	369810000	407450000
sp|Q9NR09|BIRC6_HUMAN;REV__sp|Q96C03|MID49_HUMAN	sp|Q9NR09|BIRC6_HUMAN	530.25	16	16	15	4.7	4.7	4.6	25	0	31277000	0	0	0	22324000	38024000	36671000	0	0	0	0	0	0	0	0	0	0	21581000	19004000	0	0	18228000	0	0	0	26885000	0	0	0	0	0	19192000	0	0	0	0	0	0	0
sp|Q9NQZ2|SAS10_HUMAN	sp|Q9NQZ2|SAS10_HUMAN	54.557	2	2	2	7.5	7.5	7.5	29	9757800	7265100	13201000	20197000	8877800	0	20004000	42279000	0	11496000	10826000	9624300	0	12145000	8998500	10719000	18789000	10207000	14076000	10009000	0	14061000	27241000	12339000	11010000	9177800	6694700	10915000	7438400	12633000	9486800	10930000	4570600	7465000	8772100	0	7598800	0	0	7208200
sp|Q9NQX4|MYO5C_HUMAN	sp|Q9NQX4|MYO5C_HUMAN	202.81	10	9	9	9.8	8.2	8.2	32	0	0	36666000	43435000	52180000	35471000	80850000	215110000	116450000	0	52538000	0	0	0	75651000	72132000	0	0	56107000	62768000	54968000	0	31621000	0	0	0	0	0	0	33842000	0	0	55347000	89544000	0	0	0	0	0	0
sp|Q9NQX3|GEPH_HUMAN	sp|Q9NQX3|GEPH_HUMAN	79.748	9	9	9	22.6	22.6	22.6	45	0	38438000	26630000	22435000	36527000	49615000	34064000	32061000	0	0	0	39356000	0	0	0	0	25678000	27055000	0	0	28196000	0	34627000	31772000	30213000	0	19628000	0	32205000	0	17889000	0	0	0	28971000	35794000	0	0	0	0
sp|Q9NQW7|XPP1_HUMAN	sp|Q9NQW7|XPP1_HUMAN	69.917	26	26	25	63.1	63.1	62	641	698040000	864290000	778260000	666660000	611560000	503100000	506800000	428850000	570970000	573350000	563870000	994790000	682230000	683680000	612590000	777830000	801950000	685420000	686650000	455140000	744680000	553970000	759040000	647570000	705690000	1045600000	779960000	875990000	987290000	562530000	569240000	727200000	612360000	524490000	462740000	604840000	496990000	379240000	475290000	588540000
sp|Q9NQT8|KI13B_HUMAN	sp|Q9NQT8|KI13B_HUMAN	202.79	33	33	28	26.1	26.1	23.2	281	268130000	237400000	157220000	243640000	198700000	181850000	194000000	230800000	91217000	96430000	223070000	113700000	212380000	96484000	101500000	174820000	188300000	138590000	157800000	198500000	236210000	108510000	140560000	138240000	70598000	124150000	222440000	243090000	175350000	271620000	141130000	190170000	222000000	142090000	201220000	198190000	212370000	152860000	69338000	198360000
sp|Q9NQT5|EXOS3_HUMAN	sp|Q9NQT5|EXOS3_HUMAN	29.572	5	5	5	22.2	22.2	22.2	12	0	0	0	0	0	0	0	0	0	0	0	0	0	0	0	0	0	0	0	0	0	0	26995000	0	0	0	0	0	0	0	0	0	0	0	0	0	0	0	0	0
sp|Q9NQT4|EXOS5_HUMAN	sp|Q9NQT4|EXOS5_HUMAN	25.249	5	5	5	40.9	40.9	40.9	23	0	0	0	0	0	0	31404000	0	0	0	0	31133000	0	0	0	0	27092000	0	0	35646000	0	0	0	0	0	0	35563000	0	0	0	0	0	0	0	0	0	0	0	0	0
sp|Q9NQR4|NIT2_HUMAN	sp|Q9NQR4|NIT2_HUMAN	30.608	19	19	19	79.7	79.7	79.7	1090	610320000	664690000	575010000	523350000	653100000	416400000	354620000	426580000	440580000	506880000	504890000	735810000	640210000	709170000	510330000	677450000	572130000	530400000	632510000	426460000	541340000	610310000	499760000	590490000	500500000	480460000	428300000	606110000	723760000	528760000	555760000	726900000	546210000	442190000	531280000	570360000	431330000	497880000	485310000	307810000
sp|Q9NQP4|PFD4_HUMAN	sp|Q9NQP4|PFD4_HUMAN	15.314	4	4	4	29.1	29.1	29.1	136	81114000	89735000	72873000	90638000	91867000	70661000	54253000	100580000	78030000	0	66190000	86818000	152400000	63696000	85339000	48678000	0	0	76234000	88414000	102340000	96788000	90766000	80726000	120660000	116380000	104020000	136670000	102440000	92397000	59646000	89057000	67542000	87090000	75724000	71996000	0	0	130250000	56685000
sp|Q9NQH7|XPP3_HUMAN	sp|Q9NQH7|XPP3_HUMAN	57.033	7	7	7	20.7	20.7	20.7	10	0	24157000	0	0	0	0	0	0	0	0	37782000	0	0	0	0	0	24140000	0	0	0	0	0	0	0	0	0	0	0	29131000	0	0	0	0	0	0	0	0	0	0	0
sp|Q9NQG5|RPR1B_HUMAN	sp|Q9NQG5|RPR1B_HUMAN	36.899	16	16	12	54	54	42.3	223	136450000	251540000	155630000	156840000	109890000	164670000	168020000	234460000	182910000	248100000	153250000	178970000	240050000	137620000	249370000	227500000	257350000	145920000	180280000	164640000	167980000	105860000	242940000	182110000	162750000	133090000	210550000	119220000	158090000	147080000	177520000	99924000	94137000	61100000	104900000	0	0	78578000	121000000	131400000
sp|Q9NQE9|HINT3_HUMAN	sp|Q9NQE9|HINT3_HUMAN	20.361	7	7	7	50	50	50	99	191030000	203820000	92158000	111340000	81232000	251820000	275640000	162040000	191660000	57415000	182100000	101600000	63231000	78954000	136600000	115660000	123950000	120280000	123900000	120510000	87283000	86845000	136010000	101080000	83798000	127470000	68709000	111510000	215510000	159530000	162280000	328940000	170710000	135480000	91061000	268390000	79037000	0	0	123580000
sp|Q9NQC3|RTN4_HUMAN	sp|Q9NQC3|RTN4_HUMAN	129.93	10	10	10	17.1	17.1	17.1	1367	2067200000	2411100000	1719900000	2396500000	1911800000	1987100000	1631500000	1292800000	1299900000	1559000000	1445100000	2826600000	1259500000	1502700000	1162900000	1430600000	1281400000	1603600000	923870000	1511700000	1092800000	1325600000	1752900000	943410000	1261700000	2143400000	1563900000	1298300000	2212800000	1551400000	1788400000	2952200000	2447300000	1892900000	2183100000	2257600000	1812600000	1348700000	1835200000	1981100000
sp|Q9NQA3|WASH6_HUMAN	sp|Q9NQA3|WASH6_HUMAN	47.989	3	1	1	10.7	3.8	3.8	14	0	0	0	0	0	0	0	0	0	0	0	0	0	0	0	0	0	0	0	0	0	0	0	0	0	0	0	0	0	0	0	0	0	0	0	0	0	0	0	0
sp|Q9NQ90|ANO2_HUMAN	sp|Q9NQ90|ANO2_HUMAN	113.97	2	2	2	3.4	3.4	3.4	2	0	0	0	0	0	0	0	0	0	0	0	0	0	0	0	0	0	0	0	0	0	0	0	0	0	0	0	0	0	0	0	0	0	0	0	0	0	0	0	0
sp|Q9NQ88|TIGAR_HUMAN	sp|Q9NQ88|TIGAR_HUMAN	30.062	9	9	9	46.7	46.7	46.7	169	42983000	106230000	54751000	39014000	37918000	35560000	35117000	93916000	42786000	51103000	46436000	61102000	72307000	71230000	62221000	27671000	26942000	37388000	58216000	40823000	42121000	49375000	70391000	51207000	51344000	56150000	79111000	80682000	61952000	0	69759000	0	59560000	0	63278000	38508000	0	0	70471000	0
sp|Q9NQ79|CRAC1_HUMAN	sp|Q9NQ79|CRAC1_HUMAN	71.42	5	5	5	14.1	14.1	14.1	83	10364000	0	12365000	0	0	0	0	0	0	0	0	0	0	26927000	24396000	0	0	0	0	0	0	0	0	0	0	0	0	34147000	0	29647000	12800000	18940000	0	0	0	38457000	0	0	0	22817000
sp|Q9NQ66|PLCB1_HUMAN	sp|Q9NQ66|PLCB1_HUMAN	138.57	4	4	4	6.2	6.2	6.2	14	0	0	0	0	0	0	0	0	0	0	0	0	9291600	0	0	0	0	0	0	0	0	0	0	0	0	0	0	0	11246000	0	0	0	0	0	0	14675000	0	0	0	0
sp|Q9NQ50|RM40_HUMAN	sp|Q9NQ50|RM40_HUMAN	24.49	5	5	5	34.5	34.5	34.5	6	0	0	0	0	0	0	0	0	0	0	0	0	0	0	0	0	0	0	0	0	0	0	0	0	0	0	0	0	0	0	0	0	0	0	0	0	0	0	0	0
sp|Q9NQ48|LZTL1_HUMAN	sp|Q9NQ48|LZTL1_HUMAN	34.592	10	10	10	42.1	42.1	42.1	66	104600000	0	116710000	113070000	111780000	106720000	73325000	111980000	104150000	63020000	72929000	164890000	106940000	67780000	0	83477000	88795000	94695000	0	80208000	90507000	0	134900000	161760000	0	134090000	85180000	168830000	171680000	172630000	0	107240000	92615000	0	70419000	52775000	0	0	0	141950000
sp|Q9NQ29|LUC7L_HUMAN	sp|Q9NQ29|LUC7L_HUMAN	43.727	9	3	3	27.5	10.8	10.8	21	0	0	36180000	0	0	0	33292000	0	0	0	0	0	29258000	0	0	30188000	30718000	0	0	0	0	0	41145000	0	0	0	0	0	0	28730000	0	0	0	0	0	0	0	0	0	0
sp|Q9NPY3|C1QR1_HUMAN	sp|Q9NPY3|C1QR1_HUMAN	68.559	12	12	11	23.9	23.9	22.9	267	78585000	43473000	82721000	55516000	42180000	38107000	45821000	36560000	50685000	0	24053000	58546000	66926000	49864000	0	45704000	0	190730000	29842000	41640000	28302000	0	0	59220000	56367000	128410000	33299000	74658000	32542000	198980000	23969000	311550000	400290000	280390000	293110000	357470000	232760000	154860000	176370000	180260000
sp|Q9NPR9|GP108_HUMAN	sp|Q9NPR9|GP108_HUMAN	60.632	3	3	3	8.8	8.8	8.8	22	15589000	28181000	0	20850000	20973000	26639000	23980000	0	0	0	0	0	0	0	0	40832000	19109000	0	16959000	0	0	0	17649000	0	0	16304000	16608000	0	0	15822000	0	0	0	0	0	0	0	0	0	0
sp|Q9NPR2|SEM4B_HUMAN	sp|Q9NPR2|SEM4B_HUMAN	92.192	7	7	7	11.8	11.8	11.8	14	0	0	0	0	0	0	0	0	0	0	27177000	0	0	0	0	0	0	0	0	0	0	0	0	0	0	0	0	0	0	0	0	0	0	0	0	0	0	0	0	0
sp|Q9NPQ8|RIC8A_HUMAN;sp|Q9NVN3|RIC8B_HUMAN	sp|Q9NPQ8|RIC8A_HUMAN	59.709	15	15	15	36.9	36.9	36.9	214	46722000	100320000	61833000	60781000	67625000	74793000	69432000	101840000	84851000	64010000	68048000	50454000	80446000	54445000	68519000	86476000	70783000	72519000	61366000	53804000	53021000	42208000	92393000	56767000	109010000	61757000	114580000	81900000	61447000	64648000	74620000	48878000	58428000	0	58753000	46580000	0	52386000	0	55365000
sp|Q9NPL8|TIDC1_HUMAN	sp|Q9NPL8|TIDC1_HUMAN	32.177	6	6	6	28.4	28.4	28.4	13	0	0	22382000	0	0	22592000	38297000	0	0	0	27250000	34323000	32607000	0	0	25710000	0	0	0	0	0	0	28309000	56087000	0	0	21810000	19162000	0	22145000	24346000	0	0	0	0	0	0	0	0	0
sp|Q9NPJ6|MED4_HUMAN	sp|Q9NPJ6|MED4_HUMAN	29.745	3	3	3	15.6	15.6	15.6	10	0	9829000	0	10425000	0	0	10948000	12177000	0	0	0	0	11584000	9751500	11275000	10995000	10357000	0	0	8981200	10215000	0	0	0	10325000	0	0	0	0	10041000	10833000	0	0	0	0	0	0	0	0	0
sp|Q9NPJ3|ACO13_HUMAN	sp|Q9NPJ3|ACO13_HUMAN	14.96	6	6	6	67.9	67.9	67.9	330	467720000	452070000	299490000	438570000	293170000	453590000	642360000	855780000	312680000	583670000	766260000	262950000	354170000	494790000	406500000	344250000	696740000	162090000	285980000	510780000	399520000	250000000	749300000	503630000	457770000	407780000	245140000	538320000	288030000	693180000	424890000	292330000	289570000	233740000	245060000	231900000	210340000	0	0	167310000
sp|Q9NPI6|DCP1A_HUMAN	sp|Q9NPI6|DCP1A_HUMAN	63.278	2	2	2	5.3	5.3	5.3	18	12982000	10457000	11112000	11363000	9491000	11892000	11810000	0	0	0	0	0	0	0	0	0	0	13161000	11144000	0	12710000	0	13604000	0	0	0	11212000	12649000	13016000	11287000	8489900	12634000	11050000	0	10958000	0	0	0	0	0
sp|Q9NPH2|INO1_HUMAN	sp|Q9NPH2|INO1_HUMAN	61.067	13	13	13	33.2	33.2	33.2	137	117530000	66576000	97540000	69834000	116320000	126120000	121880000	55319000	93073000	63174000	132950000	283980000	57186000	50636000	67082000	123970000	116580000	84828000	71249000	114420000	72438000	108950000	156500000	65149000	126050000	251390000	212870000	115490000	162950000	88168000	100840000	188070000	141870000	74372000	113420000	180780000	166200000	113320000	0	94314000
sp|Q9NPH0|PPA6_HUMAN	sp|Q9NPH0|PPA6_HUMAN	48.886	7	7	7	26.4	26.4	26.4	45	0	0	0	22078000	0	30840000	0	32316000	0	0	23829000	10011000	18503000	0	13890000	0	26269000	0	22960000	0	0	0	0	35166000	19101000	0	0	0	24947000	0	0	7806900	0	0	0	0	0	0	0	0
sp|Q9NPF4|OSGEP_HUMAN	sp|Q9NPF4|OSGEP_HUMAN	36.426	10	10	10	56.4	56.4	56.4	66	0	128640000	61077000	48569000	71450000	44985000	62367000	92205000	91124000	63654000	88262000	76847000	78603000	85371000	122060000	78680000	73598000	0	75953000	86032000	68643000	58159000	84415000	71698000	78170000	94918000	71165000	85677000	76094000	42984000	89993000	42051000	60804000	0	0	0	62740000	0	0	45865000
sp|Q9NPE3|NOP10_HUMAN	sp|Q9NPE3|NOP10_HUMAN	7.7059	5	5	5	71.9	71.9	71.9	40	53586000	46705000	83838000	81105000	36309000	41839000	105680000	149720000	0	64738000	93553000	37545000	108640000	30607000	218570000	79029000	384380000	39559000	36961000	85208000	88097000	58984000	63230000	0	0	29228000	71386000	38720000	30274000	82626000	73950000	0	0	0	51199000	29792000	41044000	52345000	0	0
sp|Q9NPD3|EXOS4_HUMAN	sp|Q9NPD3|EXOS4_HUMAN	26.383	4	4	4	18	18	18	29	26108000	28459000	0	0	0	0	36760000	0	0	0	27052000	19269000	8345600	0	32062000	0	0	0	33972000	62603000	25124000	0	31030000	0	0	21001000	32143000	0	24114000	0	0	0	0	0	0	0	0	0	0	0
sp|Q9NPB8|GPCP1_HUMAN	sp|Q9NPB8|GPCP1_HUMAN	76.034	7	7	7	16.5	16.5	16.5	28	0	0	0	0	11467000	0	0	0	0	0	0	0	0	0	0	0	0	0	10352000	0	0	0	13776000	0	0	12407000	0	0	0	0	0	0	0	0	0	0	0	0	0	0
sp|Q9NPA8|ENY2_HUMAN	sp|Q9NPA8|ENY2_HUMAN	11.528	4	4	4	39.6	39.6	39.6	31	22473000	0	0	53319000	0	49461000	177620000	86387000	0	37093000	42365000	71748000	0	0	53102000	60911000	79885000	0	45044000	0	0	63389000	47766000	57314000	0	74796000	79364000	0	32195000	62287000	51978000	0	0	0	0	0	0	0	0	0
sp|Q9NPA3|M1IP1_HUMAN	sp|Q9NPA3|M1IP1_HUMAN	20.201	2	2	2	21.3	21.3	21.3	2	0	0	0	0	0	0	0	0	0	0	0	0	0	0	0	0	0	0	0	0	0	0	0	0	0	0	0	0	0	0	0	0	0	0	0	0	0	0	0	0
sp|Q9NPA0|EMC7_HUMAN	sp|Q9NPA0|EMC7_HUMAN	26.47	5	5	5	29.8	29.8	29.8	39	90490000	89786000	66907000	76138000	70352000	96428000	142000000	0	66961000	71439000	96241000	97763000	144460000	74696000	127430000	102930000	81630000	0	61965000	103510000	71951000	67537000	154250000	75684000	113790000	121170000	155680000	0	97259000	67969000	183820000	0	60664000	0	0	0	0	0	0	79686000
sp|Q9NP97|DLRB1_HUMAN;sp|Q8TF09|DLRB2_HUMAN	sp|Q9NP97|DLRB1_HUMAN	10.921	5	5	5	82.3	82.3	82.3	334	125730000	393930000	365100000	360580000	282960000	276140000	288090000	336970000	198210000	178290000	264890000	487040000	174610000	256840000	326380000	317130000	227070000	277030000	185120000	336430000	271410000	245900000	309630000	373370000	255540000	400820000	348090000	425020000	330890000	275140000	264350000	325850000	281100000	497660000	340090000	512980000	439710000	0	0	190110000
sp|Q9NP92|RT30_HUMAN	sp|Q9NP92|RT30_HUMAN	50.364	5	5	5	15.5	15.5	15.5	37	28988000	21706000	14903000	0	30074000	0	0	24563000	0	32747000	0	20842000	0	0	29648000	0	0	0	0	0	0	0	43559000	0	30474000	0	0	0	29646000	0	24696000	0	0	0	0	0	0	0	0	0
sp|Q9NP81|SYSM_HUMAN	sp|Q9NP81|SYSM_HUMAN	58.282	14	14	14	36.9	36.9	36.9	164	87590000	69147000	102750000	64165000	111720000	134230000	129580000	110300000	86699000	122740000	106780000	51710000	82094000	78023000	103160000	60898000	369130000	37077000	65139000	156190000	50047000	59124000	224540000	109340000	74925000	93746000	43241000	153400000	68966000	124670000	64005000	50569000	73647000	44995000	68294000	55967000	50999000	0	0	0
sp|Q9NP80|PLPL8_HUMAN	sp|Q9NP80|PLPL8_HUMAN	88.476	8	7	7	13.3	12.4	12.4	24	0	0	0	0	0	0	0	61794000	0	0	0	0	57834000	0	0	0	0	0	0	0	0	0	0	0	0	0	0	89519000	0	56558000	0	0	0	0	0	0	0	0	0	0
sp|Q9NP79|VTA1_HUMAN	sp|Q9NP79|VTA1_HUMAN	33.879	7	7	7	30.9	30.9	30.9	137	92889000	104450000	86195000	0	74746000	95626000	112990000	75174000	109100000	86206000	106300000	128410000	79605000	83857000	117060000	91150000	24795000	90344000	82395000	105710000	68118000	81392000	177310000	100460000	110250000	152450000	98605000	91729000	137450000	74864000	89184000	91511000	87515000	78032000	69597000	96350000	91430000	79589000	0	0
sp|Q9NP77|SSU72_HUMAN	sp|Q9NP77|SSU72_HUMAN	22.574	7	7	7	41.8	41.8	41.8	23	50951000	84499000	65427000	70119000	57554000	74165000	77309000	73565000	0	65750000	52974000	50782000	79558000	0	0	56824000	87468000	58119000	59341000	52897000	67345000	38787000	53808000	0	51517000	63893000	70262000	79995000	66302000	57612000	66663000	61122000	55565000	0	0	0	0	0	0	0
sp|Q9NP74|PALMD_HUMAN	sp|Q9NP74|PALMD_HUMAN	62.757	3	3	3	9.1	9.1	9.1	17	0	0	20384000	0	15617000	15838000	11011000	0	0	0	0	0	0	0	0	0	0	17919000	0	13431000	0	0	0	0	0	0	11954000	16430000	5677700	22876000	0	0	0	0	12551000	0	18574000	0	0	9699000
sp|Q9NP73|ALG13_HUMAN	sp|Q9NP73|ALG13_HUMAN	126.05	6	6	6	6.9	6.9	6.9	18	81462000	185800000	216690000	194990000	319230000	192280000	0	188080000	0	0	0	767580000	0	0	112470000	162810000	0	0	0	0	184730000	190280000	169830000	0	0	332350000	160010000	344750000	0	298770000	187730000	236200000	705070000	0	473770000	0	0	0	0	0
sp|Q9NP72|RAB18_HUMAN	sp|Q9NP72|RAB18_HUMAN	22.977	13	13	13	71.4	71.4	71.4	474	275280000	561420000	297780000	378210000	313530000	245340000	238500000	179610000	229050000	221820000	220540000	257100000	208290000	183720000	236860000	257630000	317930000	247880000	243490000	240430000	249360000	242280000	250350000	255860000	225630000	191850000	263540000	359080000	247460000	256700000	242140000	282370000	288550000	269020000	237460000	324640000	214290000	240050000	179050000	224620000
sp|Q9NP66|HM20A_HUMAN	sp|Q9NP66|HM20A_HUMAN	40.143	3	3	3	11.5	11.5	11.5	2	0	0	0	0	0	0	0	0	0	0	0	0	0	0	0	0	0	0	0	0	0	0	0	0	0	0	0	0	0	0	0	0	0	0	0	0	0	0	0	0
sp|Q9NP61|ARFG3_HUMAN	sp|Q9NP61|ARFG3_HUMAN	56.928	10	10	9	24.8	24.8	22.9	51	74672000	119450000	69754000	60861000	70264000	57006000	65303000	111460000	186290000	0	58959000	0	70318000	0	54388000	50653000	51106000	0	72402000	91383000	0	89668000	82342000	57047000	0	73484000	69058000	0	48429000	0	52614000	0	0	0	0	0	0	0	0	0
sp|Q9NP58|ABCB6_HUMAN	sp|Q9NP58|ABCB6_HUMAN	93.884	11	11	11	21.9	21.9	21.9	16	0	0	0	0	0	0	0	193710000	0	0	53854000	0	0	0	67630000	0	48224000	0	73161000	0	0	0	0	0	0	0	0	0	0	0	74321000	0	0	0	0	0	0	0	0	0
sp|Q9NP55|BPIA1_HUMAN	sp|Q9NP55|BPIA1_HUMAN	26.712	6	6	6	34.4	34.4	34.4	82	0	6839000000	6129200	9524100	0	0	0	0	0	0	0	2199000	0	0	0	5849100	0	0	0	0	0	0	0	0	0	0	0	0	0	0	0	0	0	0	4737300	0	0	0	0	0
sp|Q9NNW7|TRXR2_HUMAN	sp|Q9NNW7|TRXR2_HUMAN	56.506	20	19	19	60.7	57.8	57.8	293	255760000	214800000	137340000	150050000	37714000	409570000	484240000	353680000	271090000	102810000	210510000	97233000	75214000	169870000	185200000	112720000	544590000	105710000	220300000	190410000	273770000	93016000	270890000	163390000	195020000	248830000	102040000	246650000	236480000	211210000	148070000	206290000	181750000	66940000	140430000	92298000	167630000	138380000	0	135140000
sp|Q9HDC9|APMAP_HUMAN	sp|Q9HDC9|APMAP_HUMAN	46.48	30	30	30	72.1	72.1	72.1	1899	1572400000	2785100000	1265200000	1235900000	1627100000	1279000000	1163200000	1358000000	1336500000	1652600000	1488200000	1720700000	2936400000	1852400000	1794800000	1654700000	2945800000	1217400000	1149200000	1462600000	1423400000	1467300000	1800700000	1688300000	1704600000	1585400000	1207000000	1414700000	1816600000	1520300000	1709600000	1509100000	1473100000	1335000000	1532700000	1499300000	1280900000	1638500000	1150300000	1322500000
sp|Q9HD89|RETN_HUMAN	sp|Q9HD89|RETN_HUMAN	11.419	5	5	5	59.3	59.3	59.3	55	25620000	0	0	41374000	0	0	0	0	0	0	0	0	0	0	0	0	0	0	0	0	0	0	0	0	0	25637000	0	0	0	0	0	66490000	25590000	0	102670000	0	141940000	48050000	0	67738000
sp|Q9HD45|TM9S3_HUMAN	sp|Q9HD45|TM9S3_HUMAN	67.887	12	12	12	21.4	21.4	21.4	378	223200000	371950000	279830000	276730000	214560000	248470000	273810000	258950000	218080000	225950000	216560000	279510000	357130000	205120000	345580000	296970000	595890000	187830000	250450000	235300000	184830000	239690000	207190000	258700000	211400000	140460000	328650000	314830000	280590000	198090000	248070000	135880000	170810000	149820000	179570000	176080000	97676000	105210000	0	128390000
sp|Q9HD42|CHM1A_HUMAN	sp|Q9HD42|CHM1A_HUMAN	21.703	4	4	4	17.3	17.3	17.3	75	56878000	82577000	0	47669000	0	54386000	45025000	0	0	71164000	71434000	48017000	118510000	0	109790000	104460000	61763000	0	0	99246000	0	0	0	0	0	45139000	65586000	0	55371000	44118000	66279000	0	57748000	0	0	0	39344000	0	0	0
sp|Q9HD33|RM47_HUMAN	sp|Q9HD33|RM47_HUMAN	29.45	7	7	7	28.4	28.4	28.4	23	45770000	45550000	0	40809000	0	0	33290000	0	0	39700000	38472000	0	0	0	0	0	0	0	0	36723000	0	0	40269000	33284000	0	0	0	0	32431000	0	0	0	0	0	0	0	0	0	0	21302000
sp|Q9HD26|GOPC_HUMAN	sp|Q9HD26|GOPC_HUMAN	50.519	6	6	6	19.7	19.7	19.7	10	0	0	0	0	0	0	49118000	0	0	0	0	0	0	0	0	0	0	0	0	0	0	0	0	0	0	0	0	0	0	0	0	0	0	0	0	0	0	0	0	0
sp|Q9HD20|AT131_HUMAN	sp|Q9HD20|AT131_HUMAN	132.95	29	29	29	33.7	33.7	33.7	377	264420000	319900000	395760000	791670000	413420000	353510000	285340000	154180000	291160000	421880000	307660000	326350000	353970000	403470000	411850000	289850000	196720000	159780000	396680000	278290000	322410000	303270000	388990000	303280000	324380000	299440000	546720000	326370000	330200000	215200000	369310000	178810000	317080000	162600000	167860000	182960000	159440000	99266000	63932000	129190000
sp|Q9HD15|SRA1_HUMAN	sp|Q9HD15|SRA1_HUMAN	25.673	3	3	3	15.3	15.3	15.3	7	0	0	0	0	0	0	0	0	0	0	0	0	0	0	0	0	0	0	0	0	0	0	0	0	0	0	0	0	0	0	0	0	0	0	0	0	0	0	0	0
sp|Q9HCY8|S10AE_HUMAN	sp|Q9HCY8|S10AE_HUMAN	11.662	8	8	8	80.8	80.8	80.8	143	117150000	361260000	48281000	225980000	48355000	230360000	473890000	238460000	68524000	33359000	70182000	16373000	34225000	42197000	64980000	241190000	386800000	109820000	330620000	36279000	244610000	20923000	93935000	133230000	65200000	161350000	25247000	43288000	361670000	139470000	176770000	0	60962000	0	0	0	0	0	0	42923000
sp|Q9HCX4|TRPC7_HUMAN;sp|Q13507|TRPC3_HUMAN	sp|Q9HCX4|TRPC7_HUMAN	99.561	3	3	2	5.1	5.1	3.8	6	0	0	0	0	0	0	0	0	0	0	0	0	0	0	0	0	0	0	0	0	0	0	0	0	0	0	0	0	0	0	0	0	0	0	0	0	0	0	0	0
sp|Q9HCU5|PREB_HUMAN	sp|Q9HCU5|PREB_HUMAN	45.468	11	11	11	41.7	41.7	41.7	145	213920000	341840000	222640000	171430000	208650000	201250000	150600000	183220000	160750000	140540000	129060000	106640000	234170000	141940000	285160000	103450000	144850000	184070000	203640000	145610000	132820000	196340000	234530000	180280000	209100000	136020000	198930000	235070000	148820000	147040000	215070000	104760000	103270000	162280000	128090000	133550000	0	155520000	0	168160000
sp|Q9HCU0|CD248_HUMAN	sp|Q9HCU0|CD248_HUMAN	80.858	6	6	6	8.9	8.9	8.9	54	40074000	0	121640000	0	0	0	0	0	0	0	0	209770000	18214000	22687000	0	0	0	0	0	23400000	22620000	0	31395000	0	40655000	55286000	37056000	0	39880000	34940000	0	0	38992000	0	0	0	0	0	0	0
sp|Q9HCS7|SYF1_HUMAN	sp|Q9HCS7|SYF1_HUMAN	100.01	8	8	8	11.3	11.3	11.3	19	0	0	0	0	0	17331000	0	23790000	0	0	17232000	0	22255000	0	19302000	0	0	0	17580000	0	15504000	0	0	0	0	0	0	0	0	0	19179000	0	0	0	0	0	0	0	0	0
sp|Q9HCN8|SDF2L_HUMAN	sp|Q9HCN8|SDF2L_HUMAN	23.598	6	6	6	47.5	47.5	47.5	189	275550000	261190000	154040000	135150000	163660000	144870000	197220000	130660000	196330000	84705000	229940000	244380000	126800000	117570000	135850000	152890000	105290000	75011000	326190000	139350000	130800000	69743000	242990000	163570000	66833000	134670000	225010000	153560000	215440000	99698000	224290000	73477000	65520000	55367000	0	64726000	62445000	0	0	78989000
sp|Q9HCN4|GPN1_HUMAN	sp|Q9HCN4|GPN1_HUMAN	41.74	4	4	4	15.2	15.2	15.2	13	0	0	0	0	0	0	0	0	0	0	0	0	0	0	0	0	26285000	0	0	0	0	0	0	0	0	0	0	0	0	0	0	0	0	0	0	0	0	0	0	0
sp|Q9HCM4|E41L5_HUMAN	sp|Q9HCM4|E41L5_HUMAN	81.855	10	10	9	21.4	21.4	20.3	219	24995000	0	29102000	37303000	37301000	32601000	36149000	71990000	26651000	19866000	32215000	0	34669000	26538000	35462000	83588000	34498000	65940000	30951000	42829000	34695000	18110000	38759000	69829000	42353000	30148000	19997000	87460000	18366000	73319000	23727000	88766000	54768000	83214000	103670000	106440000	89143000	79925000	0	58022000
sp|Q9HCM2|PLXA4_HUMAN	sp|Q9HCM2|PLXA4_HUMAN	212.45	4	3	2	2.2	1.5	0.7	20	0	50120000	0	0	32307000	0	0	0	0	0	0	0	0	0	0	0	0	0	0	0	0	0	0	0	0	0	0	0	98595000	0	0	0	0	0	0	0	0	0	0	0
sp|Q9HCK5|AGO4_HUMAN	sp|Q9HCK5|AGO4_HUMAN	97.096	10	1	1	15.9	2.6	2.6	2	0	0	0	0	0	0	0	0	0	0	0	0	0	0	0	0	0	0	0	0	0	0	0	0	0	0	0	0	0	0	0	0	0	0	0	0	0	0	0	0
sp|Q9HCK4|ROBO2_HUMAN	sp|Q9HCK4|ROBO2_HUMAN	151.2	5	5	4	4.9	4.9	4.1	6	0	0	0	0	0	0	0	0	0	0	0	0	836710000	0	0	0	0	0	0	0	0	0	0	0	0	0	0	0	0	0	65392000	0	0	0	0	0	0	0	0	0
sp|Q9HCG8|CWC22_HUMAN	sp|Q9HCG8|CWC22_HUMAN	105.47	5	5	5	9	9	9	8	0	0	0	0	0	0	0	0	0	0	0	0	0	0	0	0	0	0	0	0	0	0	0	0	0	0	0	0	0	0	0	0	0	0	0	0	0	0	0	0
sp|Q9HCE6|ARGAL_HUMAN	sp|Q9HCE6|ARGAL_HUMAN	140.38	4	4	4	4.1	4.1	4.1	5	0	0	0	0	0	0	0	0	0	0	0	0	0	0	0	0	0	0	0	0	0	0	0	0	0	0	0	0	0	0	0	0	0	0	0	0	0	0	0	0
sp|Q9HCE5|MET14_HUMAN	sp|Q9HCE5|MET14_HUMAN	52.15	3	3	3	8.8	8.8	8.8	4	0	0	0	0	0	0	0	0	0	0	0	0	0	0	0	0	0	0	0	0	0	0	0	0	0	0	0	0	0	0	0	0	0	0	0	0	0	0	0	0
sp|Q9HCE1|MOV10_HUMAN	sp|Q9HCE1|MOV10_HUMAN	113.67	11	11	11	15.3	15.3	15.3	37	97386000	0	126520000	0	0	69532000	85310000	0	0	104420000	0	123470000	0	0	0	0	0	0	0	0	0	0	69600000	0	100800000	0	97714000	0	0	0	0	0	0	0	0	0	0	0	0	0
sp|Q9HCD5|NCOA5_HUMAN	sp|Q9HCD5|NCOA5_HUMAN	65.536	8	8	8	13.5	13.5	13.5	19	0	0	0	0	0	0	32195000	55332000	23548000	33870000	26168000	0	57696000	0	52895000	0	0	0	61748000	25895000	0	0	28023000	41334000	83739000	0	36015000	0	0	0	46069000	0	0	0	0	0	0	0	0	0
sp|Q9HCC0|MCCB_HUMAN	sp|Q9HCC0|MCCB_HUMAN	61.332	27	27	27	69.6	69.6	69.6	573	764610000	479340000	293520000	314490000	445480000	939370000	1153600000	789610000	397630000	576080000	572450000	403860000	336190000	165370000	278790000	123610000	637190000	169000000	283810000	581380000	73718000	236430000	883580000	306270000	203530000	413130000	823410000	475840000	428260000	373050000	336250000	257600000	257110000	153610000	191660000	214150000	213930000	75030000	0	176870000
sp|Q9HCB6|SPON1_HUMAN	sp|Q9HCB6|SPON1_HUMAN	90.973	17	17	17	34.6	34.6	34.6	217	167230000	82334000	627860000	187160000	190210000	102190000	113420000	31095000	117390000	0	68750000	364650000	105890000	155440000	133940000	84812000	59644000	328360000	43553000	99549000	143930000	141990000	195460000	209130000	177080000	349760000	103520000	99163000	138690000	145310000	61210000	318860000	294130000	170000000	213920000	218830000	114020000	149520000	0	150090000
sp|Q9HC84|MUC5B_HUMAN;sp|Q02817|MUC2_HUMAN	sp|Q9HC84|MUC5B_HUMAN	596.33	121	121	115	35.2	35.2	34.3	1181	0	807820000	17995000	0	21014000	326080	151800	117860	700160	0	0	122420000	266930	0	930420	619420	204160	0	0	0	0	0	429430	36464000	182540	595210	435430	0	1434700	0	0	0	0	0	211620	513630	0	0	990900	1592300
sp|Q9HC38|GLOD4_HUMAN	sp|Q9HC38|GLOD4_HUMAN	34.793	19	19	19	62.9	62.9	62.9	1131	1205600000	1377300000	1002000000	914980000	875690000	1432300000	401910000	1465000000	1108300000	887840000	1195300000	1491100000	1604400000	1226600000	1557900000	906770000	1030300000	851480000	995300000	867110000	1246600000	1151700000	1410100000	572210000	931350000	1276500000	801180000	1013700000	1365100000	886750000	1208900000	1329000000	919200000	863710000	725640000	939690000	1035400000	553250000	970620000	830300000
sp|Q9HC35|EMAL4_HUMAN	sp|Q9HC35|EMAL4_HUMAN	108.91	41	41	41	47.8	47.8	47.8	1187	1361200000	1651400000	662220000	1184200000	1137900000	1276500000	1578700000	934340000	1581300000	1294100000	1381100000	534420000	1122200000	1123800000	2018800000	1711500000	1395200000	346510000	1261100000	1671300000	1284200000	595720000	1493500000	752180000	1153600000	1159600000	981930000	930260000	1261900000	707800000	1271200000	689150000	837990000	470110000	791910000	504270000	500160000	225160000	298890000	395810000
sp|Q9HC21|TPC_HUMAN	sp|Q9HC21|TPC_HUMAN	35.511	5	5	5	15	15	15	12	0	19783000	0	20285000	0	0	0	0	0	0	0	0	0	0	0	0	0	0	0	0	0	0	0	0	0	0	0	0	0	0	0	0	0	0	0	0	0	0	0	0
sp|Q9HC16|ABC3G_HUMAN	sp|Q9HC16|ABC3G_HUMAN	46.407	10	10	9	34.6	34.6	30.7	25	0	18099000	32662000	0	0	0	0	0	0	121150000	0	53793000	76073000	0	22030000	34985000	0	0	56030000	0	0	0	0	24740000	46737000	0	35221000	0	41353000	0	29608000	0	0	0	0	0	0	0	0	0
sp|Q9HC07|TM165_HUMAN	sp|Q9HC07|TM165_HUMAN	34.905	5	5	5	20.4	20.4	20.4	58	74660000	196590000	36431000	43041000	0	49970000	62736000	0	67486000	81352000	43811000	35831000	65820000	0	48789000	0	149150000	67970000	52445000	0	0	0	51821000	0	62917000	36477000	59802000	0	48936000	39873000	39018000	0	0	0	0	0	0	0	0	37802000
sp|Q9HBR0|S38AA_HUMAN	sp|Q9HBR0|S38AA_HUMAN	119.76	11	11	11	13.9	13.9	13.9	16	23029000	13050000	11609000	18581000	21967000	14828000	32022000	0	17045000	17263000	18230000	0	0	23407000	0	17823000	32358000	0	31753000	0	45405000	29179000	35756000	0	0	16996000	13913000	0	0	9044100	19370000	0	17676000	0	0	0	19234000	0	19524000	24829000
sp|Q9HBL8|NMRL1_HUMAN	sp|Q9HBL8|NMRL1_HUMAN	33.344	5	5	5	16.4	16.4	16.4	31	0	69048000	0	41274000	0	46332000	105440000	40811000	0	29359000	0	36023000	0	0	43995000	44161000	117110000	0	0	0	57458000	0	78694000	43327000	0	55772000	0	29759000	0	0	0	0	0	0	0	0	0	0	0	0
sp|Q9HBL7|PLRKT_HUMAN	sp|Q9HBL7|PLRKT_HUMAN	17.201	3	3	3	18.4	18.4	18.4	43	0	0	0	0	47518000	0	0	18150000	0	110570000	0	56578000	140160000	65146000	0	0	0	0	0	0	0	0	0	0	0	0	0	87351000	69543000	0	0	50167000	0	0	0	0	0	0	0	59312000
sp|Q9HBL0|TENS1_HUMAN	sp|Q9HBL0|TENS1_HUMAN	185.7	73	73	70	62	62	60.3	2524	1621400000	1021400000	1757000000	1636600000	1408500000	1410100000	1036600000	1093000000	1806300000	1306200000	1614200000	1482600000	1299600000	833050000	1542400000	1455000000	1252100000	2109200000	546790000	1962600000	1227900000	1894600000	1263200000	1262600000	945490000	1266300000	1127500000	1278900000	1471300000	2943100000	1279900000	3495200000	2299200000	2854900000	3213300000	3095200000	2966100000	1922300000	2001400000	2506100000
sp|Q9HBK9|AS3MT_HUMAN	sp|Q9HBK9|AS3MT_HUMAN	41.747	2	2	2	6.4	6.4	6.4	2	0	0	0	0	0	0	0	0	0	0	0	0	0	0	0	0	0	0	0	0	0	0	0	0	0	0	0	0	0	0	0	0	0	0	0	0	0	0	0	0
sp|Q9HBI1|PARVB_HUMAN	sp|Q9HBI1|PARVB_HUMAN	41.714	10	7	7	32.4	24.7	24.7	91	17176000	25942000	23047000	17508000	19236000	15796000	28776000	10344000	38394000	0	0	0	14972000	0	0	10279000	0	45505000	21454000	17384000	15110000	17543000	0	0	17981000	0	48415000	19202000	20228000	41559000	28684000	102700000	23508000	39794000	30738000	33904000	29080000	115520000	0	0
sp|Q9HBI0|PARVG_HUMAN	sp|Q9HBI0|PARVG_HUMAN	37.485	9	9	9	36	36	36	49	970810000	1638700000	815190000	959000000	673240000	0	1102900000	6064000000	0	0	1379800000	0	2552200000	3464200000	1173600000	1625500000	0	0	728690000	0	0	1312600000	1475600000	0	0	0	1513300000	9380500000	742220000	0	0	0	0	0	4075600000	0	0	0	0	0
sp|Q9HBH5|RDH14_HUMAN	sp|Q9HBH5|RDH14_HUMAN	36.864	10	10	10	31.5	31.5	31.5	37	34195000	54162000	51317000	66629000	63242000	60330000	61183000	52678000	40750000	68695000	59840000	44600000	48576000	57433000	71723000	68111000	115810000	0	55373000	55836000	57625000	59904000	110650000	68917000	49815000	59111000	45630000	57461000	48962000	51276000	74338000	0	0	52973000	0	61494000	52666000	0	0	0
sp|Q9HBH1|DEFM_HUMAN	sp|Q9HBH1|DEFM_HUMAN	27.013	3	3	3	22.6	22.6	22.6	2	0	0	0	0	0	0	0	0	0	0	0	0	0	0	0	0	0	0	0	0	0	0	0	0	0	0	0	0	0	0	0	0	0	0	0	0	0	0	0	0
sp|Q9HBH0|RHOF_HUMAN	sp|Q9HBH0|RHOF_HUMAN	23.625	5	5	5	28.9	28.9	28.9	11	0	0	0	0	0	0	36944000	0	0	0	0	34620000	39750000	0	0	0	0	0	0	0	0	0	0	35327000	0	0	0	0	37682000	0	0	0	0	0	0	0	0	0	0	38189000
sp|Q9HBF4|ZFYV1_HUMAN	sp|Q9HBF4|ZFYV1_HUMAN	87.175	2	2	2	4.6	4.6	4.6	3	0	0	0	0	0	0	0	0	0	0	0	0	0	0	0	0	0	0	0	0	0	0	0	0	0	0	0	0	0	0	0	0	0	0	0	0	0	0	0	0
sp|Q9HBA0|TRPV4_HUMAN	sp|Q9HBA0|TRPV4_HUMAN	98.28	3	3	3	3.9	3.9	3.9	2	0	0	0	0	0	0	0	0	0	0	0	0	0	0	0	0	0	0	0	0	0	0	0	0	0	0	0	0	0	0	0	0	0	0	0	0	0	0	0	0
sp|Q9HB90|RRAGC_HUMAN;sp|Q9NQL2|RRAGD_HUMAN	sp|Q9HB90|RRAGC_HUMAN;sp|Q9NQL2|RRAGD_HUMAN	44.223	13	13	13	36.1	36.1	36.1	126	170210000	103150000	116150000	133560000	100790000	59926000	73940000	99189000	165920000	71908000	96523000	51021000	84523000	201900000	108990000	101430000	93171000	62659000	78543000	108200000	65868000	70393000	83364000	122340000	151150000	90923000	75987000	98769000	95237000	71731000	151840000	82731000	127360000	81515000	71459000	0	52233000	0	0	88751000
sp|Q9HB71|CYBP_HUMAN	sp|Q9HB71|CYBP_HUMAN	26.21	17	17	17	71.9	71.9	71.9	906	529810000	1110600000	604370000	786550000	447450000	495450000	702040000	589970000	655890000	497270000	561980000	517650000	602060000	436560000	417710000	580920000	736610000	467190000	725860000	751130000	639330000	469450000	841210000	898590000	745520000	693920000	812070000	811090000	566890000	522310000	587000000	510260000	547050000	346290000	301840000	367320000	283630000	341210000	239130000	426960000
sp|Q9HB40|RISC_HUMAN	sp|Q9HB40|RISC_HUMAN	50.83	13	13	13	33.2	33.2	33.2	649	381780000	1191500000	197840000	428180000	206390000	433500000	1013700000	849120000	618070000	609630000	548930000	129050000	495420000	353890000	301630000	474400000	1103500000	51967000	305700000	499980000	235210000	185660000	561280000	227440000	132690000	539990000	919650000	285420000	276120000	309100000	306180000	97777000	461820000	103140000	221650000	84174000	167300000	93171000	0	106570000
sp|Q9HB19|PKHA2_HUMAN	sp|Q9HB19|PKHA2_HUMAN	47.254	3	3	3	8	8	8	14	0	0	12450000	0	0	10393000	0	0	0	0	0	0	0	0	0	0	0	0	0	0	8946300	0	0	0	0	0	0	0	0	0	0	0	0	0	0	0	0	0	0	0
sp|Q9HB07|MYG1_HUMAN	sp|Q9HB07|MYG1_HUMAN	42.449	10	10	10	32.7	32.7	32.7	143	0	64770000	84177000	113500000	85452000	60008000	0	79310000	68336000	80345000	72506000	102410000	143840000	55075000	53368000	128270000	116350000	71207000	42391000	59814000	80125000	64343000	104220000	101840000	55405000	76384000	79931000	86007000	65121000	39845000	57325000	50872000	23010000	0	54485000	60214000	0	0	0	93973000
sp|Q9HAV7|GRPE1_HUMAN	sp|Q9HAV7|GRPE1_HUMAN	24.279	10	10	10	48.4	48.4	48.4	222	369150000	383220000	159830000	193410000	211060000	231150000	365940000	340670000	169650000	307830000	283210000	230760000	65877000	125090000	87690000	214420000	144760000	107980000	205830000	191320000	73257000	91011000	627420000	144890000	173740000	381620000	536250000	221480000	367540000	232000000	229080000	163200000	179190000	88248000	65943000	87917000	65810000	54897000	0	74681000
sp|Q9HAV4|XPO5_HUMAN	sp|Q9HAV4|XPO5_HUMAN	136.31	18	18	18	20.1	20.1	20.1	147	31271000	75389000	47593000	27304000	0	36736000	83328000	248450000	45949000	71343000	50921000	37651000	51888000	25233000	42594000	44435000	22454000	45286000	24727000	44521000	38224000	37616000	43143000	32087000	23335000	36787000	80820000	68727000	48306000	76604000	58431000	43239000	35942000	40886000	43572000	28288000	34183000	74781000	0	34741000
sp|Q9HAV0|GBB4_HUMAN;sp|Q9BRK4|LZTS2_HUMAN	sp|Q9HAV0|GBB4_HUMAN	37.567	17	9	9	60.9	34.7	34.7	476	234890000	185690000	159260000	156310000	152170000	123890000	71974000	48939000	120520000	162230000	209840000	310230000	186500000	239780000	108500000	141390000	86650000	175010000	164300000	143990000	86739000	148790000	122640000	101220000	200450000	149760000	198520000	192680000	190790000	192490000	222650000	271790000	165360000	138030000	150750000	192930000	170820000	198740000	563920000	166330000
sp|Q9HAU0|PKHA5_HUMAN	sp|Q9HAU0|PKHA5_HUMAN	127.46	7	7	7	9.7	9.7	9.7	48	0	0	39525000	0	0	0	0	0	0	0	0	38234000	0	0	0	0	0	0	0	36259000	0	0	0	0	28534000	0	0	0	65759000	0	0	0	0	0	0	0	0	0	0	46437000
sp|Q9HAT2|SIAE_HUMAN	sp|Q9HAT2|SIAE_HUMAN	58.314	23	23	23	58.3	58.3	58.3	296	264870000	192280000	25640000	38000000	581190000	52570000	142620000	67332000	193630000	100100000	122350000	20089000	209920000	60218000	96015000	173400000	103110000	10556000	89867000	63290000	188460000	75292000	141040000	200640000	87290000	217870000	122800000	70247000	366440000	70846000	40573000	37440000	64801000	12832000	10782000	0	15302000	0	0	16340000
sp|Q9HAS0|NJMU_HUMAN	sp|Q9HAS0|NJMU_HUMAN	44.621	5	5	5	22	22	22	43	0	0	0	13868000	11479000	10335000	27930000	0	13276000	0	10376000	0	0	0	11581000	22702000	0	0	0	0	0	0	0	0	0	0	0	0	0	0	12277000	0	7947500	0	0	0	10142000	0	0	0
sp|Q9HAN9|NMNA1_HUMAN	sp|Q9HAN9|NMNA1_HUMAN	31.932	5	5	5	26.2	26.2	26.2	54	14067000	0	33852000	0	0	23054000	35299000	12700000	0	0	25263000	0	34135000	25050000	37521000	0	92308000	14287000	21849000	16756000	51100000	21937000	0	23607000	25218000	16149000	25796000	14690000	0	15795000	40727000	0	0	9233900	0	0	17373000	0	0	0
sp|Q9HAB8|PPCS_HUMAN	sp|Q9HAB8|PPCS_HUMAN	34.005	16	16	16	53.4	53.4	53.4	375	283420000	335580000	217210000	277620000	244040000	259080000	258870000	417860000	205760000	239940000	309480000	218330000	294030000	359240000	235210000	485680000	476850000	117700000	205680000	184550000	382790000	198970000	286630000	331000000	369630000	363880000	327550000	314070000	295350000	240680000	475580000	184300000	224420000	145260000	154720000	187830000	170280000	110550000	47317000	131600000
sp|Q9HA82|CERS4_HUMAN	sp|Q9HA82|CERS4_HUMAN	46.398	6	6	6	15.7	15.7	15.7	45	63812000	64047000	41558000	306820000	34096000	293660000	198920000	28916000	44190000	25441000	45923000	32978000	0	135620000	0	224910000	47471000	0	61252000	247780000	73500000	58683000	258290000	40289000	44516000	82131000	66765000	0	48775000	54248000	81535000	24362000	35061000	26416000	39189000	0	24080000	29393000	0	0
sp|Q9HA77|SYCM_HUMAN	sp|Q9HA77|SYCM_HUMAN	62.223	9	9	9	21.8	21.8	21.8	24	43290000	73390000	0	50669000	0	56343000	0	63616000	0	96055000	94838000	0	0	48029000	0	0	0	0	52074000	45366000	0	0	144850000	0	0	0	48254000	0	0	0	42842000	0	0	0	0	0	0	0	0	0
sp|Q9HA72|CAHM2_HUMAN	sp|Q9HA72|CAHM2_HUMAN	36.174	2	2	2	7.4	7.4	7.4	3	0	0	0	0	0	0	0	0	0	0	0	0	0	0	0	0	0	0	0	0	0	0	0	0	0	0	0	0	0	0	0	10365000	0	0	0	0	0	0	0	0
sp|Q9HA65|TBC17_HUMAN	sp|Q9HA65|TBC17_HUMAN	72.727	9	9	9	20.4	20.4	20.4	28	0	0	68212000	0	0	155610000	0	0	0	0	150620000	159160000	0	0	0	0	204440000	118670000	0	0	0	296210000	0	362330000	0	0	0	227950000	155670000	0	0	261060000	0	0	0	156000000	80759000	0	0	0
sp|Q9HA64|KT3K_HUMAN	sp|Q9HA64|KT3K_HUMAN	34.412	13	13	13	43.7	43.7	43.7	303	174320000	261200000	128740000	309450000	272620000	223310000	163160000	340300000	219390000	111060000	177740000	383910000	222500000	234250000	227050000	130900000	258750000	150090000	209910000	283120000	210700000	283920000	156860000	123630000	175220000	381070000	81018000	176620000	288070000	204600000	197610000	243360000	289860000	121740000	245320000	297790000	216510000	128800000	463780000	283680000
sp|Q9H9T3|ELP3_HUMAN	sp|Q9H9T3|ELP3_HUMAN	62.258	4	4	4	10.1	10.1	10.1	46	12629000	19695000	20837000	0	0	0	11749000	0	0	0	0	0	15784000	0	14273000	21292000	0	0	16869000	0	0	0	0	0	0	0	0	0	19107000	0	0	0	0	0	0	0	0	0	0	0
sp|Q9H9S4|CB39L_HUMAN	sp|Q9H9S4|CB39L_HUMAN	39.087	10	8	8	33.8	29.1	29.1	42	23281000	21567000	25485000	20585000	46544000	0	0	29509000	0	0	15544000	0	0	0	0	20427000	22214000	34496000	0	17514000	0	20352000	0	0	0	23679000	0	24362000	0	23721000	19929000	52905000	18644000	34796000	42995000	46049000	0	0	0	0
sp|Q9H9Q4|NHEJ1_HUMAN	sp|Q9H9Q4|NHEJ1_HUMAN	33.337	4	4	4	16.4	16.4	16.4	24	0	115470000	0	67643000	0	0	108790000	65519000	0	0	0	59908000	0	0	0	98488000	0	0	85680000	0	61409000	0	111630000	0	0	124990000	52724000	64403000	106790000	74860000	139250000	77202000	0	63994000	0	81875000	0	0	0	0
sp|Q9H9Q2|CSN7B_HUMAN	sp|Q9H9Q2|CSN7B_HUMAN	29.622	8	8	8	42.8	42.8	42.8	132	53660000	51697000	62131000	72054000	51704000	49364000	54801000	67555000	116510000	73990000	49037000	72559000	87849000	65604000	87841000	87387000	80074000	58235000	81744000	46463000	64598000	64789000	56810000	117360000	75173000	54206000	56779000	68276000	72396000	61924000	75949000	58812000	55289000	46341000	41823000	48323000	44528000	70468000	0	72206000
sp|Q9H9P8|L2HDH_HUMAN	sp|Q9H9P8|L2HDH_HUMAN	50.315	6	6	6	20.5	20.5	20.5	24	0	0	0	0	0	0	0	0	0	0	16612000	0	0	0	0	0	0	0	0	0	0	0	0	0	0	0	0	0	0	0	0	0	0	0	0	0	0	0	0	0
sp|Q9H9J2|RM44_HUMAN	sp|Q9H9J2|RM44_HUMAN	37.535	8	8	8	25.9	25.9	25.9	188	82622000	78449000	54050000	61615000	42621000	51574000	53174000	70853000	40648000	52128000	58992000	42097000	64071000	34714000	64688000	38779000	93320000	28528000	59522000	59891000	46737000	25827000	94911000	43417000	47539000	69733000	77396000	107880000	58537000	54254000	60508000	30965000	27652000	0	32910000	22304000	23864000	0	0	0
sp|Q9H9H4|VP37B_HUMAN	sp|Q9H9H4|VP37B_HUMAN	31.307	6	6	6	36.8	36.8	36.8	35	17547000	26013000	24802000	25296000	18902000	31070000	32458000	60996000	0	25355000	0	22944000	23535000	0	0	0	49647000	0	25903000	0	26920000	0	26034000	25662000	18827000	25374000	33527000	0	0	23219000	22309000	0	20766000	0	28368000	35424000	26109000	0	0	0
sp|Q9H9E3|COG4_HUMAN	sp|Q9H9E3|COG4_HUMAN	89.082	13	13	13	23.7	23.7	23.7	37	0	84527000	59845000	56933000	62830000	77554000	67673000	0	88658000	95502000	57237000	0	0	0	71110000	65467000	72134000	43175000	71136000	81988000	0	0	0	65506000	0	0	46334000	0	40136000	39539000	51357000	0	0	0	0	0	0	0	0	0
sp|Q9H9C1|SPE39_HUMAN	sp|Q9H9C1|SPE39_HUMAN	57.005	2	2	2	6.7	6.7	6.7	23	0	0	0	0	0	0	20433000	26854000	0	16135000	0	0	0	0	0	0	0	0	0	0	0	0	0	0	0	0	0	0	0	0	18253000	0	0	0	0	0	0	0	0	0
sp|Q9H9B4|SFXN1_HUMAN	sp|Q9H9B4|SFXN1_HUMAN	35.619	15	14	14	58.4	52.5	52.5	818	430480000	576400000	424820000	515030000	543250000	938810000	475470000	567210000	426040000	1129300000	976430000	387370000	705820000	388420000	574800000	455110000	1421600000	323150000	560750000	646050000	309430000	394800000	426940000	568540000	608230000	413670000	616370000	805840000	509960000	314470000	339870000	224370000	270640000	273110000	262370000	248350000	271700000	132340000	89610000	184620000
sp|Q9H9A6|LRC40_HUMAN	sp|Q9H9A6|LRC40_HUMAN	68.249	12	12	12	26.2	26.2	26.2	126	38254000	48373000	73225000	56118000	119060000	60582000	81980000	0	69303000	39344000	53071000	0	93528000	89791000	78108000	94981000	78132000	90431000	51864000	41914000	70482000	70137000	53731000	43340000	0	0	71990000	60707000	57484000	53193000	54643000	78235000	0	0	70177000	51176000	70745000	0	0	45479000
sp|Q9H9A5|CNO10_HUMAN	sp|Q9H9A5|CNO10_HUMAN	82.309	5	5	5	9	9	9	5	0	0	0	0	0	0	0	0	0	0	0	0	0	0	0	0	0	0	0	0	0	0	0	0	0	0	0	0	26901000	0	0	0	0	0	0	0	0	0	0	0
sp|Q9H993|ARMT1_HUMAN	sp|Q9H993|ARMT1_HUMAN	51.172	18	18	18	52.4	52.4	52.4	783	587380000	528170000	297420000	567150000	285910000	401910000	526220000	454650000	314160000	295360000	409610000	351440000	332740000	461350000	487100000	293390000	275880000	333170000	400980000	395960000	352480000	279210000	437020000	423770000	501550000	429210000	358010000	364750000	562440000	622150000	485390000	434550000	370510000	248720000	313730000	322820000	293770000	179190000	103340000	191050000
sp|Q9H977|WDR54_HUMAN	sp|Q9H977|WDR54_HUMAN	35.891	2	2	2	12.3	12.3	12.3	12	0	0	0	17569000	0	0	0	0	0	0	0	36996000	0	0	0	0	22806000	0	0	12307000	20647000	0	0	0	0	0	0	0	0	0	0	0	0	0	0	0	0	0	0	0
sp|Q9H974|QTRT2_HUMAN	sp|Q9H974|QTRT2_HUMAN	46.712	4	4	4	13.5	13.5	13.5	2	0	0	0	0	0	0	0	0	0	0	0	0	0	0	0	0	0	0	0	0	0	0	0	0	0	0	0	0	0	0	0	0	0	0	0	0	0	0	0	0
sp|Q9H944|MED20_HUMAN	sp|Q9H944|MED20_HUMAN	23.222	5	5	5	31.1	31.1	31.1	3	0	0	0	0	0	0	0	0	0	0	0	0	0	0	0	0	0	0	0	0	0	0	0	0	0	0	0	0	0	0	0	0	0	0	0	0	0	0	0	0
sp|Q9H939|PPIP2_HUMAN	sp|Q9H939|PPIP2_HUMAN	38.858	5	5	5	14.7	14.7	14.7	11	0	0	0	0	20136000	0	0	0	19840000	0	0	0	0	0	0	0	0	0	0	0	0	0	0	0	0	0	20347000	0	0	0	0	0	0	0	0	0	0	0	0	0
sp|Q9H936|GHC1_HUMAN	sp|Q9H936|GHC1_HUMAN	34.47	9	9	5	37.8	37.8	26.3	120	56702000	118450000	86921000	94669000	89518000	105190000	116500000	128090000	0	96670000	91557000	63930000	86394000	42996000	50648000	65699000	92770000	78225000	99030000	90254000	40787000	57832000	51589000	73331000	45188000	59577000	91384000	78955000	56610000	95821000	62916000	43965000	72980000	50310000	49705000	0	46032000	0	0	0
sp|Q9H910|JUPI2_HUMAN	sp|Q9H910|JUPI2_HUMAN	20.063	6	6	6	41.1	41.1	41.1	18	0	99941000	0	0	0	63509000	0	0	0	0	0	0	0	0	0	0	0	0	0	0	0	0	0	0	0	0	85907000	0	0	0	0	0	0	0	0	0	0	0	0	0
sp|Q9H8Y8|GORS2_HUMAN	sp|Q9H8Y8|GORS2_HUMAN	47.145	16	16	15	54.9	54.9	53.1	370	330640000	811290000	428700000	337960000	339390000	510700000	451700000	622870000	203640000	400550000	439340000	324640000	412130000	217360000	509960000	445860000	450200000	311190000	344350000	310480000	294150000	278610000	641130000	526900000	491940000	363400000	552160000	496650000	431910000	231720000	308870000	186980000	197670000	201080000	274900000	279720000	221890000	126820000	117230000	121280000
sp|Q9H8S9|MOB1A_HUMAN	sp|Q9H8S9|MOB1A_HUMAN	25.079	7	7	1	39.4	39.4	3.2	189	138270000	153010000	143100000	54667000	153310000	97302000	137610000	151410000	174010000	142490000	123900000	216130000	166960000	93038000	97019000	106840000	58283000	221250000	94996000	85410000	90670000	142960000	191840000	135090000	91294000	226750000	118630000	250800000	228390000	150440000	114450000	165130000	151580000	194020000	156950000	156190000	137980000	126720000	0	0
sp|Q9H8P0|PORED_HUMAN	sp|Q9H8P0|PORED_HUMAN	36.521	4	4	4	11.9	11.9	11.9	13	0	0	8329900	0	0	0	0	0	0	12189000	0	0	0	0	0	0	0	0	0	0	0	0	0	0	25523000	0	0	0	0	0	0	0	0	0	0	0	0	0	0	0
sp|Q9H8M7|MINY3_HUMAN	sp|Q9H8M7|MINY3_HUMAN	49.724	2	2	2	7.9	7.9	7.9	5	0	19023000	0	0	0	0	0	0	0	0	0	0	0	0	0	0	0	0	0	0	0	0	0	0	0	0	0	0	0	0	0	0	0	0	0	0	0	0	0	0
sp|Q9H8L6|MMRN2_HUMAN	sp|Q9H8L6|MMRN2_HUMAN	104.41	18	18	18	31.3	31.3	31.3	256	61115000	0	55367000	28882000	12245000	0	24607000	40572000	50595000	11810000	0	72703000	70705000	27955000	39189000	26551000	29357000	74746000	19783000	0	40324000	53686000	39999000	56534000	38801000	64793000	0	45950000	34622000	82415000	12964000	204390000	174460000	159620000	167460000	159800000	95408000	155650000	0	126250000
sp|Q9H8H3|MET7A_HUMAN	sp|Q9H8H3|MET7A_HUMAN	28.319	9	9	9	37.7	37.7	37.7	762	766290000	683070000	1137700000	820740000	1031100000	681590000	581120000	366190000	820290000	635720000	633190000	1591700000	727160000	723140000	575560000	748410000	500670000	653840000	598060000	753100000	482560000	856730000	1138900000	672530000	762050000	737050000	425560000	1077700000	703090000	985930000	934180000	1018100000	713200000	680480000	485600000	629300000	549580000	524350000	1875400000	900560000
sp|Q9H857|NT5D2_HUMAN	sp|Q9H857|NT5D2_HUMAN	60.718	10	10	10	29.4	29.4	29.4	50	0	0	22611000	39322000	18716000	22855000	46923000	74793000	0	36296000	18004000	0	22752000	24524000	12320000	18582000	24725000	0	0	24354000	0	0	13551000	14647000	13067000	0	35542000	20377000	0	23207000	21770000	0	0	18399000	0	0	0	0	0	0
sp|Q9H845|ACAD9_HUMAN	sp|Q9H845|ACAD9_HUMAN	68.76	27	27	27	52.8	52.8	52.8	510	436850000	228080000	393780000	432060000	336490000	395680000	234700000	220420000	287390000	215880000	290920000	408830000	256570000	229410000	293470000	210850000	314460000	276620000	251750000	200140000	221310000	250760000	354410000	299910000	275530000	309980000	216690000	400090000	384010000	438090000	300700000	205350000	296730000	248040000	257300000	258640000	248200000	146680000	0	223510000
sp|Q9H832|UBE2Z_HUMAN	sp|Q9H832|UBE2Z_HUMAN	38.21	13	13	13	35.6	35.6	35.6	81	136180000	96385000	90899000	137440000	56094000	106610000	92330000	104170000	116560000	118930000	107390000	125040000	129920000	84253000	95016000	162620000	176450000	85572000	101750000	97763000	91706000	115420000	102870000	0	0	192050000	115100000	136840000	123540000	93645000	109030000	96979000	105780000	0	0	0	0	0	0	75420000
sp|Q9H7Z7|PGES2_HUMAN	sp|Q9H7Z7|PGES2_HUMAN	41.943	17	17	17	58.9	58.9	58.9	350	141270000	185450000	191620000	225210000	129280000	204200000	114980000	260760000	111730000	213680000	176960000	183580000	245850000	153250000	201450000	137480000	176610000	132150000	181900000	140740000	106290000	110210000	206770000	153860000	141840000	156500000	136040000	276810000	180860000	232540000	155430000	120520000	106780000	68964000	143880000	95533000	154850000	66377000	77955000	80828000
sp|Q9H7Z6|KAT8_HUMAN	sp|Q9H7Z6|KAT8_HUMAN	52.402	3	3	3	10	10	10	14	0	0	0	0	0	0	0	0	0	0	0	0	0	0	0	0	0	0	0	0	0	0	0	0	0	0	0	0	0	0	0	0	0	0	0	0	0	0	0	0
sp|Q9H7P6|MB12B_HUMAN	sp|Q9H7P6|MB12B_HUMAN	35.619	3	3	3	19.7	19.7	19.7	9	0	0	0	0	0	0	0	0	0	0	0	0	0	0	0	0	0	0	0	0	0	0	0	0	0	0	0	0	0	0	0	13773000	0	0	0	0	0	0	0	0
sp|Q9H7D7|WDR26_HUMAN	sp|Q9H7D7|WDR26_HUMAN	72.123	5	5	5	9.8	9.8	9.8	9	0	0	0	0	0	0	0	0	0	0	0	0	0	0	19005000	19859000	0	0	0	0	0	0	0	0	0	0	0	0	0	0	0	0	0	0	0	0	0	0	0	0
sp|Q9H7D0|DOCK5_HUMAN	sp|Q9H7D0|DOCK5_HUMAN	215.31	7	7	7	5.8	5.8	5.8	17	0	0	140510000	0	0	0	21838000	0	89387000	0	0	0	0	0	0	0	0	20874000	0	0	34571000	37463000	78647000	0	27640000	49198000	0	26107000	0	0	0	0	0	0	0	0	0	0	0	31075000
sp|Q9H7C9|AAMDC_HUMAN	sp|Q9H7C9|AAMDC_HUMAN	13.332	7	7	7	64.8	64.8	64.8	139	75534000	114050000	84537000	71006000	142190000	102540000	69425000	236280000	92967000	76654000	87355000	251480000	92379000	0	61071000	109690000	69949000	62763000	53167000	143010000	0	90848000	149520000	80017000	0	113460000	63912000	59524000	112500000	54076000	51934000	304910000	134850000	110120000	43143000	212810000	131640000	42681000	0	270030000
sp|Q9H7B4|SMYD3_HUMAN	sp|Q9H7B4|SMYD3_HUMAN	49.097	5	5	5	13.8	13.8	13.8	13	0	0	0	0	0	48644000	107730000	0	0	0	0	0	0	0	44677000	0	17363000	0	0	0	0	0	0	0	0	0	34992000	0	0	0	0	0	0	0	0	0	0	0	0	0
sp|Q9H7B2|RPF2_HUMAN	sp|Q9H7B2|RPF2_HUMAN	35.582	3	3	3	13.1	13.1	13.1	27	0	0	0	0	0	0	11640000	0	0	0	16187000	0	0	0	0	0	0	0	0	62227000	0	0	0	0	0	0	0	0	0	0	0	0	0	0	0	0	0	0	0	0
sp|Q9H792|PEAK1_HUMAN	sp|Q9H792|PEAK1_HUMAN	193.1	6	6	6	3.5	3.5	3.5	9	0	0	0	0	0	33219000	0	0	0	0	0	49591000	0	0	0	0	73584000	0	58675000	0	0	0	42593000	0	0	0	0	0	0	0	67744000	0	0	0	0	0	0	0	0	0
sp|Q9H788|SH24A_HUMAN	sp|Q9H788|SH24A_HUMAN	52.726	5	5	5	14.1	14.1	14.1	16	0	0	0	0	0	0	0	45818000	0	0	0	0	0	0	0	33118000	0	0	0	0	0	0	0	0	0	0	0	0	0	0	0	0	0	0	0	0	0	0	0	0
sp|Q9H773|DCTP1_HUMAN	sp|Q9H773|DCTP1_HUMAN	18.681	11	11	11	68.8	68.8	68.8	67	55061000	486370000	0	34114000	23598000	336370000	65761000	73673000	56500000	67604000	27836000	0	27499000	17184000	0	149740000	102420000	0	37009000	44889000	197720000	0	115230000	0	38666000	172080000	339730000	0	64106000	0	141560000	0	0	0	0	0	0	0	0	46859000
sp|Q9H6Z4|RANB3_HUMAN	sp|Q9H6Z4|RANB3_HUMAN	60.209	13	13	13	33.2	33.2	33.2	142	92136000	83194000	84354000	92012000	98405000	101100000	110600000	114230000	46945000	72196000	64133000	68104000	146800000	46519000	54319000	80166000	69399000	0	84833000	153330000	112750000	0	93667000	0	0	75930000	89903000	111210000	118900000	108160000	63661000	73173000	87198000	98643000	82519000	62112000	0	0	0	0
sp|Q9H6X2|ANTR1_HUMAN	sp|Q9H6X2|ANTR1_HUMAN	62.788	10	10	9	24.6	24.6	22.5	81	0	63615000	23667000	27339000	0	25769000	0	11894000	0	25413000	0	0	29169000	0	0	0	0	0	0	0	0	0	20408000	0	0	24076000	25703000	15450000	25445000	45962000	24707000	0	29898000	0	0	29623000	29586000	0	0	20520000
sp|Q9H6U8|ALG9_HUMAN	sp|Q9H6U8|ALG9_HUMAN	69.863	4	4	4	11.8	11.8	11.8	9	0	0	0	0	0	0	0	0	0	0	0	0	0	0	0	0	0	0	0	0	0	0	0	0	0	0	0	0	0	0	0	0	0	0	0	0	0	0	0	0
sp|Q9H6U6|BCAS3_HUMAN	sp|Q9H6U6|BCAS3_HUMAN	101.24	4	4	4	5.3	5.3	5.3	34	0	0	0	0	0	0	0	0	0	0	0	0	0	0	0	0	0	0	0	0	0	0	0	0	0	0	0	0	0	0	0	0	0	0	0	0	0	0	0	0
sp|Q9H6T3|RPAP3_HUMAN	sp|Q9H6T3|RPAP3_HUMAN	75.718	6	6	6	15.3	15.3	15.3	30	0	0	0	0	0	0	34127000	0	44247000	0	33480000	0	0	0	0	0	0	0	27835000	31525000	0	0	0	0	0	51687000	0	0	0	0	0	0	0	0	0	0	0	0	0	0
sp|Q9H6T0|ESRP2_HUMAN	sp|Q9H6T0|ESRP2_HUMAN	78.4	7	6	6	16	14.3	14.3	63	0	0	0	22440000	0	26701000	20874000	29838000	0	17800000	14850000	0	13987000	0	20101000	24852000	20782000	0	0	0	34798000	0	0	19924000	0	0	0	0	0	0	26020000	0	0	0	0	0	0	0	0	8966500
sp|Q9H6S3|ES8L2_HUMAN	sp|Q9H6S3|ES8L2_HUMAN	80.62	22	22	22	44.9	44.9	44.9	450	124850000	107760000	94828000	143160000	120870000	88887000	137550000	215330000	113520000	81234000	111430000	0	133370000	95458000	139200000	143830000	433710000	155450000	93165000	132020000	92076000	99913000	195340000	300320000	63822000	144840000	142680000	82321000	108160000	222270000	56462000	187450000	105110000	199520000	157040000	250560000	157610000	104780000	0	173060000
sp|Q9H6S0|YTDC2_HUMAN	sp|Q9H6S0|YTDC2_HUMAN	160.25	8	8	8	6.2	6.2	6.2	21	0	0	0	0	0	0	0	0	0	0	0	0	0	0	0	0	0	0	0	0	0	0	0	0	0	0	237430000	0	0	0	0	0	0	0	0	0	0	0	0	0
sp|Q9H6R3|ACSS3_HUMAN	sp|Q9H6R3|ACSS3_HUMAN	74.777	15	15	14	30.9	30.9	29.9	33	81453000	50665000	43565000	0	52708000	50857000	0	0	0	0	0	0	19576000	0	0	0	0	0	0	0	0	0	38529000	0	0	0	0	69172000	45378000	438870000	0	50986000	200690000	0	0	80741000	0	0	0	0
sp|Q9H6Q4|CIAO3_HUMAN	sp|Q9H6Q4|CIAO3_HUMAN	53.02	6	6	6	19.1	19.1	19.1	5	0	0	0	0	0	39023000	0	0	0	0	0	0	0	0	0	0	32769000	0	0	0	0	0	0	0	0	0	0	0	0	0	0	0	0	0	0	0	0	0	0	0
sp|Q9H6K4|OPA3_HUMAN	sp|Q9H6K4|OPA3_HUMAN	19.996	9	9	9	43	43	43	47	0	69169000	0	0	33465000	89548000	70382000	0	0	29674000	0	230470000	46561000	89833000	0	0	0	71082000	46656000	36831000	47005000	93624000	0	0	0	0	0	0	51954000	0	0	0	0	0	0	0	0	0	0	56178000
sp|Q9H6E4|CC134_HUMAN	sp|Q9H6E4|CC134_HUMAN	26.56	3	3	3	17	17	17	12	0	0	0	0	0	0	0	0	0	0	0	0	0	0	0	0	0	0	0	0	0	0	0	0	0	0	0	0	0	0	0	0	0	0	0	0	0	0	0	0
sp|Q9H5X1|CIA2A_HUMAN	sp|Q9H5X1|CIA2A_HUMAN	18.355	2	2	2	12.5	12.5	12.5	14	0	0	0	0	0	0	0	0	0	0	0	0	0	0	0	0	0	0	0	0	0	0	0	0	0	0	0	0	0	0	30677000	0	0	0	0	0	0	0	0	0
sp|Q9H5Q4|TFB2M_HUMAN	sp|Q9H5Q4|TFB2M_HUMAN	45.348	5	5	5	18.7	18.7	18.7	9	0	19778000	0	0	0	0	18274000	0	0	0	0	0	0	0	0	0	0	0	0	0	0	0	0	0	0	0	32753000	0	0	0	15905000	0	0	0	0	0	0	0	0	0
sp|Q9H5N1|RABE2_HUMAN	sp|Q9H5N1|RABE2_HUMAN	63.542	14	14	14	29	29	29	46	41309000	67527000	53630000	34630000	44094000	52188000	60102000	48582000	43131000	44052000	47803000	38501000	44423000	0	38563000	45647000	59935000	36720000	50697000	53089000	41482000	0	81799000	0	0	46992000	57843000	82634000	57271000	54860000	118250000	46320000	0	62918000	0	69893000	47324000	0	0	0
sp|Q9H583|HEAT1_HUMAN	sp|Q9H583|HEAT1_HUMAN	242.37	11	11	11	6.9	6.9	6.9	28	0	15412000	20054000	22647000	13140000	15678000	34370000	28151000	17788000	19251000	20108000	0	21115000	0	23857000	0	0	17966000	35370000	17888000	0	24927000	20632000	20027000	17947000	0	15384000	0	0	14796000	17979000	0	0	0	0	0	0	0	0	0
sp|Q9H553|ALG2_HUMAN	sp|Q9H553|ALG2_HUMAN	47.091	15	15	15	41.6	41.6	41.6	145	113600000	68963000	110080000	98653000	147960000	126320000	58432000	65578000	125940000	106850000	108450000	51830000	122340000	61916000	128820000	71535000	37459000	63139000	98708000	73735000	53708000	81530000	63142000	75239000	64598000	42130000	61309000	126440000	69921000	96421000	85423000	59182000	81720000	90380000	73765000	65295000	61721000	56733000	139310000	78912000
sp|Q9H4Z3|PCIF1_HUMAN	sp|Q9H4Z3|PCIF1_HUMAN	80.669	2	2	2	3.8	3.8	3.8	13	0	0	0	0	0	0	0	0	0	0	0	0	0	0	0	0	0	0	0	0	0	0	0	0	0	0	0	0	0	0	0	0	0	0	0	0	0	0	0	0
sp|Q9H4X1|RGCC_HUMAN	sp|Q9H4X1|RGCC_HUMAN	14.559	3	3	3	19	19	19	28	51220000	31097000	0	28170000	33904000	23134000	0	0	0	23488000	25673000	141690000	31181000	0	0	0	0	0	0	42031000	0	0	0	30151000	0	0	26156000	0	34103000	42659000	0	0	45171000	43876000	47713000	88900000	0	0	0	0
sp|Q9H4M9|EHD1_HUMAN	sp|Q9H4M9|EHD1_HUMAN	60.626	41	40	24	83.1	81.5	56.2	3209	1462100000	1083300000	2490700000	2202000000	1602300000	1545200000	1726900000	1846900000	2093000000	1961000000	1158300000	1636400000	1913100000	853510000	1250200000	1766600000	832980000	5259000000	1773000000	2197200000	1543500000	1850000000	1938400000	1921100000	1080700000	1316700000	1469800000	2608100000	1398200000	4722700000	940530000	5119800000	3815800000	4542700000	4454400000	7652100000	4273400000	5417300000	3533300000	5851200000
sp|Q9H4M3|FBX44_HUMAN	sp|Q9H4M3|FBX44_HUMAN	29.746	2	2	2	12.9	12.9	12.9	4	0	0	0	0	0	0	0	0	0	0	0	0	0	0	0	0	0	0	0	0	0	0	0	0	0	0	0	0	0	0	0	0	0	0	0	0	0	0	0	0
sp|Q9H4L7|SMRCD_HUMAN	sp|Q9H4L7|SMRCD_HUMAN	117.4	2	2	2	3.7	3.7	3.7	9	0	4677800	0	0	0	0	0	0	0	0	0	0	0	0	0	0	0	0	0	0	0	0	0	0	0	0	0	0	0	0	0	0	0	0	0	0	0	0	0	0
sp|Q9H4L5|OSBL3_HUMAN	sp|Q9H4L5|OSBL3_HUMAN	101.22	15	15	15	25.5	25.5	25.5	21	0	0	0	0	0	0	0	0	0	0	0	0	35239000	0	0	0	36157000	0	0	0	0	0	0	0	0	0	0	0	0	0	0	0	0	0	0	0	0	0	0	0
sp|Q9H4L4|SENP3_HUMAN	sp|Q9H4L4|SENP3_HUMAN	65.009	2	2	2	10.1	10.1	10.1	4	0	0	0	0	0	0	0	0	0	0	0	0	0	0	0	0	0	0	0	0	0	0	0	0	0	0	0	0	0	0	0	0	0	0	0	0	0	0	0	0
sp|Q9H4I3|TRABD_HUMAN	sp|Q9H4I3|TRABD_HUMAN	42.321	3	3	3	11.7	11.7	11.7	7	0	0	0	0	0	0	0	0	0	0	0	0	0	0	0	0	0	0	0	0	0	0	0	0	0	0	0	0	0	0	0	0	0	0	0	0	0	0	0	0
sp|Q9H4G4|GAPR1_HUMAN	sp|Q9H4G4|GAPR1_HUMAN	17.218	7	7	7	66.2	66.2	66.2	444	282160000	184870000	298230000	230870000	229570000	221780000	83229000	217670000	301400000	265760000	262440000	501280000	396760000	331120000	239720000	231510000	112290000	438260000	215580000	317810000	250830000	272730000	236970000	245540000	302380000	247360000	140230000	270830000	417770000	141690000	257060000	464790000	430470000	298680000	318600000	389860000	316410000	237120000	271870000	272040000
sp|Q9H4G0|E41L1_HUMAN	sp|Q9H4G0|E41L1_HUMAN	98.502	23	20	20	37.6	33.6	33.6	86	76907000	114530000	93545000	159300000	102650000	180000000	126680000	195550000	111790000	50339000	107310000	68502000	71142000	75928000	79275000	102670000	286260000	91597000	0	172410000	88288000	0	75226000	173550000	87557000	88369000	124260000	61599000	153490000	225420000	162460000	0	100080000	0	114110000	155740000	114220000	0	0	118500000
sp|Q9H4E7|DEFI6_HUMAN	sp|Q9H4E7|DEFI6_HUMAN	73.91	11	11	10	17.9	17.9	16.6	25	0	0	0	0	0	0	0	89439000	0	112460000	108380000	0	101080000	0	0	129570000	0	0	131500000	129550000	0	0	0	0	0	0	98018000	207780000	0	0	0	0	0	0	0	0	0	0	0	0
sp|Q9H4B7|TBB1_HUMAN;CON__ENSEMBL:ENSBTAP00000025008	sp|Q9H4B7|TBB1_HUMAN;CON__ENSEMBL:ENSBTAP00000025008	50.326	13	7	7	36.6	28.2	28.2	15	0	0	12763000	19238000	16680000	0	16413000	20738000	0	0	0	0	0	0	0	0	0	24679000	0	0	0	0	0	0	26836000	22880000	0	0	0	20886000	0	0	0	19733000	0	0	24179000	0	0	0
sp|Q9H4A6|GOLP3_HUMAN	sp|Q9H4A6|GOLP3_HUMAN	33.81	14	14	12	56.7	56.7	52.3	331	61714000	322080000	135350000	204410000	134470000	169200000	172080000	213980000	102710000	109540000	101060000	91901000	183840000	78308000	169540000	84332000	505760000	78867000	81883000	109210000	154020000	75532000	106060000	192950000	107130000	74276000	191250000	165290000	105630000	75764000	86219000	31539000	74441000	57606000	60201000	51158000	45499000	57216000	0	25377000
sp|Q9H4A5|GLP3L_HUMAN	sp|Q9H4A5|GLP3L_HUMAN	32.767	6	4	4	28.4	18.2	18.2	11	0	43776000	0	0	0	0	32167000	34796000	0	0	0	26923000	43652000	0	38043000	0	35908000	0	0	0	0	0	0	0	0	0	0	0	41316000	34810000	0	0	0	0	0	0	0	0	0	0
sp|Q9H4A4|AMPB_HUMAN	sp|Q9H4A4|AMPB_HUMAN	72.595	37	37	37	76	76	76	2349	1894200000	2694800000	1998100000	2269800000	1829300000	1905100000	1577700000	3886800000	1756700000	2209200000	3599100000	1769800000	2238700000	3288100000	2364500000	1828100000	2293100000	1772900000	1202800000	2619800000	2562200000	1976800000	2072600000	2704300000	2873000000	2334700000	1810200000	2839000000	2742000000	1758400000	3196700000	2408400000	2204300000	1647600000	1567000000	1737300000	1691600000	1332300000	1351100000	1410300000
sp|Q9H4A3|WNK1_HUMAN;sp|Q96J92|WNK4_HUMAN	sp|Q9H4A3|WNK1_HUMAN	250.79	19	19	13	10.3	10.3	7.8	100	154590000	121860000	160650000	132920000	134280000	116620000	115500000	83028000	136550000	112680000	83587000	155070000	189040000	122710000	52694000	62335000	220720000	0	197770000	89383000	154570000	0	125350000	201590000	162540000	206330000	128700000	78459000	161080000	192640000	201590000	113840000	75148000	69269000	133450000	104770000	77449000	0	0	117740000
sp|Q9H490|PIGU_HUMAN	sp|Q9H490|PIGU_HUMAN	50.051	2	2	2	6.4	6.4	6.4	46	27975000	0	38847000	0	0	47506000	0	0	0	0	0	0	0	0	0	0	0	0	0	0	0	0	0	0	0	0	71466000	40257000	0	30793000	27971000	0	0	0	21016000	0	0	0	0	0
sp|Q9H488|OFUT1_HUMAN	sp|Q9H488|OFUT1_HUMAN	43.955	12	12	12	51	51	51	322	182790000	424030000	203410000	144440000	201840000	166690000	105780000	206670000	206920000	177210000	120110000	339360000	309280000	152610000	274590000	132780000	325040000	196970000	98909000	289830000	141940000	94196000	217740000	76961000	137010000	190560000	246150000	186700000	243500000	147240000	183710000	167460000	116590000	79101000	98583000	158100000	145340000	76137000	0	73362000
sp|Q9H479|FN3K_HUMAN	sp|Q9H479|FN3K_HUMAN	35.171	10	10	10	43	43	43	199	118350000	97279000	34685000	87497000	118820000	20268000	88276000	143310000	140100000	69412000	63290000	50137000	26051000	86453000	0	62575000	132870000	69002000	80853000	247290000	214860000	147560000	52158000	83737000	45976000	102530000	65144000	62970000	107530000	102400000	96883000	108180000	103290000	98423000	57333000	158970000	29501000	0	34830000	159120000
sp|Q9H477|RBSK_HUMAN	sp|Q9H477|RBSK_HUMAN	34.143	4	4	4	16.1	16.1	16.1	76	0	0	0	0	0	0	0	49677000	0	0	0	0	0	69732000	0	74589000	0	0	0	0	0	0	0	0	0	0	56243000	0	58140000	0	0	0	0	0	0	0	0	0	0	0
sp|Q9H446|RWDD1_HUMAN	sp|Q9H446|RWDD1_HUMAN	27.939	4	4	4	23.9	23.9	23.9	15	0	0	0	0	0	0	0	0	0	0	0	0	0	0	0	0	0	0	0	0	0	0	0	0	0	0	0	0	35624000	0	0	0	0	0	0	0	0	0	0	0
sp|Q9H444|CHM4B_HUMAN	sp|Q9H444|CHM4B_HUMAN	24.95	10	10	8	64.3	64.3	58	304	570210000	1551300000	306840000	586460000	553240000	510800000	362960000	835430000	453970000	687720000	623250000	382820000	1196300000	304820000	357140000	774640000	725310000	364760000	527010000	534410000	349520000	289850000	508390000	677840000	660820000	248410000	1336100000	288990000	642600000	380280000	513610000	281390000	400510000	310100000	411670000	512970000	338970000	179270000	0	0
sp|Q9H425|CA198_HUMAN	sp|Q9H425|CA198_HUMAN	36.346	4	4	4	15.6	15.6	15.6	26	0	13025000	0	0	0	24047000	0	0	0	0	17681000	32698000	0	0	0	0	0	0	0	0	0	0	0	29293000	0	0	0	0	0	25173000	0	0	0	0	0	96127000	0	0	0	0
sp|Q9H410|DSN1_HUMAN	sp|Q9H410|DSN1_HUMAN	40.067	2	2	2	7	7	7	14	0	8856700	0	0	0	7578600	0	0	0	0	0	0	0	0	0	6902100	0	0	0	10012000	0	0	10837000	0	0	8170900	0	0	8637700	0	7535300	0	0	0	0	0	0	0	0	0
sp|Q9H3Z4|DNJC5_HUMAN	sp|Q9H3Z4|DNJC5_HUMAN	22.149	6	6	6	41.9	41.9	41.9	418	240340000	282910000	180660000	180900000	158610000	126880000	236680000	199640000	86754000	167480000	118500000	162620000	170340000	172240000	84619000	157300000	436570000	135720000	151750000	143570000	127300000	102540000	222840000	169130000	94151000	245890000	237970000	215310000	208980000	212390000	232950000	226090000	191010000	195580000	155290000	134520000	115200000	170640000	0	96683000
sp|Q9H3U1|UN45A_HUMAN	sp|Q9H3U1|UN45A_HUMAN	103.08	21	21	21	28.7	28.7	28.7	454	195910000	364090000	364190000	335170000	330060000	350330000	499960000	535260000	92829000	148040000	314000000	97450000	291220000	228280000	243430000	329590000	294220000	323610000	407010000	278670000	244330000	188340000	286550000	450320000	265530000	161140000	257250000	339920000	265610000	409600000	401700000	156740000	316240000	336380000	259090000	226810000	279540000	305200000	0	122560000
sp|Q9H3S7|PTN23_HUMAN	sp|Q9H3S7|PTN23_HUMAN	178.97	26	26	26	21.9	21.9	21.9	78	106440000	101620000	89830000	67971000	164800000	89770000	94297000	83224000	104290000	29765000	124150000	172210000	78156000	0	0	88145000	0	79190000	147370000	122110000	74015000	76882000	87966000	0	0	47840000	81011000	147240000	69594000	98433000	49719000	56580000	66230000	50381000	49841000	0	0	0	0	127400000
sp|Q9H3S4|TPK1_HUMAN	sp|Q9H3S4|TPK1_HUMAN	27.265	3	3	3	21.8	21.8	21.8	49	0	0	11109000	12473000	0	0	0	0	12316000	14739000	15652000	17633000	15464000	18351000	18645000	13642000	0	0	9727800	0	0	0	0	0	0	17489000	0	0	23289000	16206000	12733000	15805000	12022000	0	14130000	15037000	0	0	0	11382000
sp|Q9H3S1|SEM4A_HUMAN	sp|Q9H3S1|SEM4A_HUMAN	83.573	2	2	2	6.4	6.4	6.4	3	0	0	0	0	0	0	0	0	0	0	0	0	0	0	0	0	0	0	0	0	0	0	0	0	0	0	0	0	0	0	0	0	0	0	0	0	0	0	0	0
sp|Q9H3R2|MUC13_HUMAN	sp|Q9H3R2|MUC13_HUMAN	54.603	4	4	4	12.9	12.9	12.9	5	0	0	0	0	0	0	0	0	0	0	0	0	0	0	0	0	0	0	0	0	0	0	0	0	0	0	0	0	0	0	0	0	0	0	0	0	0	0	0	0
sp|Q9H3P7|GCP60_HUMAN	sp|Q9H3P7|GCP60_HUMAN	60.593	16	16	16	43	43	43	500	240910000	696030000	284560000	296470000	253180000	425260000	483500000	310600000	234480000	346070000	287500000	183520000	296080000	162990000	520720000	426420000	573560000	168620000	298880000	197680000	278810000	200050000	323690000	340680000	258410000	279890000	542670000	341110000	338250000	238810000	307700000	78051000	187750000	0	87173000	82849000	92723000	49200000	38124000	109060000
sp|Q9H3P2|NELFA_HUMAN	sp|Q9H3P2|NELFA_HUMAN	57.276	6	6	6	16.7	16.7	16.7	87	0	32235000	0	35571000	27668000	52626000	0	0	0	38617000	0	27787000	0	0	0	0	37241000	0	31645000	30384000	0	36745000	49862000	0	0	0	36604000	49560000	0	34915000	32492000	0	0	0	0	0	0	0	0	0
sp|Q9H3N1|TMX1_HUMAN	sp|Q9H3N1|TMX1_HUMAN	31.791	9	9	9	27.9	27.9	27.9	491	380150000	649090000	365060000	394340000	417050000	312870000	323560000	352440000	234830000	433160000	333030000	471730000	554780000	362000000	503850000	263100000	459560000	301990000	280570000	256110000	305390000	330640000	428420000	298940000	455540000	506580000	420660000	339430000	505090000	304160000	463320000	312440000	307580000	320300000	268100000	275740000	310630000	344990000	445150000	286720000
sp|Q9H3M7|TXNIP_HUMAN	sp|Q9H3M7|TXNIP_HUMAN	43.661	4	4	4	13.3	13.3	13.3	17	0	0	0	0	0	0	0	0	0	0	0	0	0	0	0	0	0	0	0	0	0	0	0	0	0	0	0	0	0	0	0	0	30731000	0	0	0	0	0	0	0
sp|Q9H3K6|BOLA2_HUMAN	sp|Q9H3K6|BOLA2_HUMAN	10.116	6	6	6	80.2	80.2	80.2	249	310380000	752210000	205350000	200750000	156900000	385410000	177620000	301780000	233150000	497020000	328740000	285530000	274490000	72425000	236870000	380110000	272020000	143060000	355960000	260730000	220330000	177550000	315640000	197190000	146360000	344990000	908550000	401330000	390260000	207570000	261360000	180070000	213390000	74567000	215770000	86252000	210850000	169170000	116550000	180840000
sp|Q9H3K2|GHITM_HUMAN	sp|Q9H3K2|GHITM_HUMAN	37.205	6	6	6	15.1	15.1	15.1	71	0	0	48966000	0	0	91304000	0	126570000	0	78392000	77418000	76203000	99978000	65573000	70358000	147680000	0	44570000	0	72941000	0	67159000	0	0	0	123260000	0	89826000	93870000	72758000	74446000	80902000	0	0	78756000	0	59359000	0	0	0
sp|Q9H3H5|GPT_HUMAN	sp|Q9H3H5|GPT_HUMAN	46.089	4	4	4	8.3	8.3	8.3	86	130170000	141290000	135450000	104610000	145770000	62899000	73796000	242080000	40898000	92028000	42752000	54048000	78839000	53632000	51324000	63455000	173910000	40072000	70280000	90536000	77759000	64127000	139630000	75901000	47508000	102380000	156700000	112110000	142030000	0	162670000	56256000	55129000	0	33043000	23937000	44864000	0	0	50698000
sp|Q9H3H3|CK068_HUMAN	sp|Q9H3H3|CK068_HUMAN	31.43	9	9	9	40.8	40.8	40.8	160	88000000	63669000	89684000	69692000	82319000	53420000	46084000	68132000	77078000	0	45725000	64411000	76796000	55339000	29647000	32319000	36101000	57969000	41386000	72920000	55938000	61790000	52679000	38796000	54790000	92904000	74901000	121460000	76812000	59503000	54057000	143870000	0	51515000	45347000	68014000	57414000	0	0	97002000
sp|Q9H3G5|CPVL_HUMAN	sp|Q9H3G5|CPVL_HUMAN	54.163	15	15	15	31.1	31.1	31.1	326	182190000	144120000	362850000	441670000	161060000	179880000	199270000	162420000	298550000	287940000	250190000	210040000	716460000	386320000	257420000	123750000	86688000	152170000	171460000	209630000	192350000	144450000	204620000	263960000	418750000	281470000	206850000	274920000	457990000	176090000	478630000	123780000	304400000	57099000	193850000	56892000	65298000	69900000	0	59213000
sp|Q9H3F6|BACD3_HUMAN	sp|Q9H3F6|BACD3_HUMAN	35.432	2	2	2	9.3	9.3	9.3	11	0	0	0	0	0	45863000	0	0	0	0	0	0	0	0	0	42039000	0	0	0	0	0	104570000	0	0	0	0	0	0	0	0	0	0	0	0	0	0	0	0	0	0
sp|Q9H3E2|SNX25_HUMAN	sp|Q9H3E2|SNX25_HUMAN	97.944	5	5	5	10.8	10.8	10.8	12	0	0	0	0	0	0	0	100420000	0	0	0	0	0	0	0	0	0	0	0	0	0	0	81687000	0	0	0	0	0	0	0	0	0	0	0	0	0	0	0	0	0
sp|Q9H361|PABP3_HUMAN	sp|Q9H361|PABP3_HUMAN	70.03	16	1	1	25	4.8	4.8	1	0	0	0	0	0	0	0	0	0	0	0	0	0	0	0	0	0	0	0	0	0	0	0	0	0	0	0	0	0	0	0	0	0	0	0	0	0	0	0	0
sp|Q9H330|TM245_HUMAN	sp|Q9H330|TM245_HUMAN	97.356	6	6	6	7.5	7.5	7.5	54	0	48042000	83322000	164380000	130600000	134320000	0	77614000	0	0	91878000	76657000	0	127530000	134440000	92643000	127840000	0	0	58681000	81363000	0	0	0	0	0	55219000	0	0	0	100040000	136320000	0	142300000	0	0	117180000	115360000	0	114490000
sp|Q9H307|PININ_HUMAN	sp|Q9H307|PININ_HUMAN	81.627	11	11	11	19	19	19	120	33049000	54549000	35473000	103860000	80807000	65516000	141180000	210850000	70307000	52966000	38643000	43795000	20763000	0	118040000	59227000	12943000	173400000	61629000	104780000	64917000	50851000	20473000	93909000	36715000	28318000	258170000	34727000	14113000	63266000	135690000	0	18146000	35780000	23553000	44229000	0	39524000	0	59123000
sp|Q9H2Z4|NKX24_HUMAN;sp|P43699|NKX21_HUMAN;sp|O15522|NKX28_HUMAN;sp|O95096|NKX22_HUMAN;sp|A6NCS4|NKX26_HUMAN	sp|Q9H2Z4|NKX24_HUMAN;sp|P43699|NKX21_HUMAN	36.179	5	5	3	14.1	14.1	8.5	26	0	0	0	40931000	0	41847000	99474000	56803000	0	36809000	48128000	0	69901000	39912000	61636000	112710000	138780000	0	98837000	117420000	47428000	0	36864000	33550000	0	0	40038000	0	0	20170000	46597000	0	0	0	0	0	0	0	0	0
sp|Q9H2W6|RM46_HUMAN	sp|Q9H2W6|RM46_HUMAN	31.705	11	11	11	53	53	53	74	59064000	36804000	47904000	59401000	0	60326000	60752000	69159000	87096000	0	50480000	62593000	63622000	0	75596000	36984000	76367000	0	57449000	54940000	0	0	146540000	74981000	74130000	76987000	44649000	54009000	48408000	69601000	46838000	40304000	0	0	0	0	0	0	0	37855000
sp|Q9H2V7|SPNS1_HUMAN	sp|Q9H2V7|SPNS1_HUMAN	56.629	4	4	4	13.1	13.1	13.1	30	0	42820000	21998000	0	0	43598000	0	30772000	0	35198000	0	0	41674000	32303000	0	26875000	37429000	0	0	29821000	0	0	0	0	34409000	0	28910000	0	0	0	38004000	0	28348000	0	0	0	0	0	0	0
sp|Q9H2U2|IPYR2_HUMAN	sp|Q9H2U2|IPYR2_HUMAN	37.92	19	19	19	62.9	62.9	62.9	1287	1366000000	1215000000	988070000	1062300000	1726700000	1901100000	1772400000	1117700000	1359800000	2012400000	1551500000	994460000	1012600000	1331000000	1588500000	923120000	2723600000	573820000	1023300000	1422900000	1027900000	1082200000	1717600000	1238400000	1534800000	1248200000	1463500000	1309900000	1607900000	1722000000	1103200000	897110000	949520000	753260000	885350000	943260000	706490000	796250000	322270000	803260000
sp|Q9H2U1|DHX36_HUMAN	sp|Q9H2U1|DHX36_HUMAN	114.76	14	14	14	18.1	18.1	18.1	45	0	81319000	137020000	86505000	0	0	112970000	74651000	155310000	91917000	0	0	84495000	0	110430000	0	112310000	127850000	0	0	92970000	0	0	297410000	0	0	0	124340000	116940000	88674000	0	0	0	0	0	153530000	0	0	0	0
sp|Q9H2P9|DPH5_HUMAN	sp|Q9H2P9|DPH5_HUMAN	31.651	3	3	3	13.7	13.7	13.7	12	0	0	0	0	0	0	0	0	0	0	0	0	0	0	0	33264000	0	0	0	0	0	0	0	0	0	0	0	0	0	0	0	0	0	0	0	0	0	0	0	0
sp|Q9H2P0|ADNP_HUMAN	sp|Q9H2P0|ADNP_HUMAN	123.56	4	4	4	4.8	4.8	4.8	8	0	0	0	0	61909000	39987000	50900000	30148000	0	0	0	0	0	44220000	0	47006000	0	0	0	54791000	44455000	50282000	0	0	0	0	0	0	0	40179000	61423000	0	0	0	0	0	0	0	0	47028000
sp|Q9H2M9|RBGPR_HUMAN	sp|Q9H2M9|RBGPR_HUMAN	155.98	29	29	29	29.4	29.4	29.4	338	383020000	569010000	417390000	510440000	416840000	461910000	356260000	431120000	379400000	330290000	314320000	271280000	227080000	294000000	243900000	309060000	279340000	155570000	323280000	206790000	210060000	153210000	392970000	382560000	423380000	299230000	523130000	271420000	271450000	357510000	388190000	378280000	416290000	306260000	341810000	279560000	345630000	264000000	0	217450000
sp|Q9H2K8|TAOK3_HUMAN	sp|Q9H2K8|TAOK3_HUMAN	105.4	8	8	5	9.5	9.5	6.1	70	33131000	56167000	51346000	50345000	40798000	35115000	45763000	59580000	32055000	38647000	23170000	20724000	59238000	34902000	55771000	0	40545000	40261000	55289000	24790000	53250000	23724000	60017000	36181000	45549000	40840000	25749000	23445000	31566000	42578000	43774000	0	34004000	39276000	0	0	0	0	0	32169000
sp|Q9H2J4|PDCL3_HUMAN	sp|Q9H2J4|PDCL3_HUMAN	27.614	4	4	4	22.2	22.2	22.2	23	18313000	0	0	0	0	0	0	21088000	0	0	0	0	21031000	0	20386000	0	0	18137000	0	0	22781000	0	22502000	0	0	20970000	0	0	0	0	0	0	0	0	0	0	0	0	0	0
sp|Q9H2H8|PPIL3_HUMAN	sp|Q9H2H8|PPIL3_HUMAN	18.154	8	8	8	52.8	52.8	52.8	64	113040000	120140000	83421000	108130000	0	112380000	110240000	149470000	109110000	77011000	118000000	139570000	109620000	114650000	145760000	89947000	112280000	0	94546000	101750000	0	87284000	165400000	103090000	0	169650000	80851000	0	128340000	84550000	108550000	0	0	0	0	0	0	0	0	67420000
sp|Q9H2G2|SLK_HUMAN	sp|Q9H2G2|SLK_HUMAN	142.69	28	28	26	31.9	31.9	30.3	426	323430000	287380000	326240000	414070000	306970000	267390000	302860000	319330000	300170000	173460000	234620000	343690000	318180000	167020000	178020000	348120000	274350000	206040000	206790000	238690000	261350000	172820000	344450000	247650000	123160000	288160000	253890000	504220000	453750000	455330000	235750000	452220000	344330000	418160000	296130000	323300000	294380000	246550000	115140000	358990000
sp|Q9H2D6|TARA_HUMAN	sp|Q9H2D6|TARA_HUMAN	261.37	24	23	23	12.3	12	12	159	132180000	114160000	232840000	159410000	156330000	140320000	132000000	285520000	156040000	134350000	112320000	176370000	200920000	96511000	108530000	125390000	168650000	196350000	147940000	183750000	191500000	178280000	221580000	123710000	120760000	174450000	102160000	136620000	89918000	387120000	112230000	208750000	202890000	308680000	312190000	245680000	324430000	257970000	0	156240000
sp|Q9H299|SH3L3_HUMAN	sp|Q9H299|SH3L3_HUMAN	10.438	9	9	9	87.1	87.1	87.1	929	2054500000	2072200000	1805200000	1886700000	1972500000	1642300000	1307800000	1378500000	1291400000	2417100000	2200600000	2168300000	3179700000	2807200000	2042200000	2201800000	1756300000	2687600000	2673700000	1233300000	2468900000	2888400000	1503500000	1387000000	1751400000	1963700000	2446100000	2710300000	2377900000	1731900000	1976500000	1844100000	2045100000	1526400000	2147300000	2076800000	2017400000	2170500000	1098800000	1572200000
sp|Q9H270|VPS11_HUMAN	sp|Q9H270|VPS11_HUMAN	107.84	14	14	14	23	23	23	73	34314000	88974000	53036000	55913000	53766000	62002000	79201000	93727000	66165000	55690000	36180000	0	44099000	44933000	19641000	38874000	29453000	0	58740000	52902000	29261000	38050000	48693000	33103000	43390000	38023000	67986000	30307000	32503000	65192000	64925000	50236000	56730000	48927000	61616000	41808000	0	0	0	44410000
sp|Q9H269|VPS16_HUMAN	sp|Q9H269|VPS16_HUMAN	94.693	16	16	16	34	34	34	59	65833000	70337000	70320000	85724000	75720000	76228000	86641000	70630000	140530000	102030000	86543000	51374000	109970000	144190000	70033000	105900000	61438000	0	97740000	140910000	54931000	0	0	96037000	89331000	0	75914000	93281000	52748000	96205000	90947000	0	0	0	0	60137000	0	0	0	131020000
sp|Q9H267|VP33B_HUMAN	sp|Q9H267|VP33B_HUMAN	70.584	7	7	7	13.9	13.9	13.9	12	0	0	0	0	0	0	0	0	0	32405000	0	0	0	0	0	0	0	0	0	0	0	0	0	0	0	0	0	0	0	0	0	0	0	0	0	0	0	0	0	0
sp|Q9H257|CARD9_HUMAN	sp|Q9H257|CARD9_HUMAN	62.24	2	2	2	4.1	4.1	4.1	27	0	0	0	0	0	0	0	0	0	0	0	0	0	0	0	0	0	0	0	0	0	0	0	0	0	0	0	0	0	0	0	0	0	0	0	0	0	0	0	0
sp|Q9H223|EHD4_HUMAN	sp|Q9H223|EHD4_HUMAN	61.174	37	27	27	82.4	70.6	70.6	1439	595250000	614040000	970030000	837180000	955680000	666530000	473060000	817700000	695310000	650430000	683770000	756860000	666810000	466670000	776180000	700230000	343390000	1677900000	697100000	1058800000	594260000	652190000	725880000	972190000	539220000	615550000	593300000	1183300000	478880000	1625300000	562970000	1462900000	1602500000	1731600000	1924200000	2714800000	1999400000	1586700000	1364500000	1705200000
sp|Q9H201|EPN3_HUMAN	sp|Q9H201|EPN3_HUMAN	68.221	2	1	1	3.5	1.6	1.6	104	0	0	0	0	0	0	0	0	0	0	0	0	0	0	0	0	0	0	0	0	0	0	0	0	0	0	0	0	0	0	0	0	0	0	0	0	0	0	0	0
sp|Q9H1Z4|WDR13_HUMAN	sp|Q9H1Z4|WDR13_HUMAN	53.695	9	9	9	27.8	27.8	27.8	38	0	90121000	0	0	0	0	36883000	73655000	0	0	58924000	62962000	0	0	54385000	0	46920000	0	0	49624000	63867000	76787000	81456000	57641000	0	79568000	49594000	0	57431000	0	51457000	0	0	0	0	0	0	0	0	0
sp|Q9H1Y0|ATG5_HUMAN	sp|Q9H1Y0|ATG5_HUMAN	32.447	4	4	4	17.8	17.8	17.8	41	60876000	69997000	41387000	44828000	49181000	46129000	48863000	65018000	0	65366000	53006000	55836000	60228000	49896000	70115000	54869000	44149000	45245000	46508000	42538000	0	0	67346000	46343000	44679000	56432000	44676000	46257000	66972000	46401000	56742000	50975000	0	0	0	0	0	0	0	0
sp|Q9H1X1|RSPH9_HUMAN	sp|Q9H1X1|RSPH9_HUMAN	31.291	3	3	3	21	21	21	2	0	0	0	0	0	0	0	0	0	0	0	0	0	0	0	0	0	0	0	0	0	0	0	0	0	0	0	0	0	0	0	0	0	0	0	0	0	0	0	0
sp|Q9H1U9|S2551_HUMAN	sp|Q9H1U9|S2551_HUMAN	33.672	2	2	1	12.5	12.5	9.8	1	0	0	0	0	0	0	0	0	0	0	0	0	0	0	0	0	0	0	0	0	0	0	0	0	0	0	0	0	0	0	0	0	0	0	0	0	0	0	0	0
sp|Q9H1P3|OSBL2_HUMAN	sp|Q9H1P3|OSBL2_HUMAN	55.201	11	11	11	31.7	31.7	31.7	31	0	9994500	0	0	0	9768500	27768000	0	0	9907200	0	0	0	0	0	0	0	0	0	0	0	8991900	0	15267000	0	7679600	13846000	0	7241300	0	32547000	0	0	0	0	0	0	0	0	7874000
sp|Q9H1K4|GHC2_HUMAN	sp|Q9H1K4|GHC2_HUMAN	33.848	5	1	1	16.8	5.1	5.1	9	0	5937000	0	0	0	0	0	0	0	0	0	0	0	0	0	0	0	0	0	0	0	0	0	0	0	0	0	0	0	0	0	0	0	0	0	0	0	0	0	0
sp|Q9H1K1|ISCU_HUMAN	sp|Q9H1K1|ISCU_HUMAN	17.999	5	5	5	38.9	38.9	38.9	9	0	0	0	0	0	0	0	0	0	0	0	0	76934000	0	0	94572000	0	0	0	0	0	0	0	0	0	0	0	0	0	0	0	0	0	0	0	0	0	0	0	0
sp|Q9H1I8|ASCC2_HUMAN	sp|Q9H1I8|ASCC2_HUMAN	86.359	7	7	7	12.2	12.2	12.2	13	0	25158000	0	15773000	23369000	0	0	0	0	0	24013000	22167000	0	0	23567000	22833000	0	0	17558000	0	0	0	25022000	0	0	0	0	0	22596000	0	0	0	0	0	0	0	0	0	0	0
sp|Q9H1H9|KI13A_HUMAN	sp|Q9H1H9|KI13A_HUMAN	202.31	10	5	5	8.4	5.4	5.4	6	0	0	0	0	0	0	0	0	0	0	0	0	0	0	0	0	0	0	0	0	0	0	0	0	0	0	0	0	0	0	0	0	0	0	0	0	0	0	0	0
sp|Q9H1E5|TMX4_HUMAN	sp|Q9H1E5|TMX4_HUMAN	38.952	5	5	5	15.2	15.2	15.2	156	71871000	85912000	81655000	71736000	83034000	77751000	64791000	108390000	77505000	72689000	60953000	81229000	94484000	57968000	61152000	58087000	61660000	81683000	52121000	63788000	34839000	61741000	93102000	0	168340000	74254000	63343000	90698000	146090000	65506000	64835000	138380000	71541000	84677000	104820000	110170000	99052000	0	0	88241000
sp|Q9H1E3|NUCKS_HUMAN	sp|Q9H1E3|NUCKS_HUMAN	27.296	10	10	10	44	44	44	160	18136000	78325000	10132000	421260000	172560000	63078000	289010000	55842000	18413000	42907000	25251000	17410000	0	15914000	0	43045000	49479000	0	73803000	125330000	36691000	16423000	65710000	15136000	16724000	42603000	106630000	14168000	208230000	19176000	254760000	13004000	78346000	0	0	0	33085000	0	0	0
sp|Q9H1C7|CYTM1_HUMAN	sp|Q9H1C7|CYTM1_HUMAN	10.631	2	2	2	11.3	11.3	11.3	3	0	0	0	0	0	0	0	0	0	0	0	0	0	0	0	0	0	0	0	0	0	0	0	0	0	0	0	0	0	0	0	0	0	0	0	0	0	0	0	0
sp|Q9H1C4|UN93B_HUMAN	sp|Q9H1C4|UN93B_HUMAN	66.63	6	6	6	12.7	12.7	12.7	105	76634000	72344000	73767000	84859000	66263000	50909000	82225000	118020000	0	105290000	86953000	40324000	100380000	67747000	77838000	62037000	64309000	65120000	96885000	74861000	59514000	34388000	111340000	109400000	0	92068000	118450000	77015000	77485000	56977000	106800000	81013000	80370000	41749000	59953000	43122000	52679000	0	0	0
sp|Q9H1B7|I2BPL_HUMAN	sp|Q9H1B7|I2BPL_HUMAN	82.658	11	11	8	20.2	20.2	13.7	50	0	53621000	32997000	24034000	36754000	26116000	32471000	0	0	26053000	35595000	30807000	52554000	0	46828000	79186000	81679000	0	0	87276000	38061000	0	91284000	0	27322000	30517000	27902000	0	41533000	25749000	0	0	34299000	0	0	0	0	0	0	0
sp|Q9H190|SDCB2_HUMAN	sp|Q9H190|SDCB2_HUMAN	31.593	3	3	3	14	14	14	3	0	0	0	0	0	0	0	0	0	0	0	0	0	0	0	0	0	0	0	0	0	0	0	0	0	0	0	0	0	0	0	0	0	0	0	0	0	0	0	0
sp|Q9H173|SIL1_HUMAN	sp|Q9H173|SIL1_HUMAN	52.084	10	10	10	30.2	30.2	30.2	52	29205000	32155000	18801000	37411000	20731000	24305000	17901000	26345000	37130000	47287000	31466000	11696000	26731000	32842000	16712000	35036000	23309000	0	24723000	21134000	0	0	60271000	56426000	42979000	0	47369000	52968000	38199000	6772300	16381000	0	0	0	0	7309300	0	0	0	0
sp|Q9H0W9|CK054_HUMAN	sp|Q9H0W9|CK054_HUMAN	35.117	17	17	17	61.3	61.3	61.3	1167	404800000	540570000	400820000	413750000	624760000	413980000	619080000	842450000	410460000	302470000	651680000	720160000	462250000	404380000	688470000	554760000	1195800000	410800000	264410000	542030000	512160000	443910000	626790000	410430000	410650000	518290000	318110000	561110000	527820000	630770000	448960000	635000000	524330000	498540000	444710000	758410000	413150000	371920000	289770000	406320000
sp|Q9H0W8|SMG9_HUMAN	sp|Q9H0W8|SMG9_HUMAN	57.65	2	2	2	7.5	7.5	7.5	16	0	20488000	0	0	0	0	0	0	0	0	0	0	0	0	0	0	0	0	0	0	0	0	0	0	0	0	0	0	0	0	0	0	0	0	0	0	0	0	0	0
sp|Q9H0V9|LMA2L_HUMAN	sp|Q9H0V9|LMA2L_HUMAN	39.71	10	10	10	37.1	37.1	37.1	97	82772000	106040000	51557000	35687000	45747000	67980000	53433000	76692000	85127000	65863000	34422000	85156000	53258000	49745000	51106000	57761000	72434000	0	41368000	72127000	47613000	0	100300000	72682000	71801000	72756000	51806000	0	81052000	49565000	88669000	0	0	95452000	58844000	62932000	0	0	0	67217000
sp|Q9H0V1|TM168_HUMAN	sp|Q9H0V1|TM168_HUMAN	79.754	3	3	3	4.9	4.9	4.9	4	0	0	0	0	0	0	0	0	0	0	0	0	0	0	0	0	0	0	0	0	0	0	0	0	0	0	0	0	0	0	0	0	0	0	0	0	0	0	0	0
sp|Q9H0U6|RM18_HUMAN	sp|Q9H0U6|RM18_HUMAN	20.576	2	2	2	12.2	12.2	12.2	16	0	0	0	0	0	0	0	0	0	0	0	0	0	0	0	0	0	0	0	0	0	0	0	0	0	0	0	0	0	0	0	0	0	0	0	0	0	0	0	0
sp|Q9H0U4|RAB1B_HUMAN;sp|Q92928|RAB1C_HUMAN	sp|Q9H0U4|RAB1B_HUMAN	22.171	15	7	7	74.6	44.3	44.3	574	778650000	882850000	601360000	574900000	512380000	586020000	640850000	807830000	586920000	591940000	662000000	575810000	884790000	471000000	823050000	745870000	780800000	365960000	540070000	596950000	494060000	398160000	765200000	215280000	107910000	890050000	654210000	779570000	615050000	637680000	617080000	765010000	666620000	570080000	623710000	814510000	709170000	540340000	370470000	517240000
sp|Q9H0U3|MAGT1_HUMAN	sp|Q9H0U3|MAGT1_HUMAN	38.036	7	7	7	20.6	20.6	20.6	311	244170000	361710000	345270000	278590000	295690000	275600000	289660000	336410000	264040000	280210000	242270000	170450000	346410000	280050000	378900000	257420000	171630000	251030000	291220000	204700000	290640000	260720000	232220000	263770000	269340000	163010000	327560000	270790000	239110000	271730000	404520000	0	211040000	189450000	179150000	143900000	122030000	170010000	724740000	131560000
sp|Q9H0T7|RAB17_HUMAN	sp|Q9H0T7|RAB17_HUMAN	23.491	2	2	2	13.7	13.7	13.7	20	0	0	0	0	0	0	0	0	0	0	0	0	0	0	0	0	0	0	0	0	0	0	0	0	0	0	0	0	0	0	0	0	0	0	0	0	0	0	0	0
sp|Q9H0S4|DDX47_HUMAN	sp|Q9H0S4|DDX47_HUMAN	50.646	3	3	3	8.1	8.1	8.1	15	0	0	0	6797200	0	7028700	7026800	28333000	0	7584700	0	0	5823500	0	0	0	0	0	7867000	0	5735600	8063500	7157000	10181000	0	0	6760600	6244000	0	0	6106800	0	0	0	0	0	0	0	0	0
sp|Q9H0R4|HDHD2_HUMAN	sp|Q9H0R4|HDHD2_HUMAN	28.536	8	8	8	50.6	50.6	50.6	773	166420000	170750000	184240000	243180000	173540000	153860000	190170000	301340000	202700000	137470000	157200000	246580000	187680000	214120000	196320000	171310000	207240000	162360000	132900000	148100000	214600000	186440000	269940000	190810000	135110000	203160000	104900000	203280000	202640000	167290000	186220000	273110000	257090000	193730000	164040000	253990000	161780000	207220000	202460000	171060000
sp|Q9H0Q0|FA49A_HUMAN	sp|Q9H0Q0|FA49A_HUMAN	37.312	10	8	8	38.7	31.9	31.9	72	34501000	0	51668000	29476000	52282000	39424000	28016000	0	50641000	0	52163000	34128000	50571000	35370000	0	34672000	0	33489000	31402000	0	0	48260000	39594000	40091000	69591000	0	36970000	83787000	25022000	39697000	41989000	0	56214000	0	0	66698000	92455000	0	0	77684000
sp|Q9H0P0|5NT3A_HUMAN	sp|Q9H0P0|5NT3A_HUMAN	37.948	8	8	8	30.4	30.4	30.4	10	0	0	0	0	0	0	0	0	0	0	0	0	0	0	0	0	0	0	0	0	0	0	0	0	0	0	57122000	0	0	0	0	0	0	0	0	0	0	0	0	0
sp|Q9H0L4|CSTFT_HUMAN	sp|Q9H0L4|CSTFT_HUMAN	64.436	9	5	5	28.9	16.6	16.6	17	15168000	0	19594000	17007000	15757000	8700400	19802000	0	0	21281000	0	0	0	13446000	0	0	0	0	20566000	18056000	18099000	17356000	10235000	0	0	13420000	0	0	15276000	0	0	13607000	11351000	0	0	0	17277000	0	0	0
sp|Q9H0J9|PAR12_HUMAN	sp|Q9H0J9|PAR12_HUMAN	79.063	3	2	2	6.1	5	5	4	0	0	0	0	0	0	0	0	0	0	0	0	0	0	0	0	0	0	0	0	0	0	0	0	0	0	0	0	0	0	0	0	0	0	0	0	0	0	0	0
sp|Q9H0F6|SHRPN_HUMAN	sp|Q9H0F6|SHRPN_HUMAN	39.949	2	2	2	7	7	7	3	0	0	0	0	0	0	0	0	0	0	0	0	0	0	0	0	0	0	0	0	0	0	0	0	0	0	0	0	0	0	0	0	0	0	0	0	0	0	0	0
sp|Q9H0E2|TOLIP_HUMAN	sp|Q9H0E2|TOLIP_HUMAN	30.281	8	8	8	38.3	38.3	38.3	308	145690000	278330000	239040000	172630000	393680000	210270000	171400000	231340000	195470000	225090000	209660000	222420000	160040000	287480000	189790000	145510000	164190000	209940000	85025000	122590000	124720000	224510000	202960000	257240000	294950000	262970000	102060000	189880000	188940000	220350000	251030000	257360000	235300000	279280000	220700000	262510000	211730000	234510000	215280000	182500000
sp|Q9H0D6|XRN2_HUMAN	sp|Q9H0D6|XRN2_HUMAN	108.58	25	25	25	37.3	37.3	37.3	317	153410000	173420000	119100000	84128000	103510000	130320000	148530000	216000000	137260000	142070000	117270000	121500000	338110000	95852000	167050000	130340000	152220000	113280000	150520000	163590000	104710000	84359000	208120000	77993000	102950000	152210000	144290000	165460000	147760000	108590000	158760000	107980000	0	69676000	80974000	36753000	50825000	69748000	0	87759000
sp|Q9H0C8|ILKAP_HUMAN	sp|Q9H0C8|ILKAP_HUMAN	42.906	10	10	10	32.4	32.4	32.4	58	0	120380000	34081000	23604000	34401000	0	46850000	29502000	0	0	60049000	0	58694000	0	34599000	115880000	0	0	34552000	78851000	0	0	29669000	55625000	0	0	41754000	0	0	39407000	37555000	0	0	0	0	0	0	0	0	0
sp|Q9H0B6|KLC2_HUMAN	sp|Q9H0B6|KLC2_HUMAN	68.934	11	5	5	22.7	9.6	9.6	4	0	0	0	0	0	0	0	0	0	0	0	0	0	0	0	0	0	0	0	0	0	0	0	0	0	0	0	0	0	0	0	0	0	0	0	0	0	0	0	0
sp|Q9H0A8|COMD4_HUMAN	sp|Q9H0A8|COMD4_HUMAN	21.764	9	9	9	66.3	66.3	66.3	263	52207000	100220000	99248000	137150000	80964000	87949000	70063000	98622000	81896000	88526000	115610000	119580000	104300000	113200000	119380000	123840000	82904000	64982000	62388000	63138000	68466000	95998000	114040000	71793000	119320000	96259000	109820000	78334000	78271000	97008000	136840000	56777000	83256000	71289000	85698000	101310000	69383000	60912000	0	63996000
sp|Q9H0A0|NAT10_HUMAN	sp|Q9H0A0|NAT10_HUMAN	115.73	22	22	22	30.1	30.1	30.1	121	34253000	36141000	79225000	76820000	50142000	58528000	46118000	133770000	62544000	102500000	69642000	36486000	130090000	36513000	54258000	84565000	129970000	91739000	139940000	63656000	52885000	69009000	25372000	108820000	38873000	0	67903000	53786000	0	57603000	80825000	0	0	55040000	49079000	36403000	90870000	0	0	44321000
sp|Q9H098|F107B_HUMAN	sp|Q9H098|F107B_HUMAN	15.558	4	4	4	26	26	26	17	0	41975000	0	0	46526000	0	0	0	0	0	0	0	130780000	0	0	0	32075000	0	0	0	0	51534000	0	30912000	0	0	53797000	0	0	0	0	0	0	0	49668000	0	0	0	0	0
sp|Q9H082|RB33B_HUMAN;sp|Q14088|RB33A_HUMAN	sp|Q9H082|RB33B_HUMAN;sp|Q14088|RB33A_HUMAN	25.717	2	2	2	11.4	11.4	11.4	2	0	0	0	0	0	0	0	0	0	0	0	0	0	0	0	0	0	0	0	0	0	0	0	0	0	0	0	0	0	0	0	0	0	0	0	0	0	0	0	0
sp|Q9H078|CLPB_HUMAN	sp|Q9H078|CLPB_HUMAN	78.728	12	12	12	24.8	24.8	24.8	55	48178000	43331000	41943000	72335000	38796000	0	72569000	84479000	76928000	62107000	117920000	0	41141000	36650000	61568000	50882000	89059000	0	52140000	75425000	31656000	0	32166000	45834000	0	0	59174000	0	0	32755000	42723000	0	41235000	0	33767000	60990000	40836000	0	0	0
sp|Q9H074|PAIP1_HUMAN	sp|Q9H074|PAIP1_HUMAN	53.524	9	9	9	20.3	20.3	20.3	286	205860000	346860000	133810000	157180000	172220000	66973000	194040000	89401000	143190000	116910000	139670000	130660000	130530000	63333000	126840000	48188000	274720000	73934000	82130000	137530000	134060000	75052000	197190000	116660000	115790000	161270000	215070000	133410000	202530000	152770000	172020000	95235000	82243000	0	79865000	123400000	97464000	54447000	48399000	90617000
sp|Q9H061|T126A_HUMAN	sp|Q9H061|T126A_HUMAN	21.527	8	8	8	45.6	45.6	45.6	59	30012000	30055000	53360000	29633000	74615000	83585000	38920000	40437000	57468000	48709000	78733000	36484000	0	0	36997000	35686000	60786000	32739000	21170000	23581000	21578000	35484000	0	48784000	0	14942000	0	54453000	28477000	27216000	51109000	28034000	25664000	0	38922000	39417000	39306000	0	0	0
sp|Q9H019|MFR1L_HUMAN	sp|Q9H019|MFR1L_HUMAN	31.957	2	2	2	9.9	9.9	9.9	9	0	0	0	0	0	0	0	0	0	0	0	0	0	0	0	0	0	0	0	0	0	0	0	0	0	0	0	0	0	0	0	0	0	0	0	0	0	0	0	0
sp|Q9H008|LHPP_HUMAN	sp|Q9H008|LHPP_HUMAN	29.165	11	11	11	62.6	62.6	62.6	552	382640000	571690000	557030000	329850000	408140000	266960000	304640000	701550000	498870000	329770000	396940000	765280000	322090000	480520000	421200000	628550000	650100000	184670000	251540000	179580000	537420000	521620000	565460000	365630000	331800000	908720000	299100000	493220000	521140000	448290000	429840000	372500000	386960000	331930000	323780000	396590000	264020000	243960000	154300000	310470000
sp|Q9GZZ9|UBA5_HUMAN	sp|Q9GZZ9|UBA5_HUMAN	44.863	7	7	7	30.2	30.2	30.2	245	87574000	129900000	87465000	97582000	171950000	75289000	124210000	37660000	175810000	78261000	125270000	100720000	89829000	28964000	44252000	77335000	66774000	134100000	215660000	76956000	195700000	81553000	86370000	62259000	38154000	54309000	103430000	152290000	175130000	31358000	107240000	82089000	94230000	104020000	123630000	124510000	144090000	0	0	79418000
sp|Q9GZZ1|NAA50_HUMAN	sp|Q9GZZ1|NAA50_HUMAN	19.398	10	10	10	55.6	55.6	55.6	43	53772000	61982000	47842000	47270000	0	41739000	47026000	0	32373000	29951000	0	43586000	0	0	0	39332000	0	0	49971000	57661000	41347000	0	46363000	59697000	38415000	55351000	37467000	84720000	64875000	15679000	83679000	39789000	34295000	0	0	0	0	0	0	0
sp|Q9GZY8|MFF_HUMAN	sp|Q9GZY8|MFF_HUMAN	38.464	6	6	6	28.7	28.7	28.7	19	0	32381000	0	0	35087000	46302000	0	29680000	0	0	0	27672000	39851000	0	0	47092000	0	0	34832000	0	0	0	0	38359000	0	0	72319000	0	0	0	0	0	0	0	0	0	0	0	0	0
sp|Q9GZU8|PIP30_HUMAN	sp|Q9GZU8|PIP30_HUMAN	28.912	2	2	2	8.7	8.7	8.7	85	0	0	0	0	0	0	0	0	0	241650000	188420000	0	0	0	0	0	0	0	0	0	0	0	0	0	0	0	259000000	0	0	0	0	0	0	0	0	0	0	0	0	0
sp|Q9GZT9|EGLN1_HUMAN	sp|Q9GZT9|EGLN1_HUMAN	46.02	4	4	4	12.7	12.7	12.7	46	0	26139000	17415000	0	0	0	0	0	0	0	27569000	0	0	0	0	17459000	17444000	0	0	0	0	0	0	0	0	0	17178000	0	19101000	0	0	7296900	0	0	0	0	0	0	0	0
sp|Q9GZT8|NIF3L_HUMAN	sp|Q9GZT8|NIF3L_HUMAN	41.968	12	12	12	42.2	42.2	42.2	556	371340000	365150000	293310000	290880000	278940000	349070000	251230000	310380000	272630000	200810000	321550000	446510000	319160000	240770000	316460000	278730000	385300000	236640000	275780000	261850000	337680000	362590000	370760000	227610000	222210000	325350000	219650000	330720000	348570000	260100000	366680000	374930000	244270000	438070000	232290000	280330000	212170000	245120000	379300000	204300000
sp|Q9GZT6|CC90B_HUMAN	sp|Q9GZT6|CC90B_HUMAN	29.505	6	6	6	37	37	37	96	20766000	41176000	30586000	15126000	18046000	0	25171000	0	0	0	0	29688000	0	0	17435000	0	0	18136000	34649000	0	0	0	31908000	0	0	35143000	20801000	29647000	22712000	22847000	17985000	21740000	22569000	0	0	0	0	0	0	0
sp|Q9GZT4|SRR_HUMAN	sp|Q9GZT4|SRR_HUMAN	36.566	3	3	3	13.8	13.8	13.8	3	0	0	14772000	0	0	0	0	0	0	0	0	0	0	0	0	0	0	0	0	0	0	0	0	0	0	0	0	0	0	0	0	0	0	0	0	0	0	0	0	0
sp|Q9GZT3|SLIRP_HUMAN	sp|Q9GZT3|SLIRP_HUMAN	12.349	8	8	8	78	78	78	318	237250000	458970000	206240000	314460000	235690000	267420000	465780000	270830000	239760000	329500000	385220000	190730000	88602000	107260000	201400000	196020000	301940000	173090000	221940000	303720000	155980000	139990000	282230000	192620000	186150000	166390000	249150000	327170000	206600000	188150000	371750000	145410000	219430000	158410000	135200000	93988000	91840000	0	0	117550000
sp|Q9GZS3|WDR61_HUMAN	sp|Q9GZS3|WDR61_HUMAN	33.58	13	13	13	58.7	58.7	58.7	302	274460000	184020000	210900000	155580000	184710000	202890000	192900000	482480000	216790000	223650000	129810000	168220000	367630000	155870000	289120000	204860000	298050000	133570000	179120000	178390000	184720000	185170000	233320000	211910000	211940000	209460000	151860000	202910000	170220000	207600000	157790000	122420000	181920000	110530000	129300000	108280000	146760000	108230000	0	173310000
sp|Q9GZR7|DDX24_HUMAN	sp|Q9GZR7|DDX24_HUMAN	96.331	13	13	13	22.1	22.1	22.1	31	18813000	45882000	37599000	27521000	37599000	43863000	0	0	0	36861000	19270000	21200000	0	0	0	33021000	40805000	33058000	43744000	25583000	0	32226000	0	36498000	34484000	0	40971000	0	21952000	0	23711000	0	0	0	0	0	0	0	0	0
sp|Q9GZQ3|COMD5_HUMAN	sp|Q9GZQ3|COMD5_HUMAN	24.67	8	8	8	46	46	46	118	36575000	61146000	69602000	77091000	43919000	49794000	43636000	53863000	44915000	56562000	58249000	66737000	62545000	79821000	64863000	55899000	57446000	44036000	47402000	48211000	43927000	41190000	49927000	43836000	34601000	56389000	44810000	0	39039000	50201000	68517000	41291000	44205000	0	0	0	51346000	0	0	37950000
sp|Q9GZP9|DERL2_HUMAN	sp|Q9GZP9|DERL2_HUMAN	27.567	2	2	2	17.2	17.2	17.2	19	0	0	0	0	0	0	0	0	0	0	0	0	0	0	0	0	0	0	0	0	0	0	0	0	0	0	0	0	0	0	0	0	0	0	0	0	0	0	0	0
sp|Q9GZP8|IMUP_HUMAN	sp|Q9GZP8|IMUP_HUMAN	10.897	2	2	2	34.9	34.9	34.9	16	0	0	0	0	0	0	0	0	0	0	0	0	0	0	0	0	0	0	0	0	0	0	0	0	0	0	0	0	0	0	0	0	0	0	81939000	0	0	0	0	0
sp|Q9GZP4|PITH1_HUMAN	sp|Q9GZP4|PITH1_HUMAN	24.178	11	11	11	69.7	69.7	69.7	458	78680000	208170000	166640000	161960000	194810000	132910000	192380000	194910000	119250000	187570000	196520000	148670000	177610000	189490000	175130000	237430000	417650000	190610000	205720000	136700000	187740000	140880000	140510000	195700000	90851000	117880000	138990000	251840000	149390000	192840000	243030000	191100000	210730000	209460000	171670000	236800000	205370000	351500000	276850000	161610000
sp|Q9GZN8|CT027_HUMAN	sp|Q9GZN8|CT027_HUMAN	19.291	4	4	4	31.6	31.6	31.6	91	48844000	50821000	0	0	0	33885000	0	51778000	44240000	52490000	39301000	50903000	0	50358000	0	31316000	40473000	0	47324000	34079000	42685000	35279000	25247000	0	46864000	65313000	42349000	0	92942000	0	41940000	56814000	38987000	0	52660000	48119000	34058000	0	0	51186000
sp|Q9GZM5|YIPF3_HUMAN	sp|Q9GZM5|YIPF3_HUMAN	38.247	4	4	4	11.7	11.7	11.7	15	29693000	42619000	0	0	0	50879000	45925000	0	0	0	0	36909000	0	0	0	0	44753000	0	0	39523000	0	0	0	0	0	0	43495000	0	36569000	0	0	0	0	0	0	0	0	0	0	0
sp|Q9GZL7|WDR12_HUMAN	sp|Q9GZL7|WDR12_HUMAN	47.707	9	9	9	36.9	36.9	36.9	33	0	0	29102000	27798000	0	0	24654000	26585000	0	0	0	0	32956000	0	18243000	0	23114000	0	20334000	22921000	0	0	0	26836000	0	0	20622000	0	0	0	0	0	0	0	0	0	0	0	0	0
sp|Q9GIY3|2B1E_HUMAN	sp|Q9GIY3|2B1E_HUMAN	30.139	14	6	3	46.6	13.9	10.2	123	440050000	2654700000	64891000	118680000	605140000	148810000	0	1356400000	42086000	1135600000	6608000000	363810000	0	0	0	1008800000	200720000	0	79909000	105720000	0	0	0	33074000	193980000	388630000	289630000	17964000	265230000	400060000	1645100000	691290000	3309200000	104620000	55866000	772770000	86717000	0	0	79904000
sp|Q9C0J8|WDR33_HUMAN	sp|Q9C0J8|WDR33_HUMAN	145.89	5	5	5	7.9	7.9	7.9	12	0	12168000	14785000	0	0	14211000	0	54030000	0	19966000	16334000	0	0	0	0	0	14134000	0	0	0	0	0	14064000	0	0	0	18048000	0	0	14229000	0	0	0	0	14374000	0	15131000	0	0	0
sp|Q9C0I1|MTMRC_HUMAN	sp|Q9C0I1|MTMRC_HUMAN	86.147	9	9	9	16.6	16.6	16.6	77	46373000	68473000	54794000	0	70907000	63014000	68703000	51977000	49236000	40426000	39600000	38694000	48842000	39646000	48975000	32922000	145870000	0	34807000	52225000	54773000	0	158180000	108720000	128690000	0	47529000	0	49839000	47524000	59589000	0	0	0	56935000	45941000	39297000	0	0	67497000
sp|Q9C0E8|LNP_HUMAN	sp|Q9C0E8|LNP_HUMAN	47.739	12	12	12	33.4	33.4	33.4	108	41874000	146190000	50196000	55538000	79269000	45463000	65834000	59163000	52020000	44726000	51473000	53797000	60069000	46542000	93286000	40470000	61484000	0	0	0	63155000	44037000	63742000	50177000	0	73471000	86504000	61743000	96095000	90382000	80919000	50068000	52830000	56662000	71762000	46634000	87618000	38476000	0	60146000
sp|Q9C0E2|XPO4_HUMAN	sp|Q9C0E2|XPO4_HUMAN	130.14	5	5	5	6.9	6.9	6.9	11	0	18982000	0	0	0	0	0	0	0	0	0	0	0	0	18165000	0	0	0	0	0	0	0	0	0	0	0	0	0	0	0	0	0	0	0	0	0	0	0	0	0
sp|Q9C0D9|EPT1_HUMAN	sp|Q9C0D9|EPT1_HUMAN	45.228	2	2	2	9.8	9.8	9.8	3	0	0	0	0	0	0	0	0	0	0	0	0	0	0	0	0	0	0	0	0	0	0	0	0	0	0	0	0	0	0	0	0	0	0	0	0	0	0	0	0
sp|Q9C0D5|TANC1_HUMAN	sp|Q9C0D5|TANC1_HUMAN	202.22	9	9	9	6.7	6.7	6.7	139	40036000	126310000	135860000	127480000	184010000	327310000	0	87912000	169180000	145720000	37732000	292630000	179710000	349280000	109050000	110260000	12346000	177690000	84634000	0	127070000	205990000	0	58335000	82267000	113810000	31393000	105030000	164640000	38349000	53296000	162290000	172460000	353130000	140210000	283270000	462110000	190710000	0	0
sp|Q9C0D3|ZY11B_HUMAN	sp|Q9C0D3|ZY11B_HUMAN	83.92	3	3	3	4.2	4.2	4.2	15	0	14372000	15232000	0	0	0	12617000	0	0	0	0	0	0	0	0	0	24102000	0	0	0	0	0	0	0	0	0	33322000	0	0	0	0	0	0	0	0	0	0	0	0	0
sp|Q9C0C9|UBE2O_HUMAN	sp|Q9C0C9|UBE2O_HUMAN	141.29	18	18	18	21.9	21.9	21.9	138	51916000	91766000	0	62310000	48904000	48748000	46790000	61130000	47299000	78731000	47865000	57429000	76162000	44630000	60448000	51544000	87692000	73734000	63941000	45272000	52749000	53538000	64393000	65933000	0	69090000	47496000	78606000	62054000	57653000	64393000	51268000	67774000	71681000	139810000	66110000	167950000	109980000	109340000	77994000
sp|Q9C0C2|TB182_HUMAN	sp|Q9C0C2|TB182_HUMAN	181.79	41	41	41	36.2	36.2	36.2	397	260950000	532550000	300070000	377790000	464820000	618990000	431570000	307020000	134950000	191730000	308730000	223590000	243650000	100160000	114710000	386620000	404280000	214040000	305690000	345660000	153910000	91974000	278880000	457490000	219100000	302170000	538920000	196650000	459800000	584200000	216160000	285940000	403350000	268460000	376220000	298200000	291790000	107610000	0	180750000
sp|Q9C0B1|FTO_HUMAN	sp|Q9C0B1|FTO_HUMAN	58.281	18	18	18	42.4	42.4	42.4	255	174360000	102290000	126150000	113590000	111710000	81716000	112490000	217600000	69329000	154010000	85863000	115790000	153970000	76223000	138060000	92421000	148370000	129480000	97102000	108700000	208770000	96792000	264580000	138880000	143700000	146740000	104840000	154100000	120510000	116320000	147530000	114620000	118030000	83324000	64238000	63984000	76128000	67021000	0	65346000
sp|Q9C075|K1C23_HUMAN;CON__Q9C075	sp|Q9C075|K1C23_HUMAN;CON__Q9C075	48.131	6	5	5	17.1	14.9	14.9	7	0	0	0	0	0	0	0	0	0	0	0	0	0	0	0	0	0	0	0	0	0	0	0	0	0	0	0	0	0	0	0	0	0	0	0	0	0	0	0	0
sp|Q9C040|TRIM2_HUMAN	sp|Q9C040|TRIM2_HUMAN	81.529	17	17	16	34.3	34.3	32.8	81	71924000	67584000	29725000	146640000	79945000	39107000	210610000	79970000	56844000	0	59792000	33235000	17476000	10647000	27013000	41146000	212830000	0	34957000	79422000	81010000	86859000	112040000	0	37021000	91334000	119660000	0	61188000	0	0	39274000	0	0	0	0	0	129840000	0	0
sp|Q9C010|IPKB_HUMAN	sp|Q9C010|IPKB_HUMAN	8.4682	2	1	1	26.9	17.9	17.9	2	0	0	0	0	0	0	0	0	0	0	0	0	0	0	0	0	0	0	0	0	0	0	0	0	0	0	0	0	0	0	0	0	0	0	0	0	0	0	0	0
sp|Q9C005|DPY30_HUMAN	sp|Q9C005|DPY30_HUMAN	11.25	5	5	5	58.6	58.6	58.6	141	293540000	449920000	99665000	251660000	95185000	103200000	349600000	133790000	121720000	201150000	76483000	73560000	192470000	75886000	135020000	124410000	353970000	159290000	294920000	165310000	306130000	78475000	373770000	288890000	143270000	110180000	222650000	202080000	210400000	208580000	198590000	88197000	107120000	0	0	57556000	83022000	94469000	0	0
sp|Q9C002|NMES1_HUMAN	sp|Q9C002|NMES1_HUMAN	9.6172	6	6	6	61.4	61.4	61.4	126	21233000	62121000	42545000	44587000	0	9454200	29071000	23994000	10723000	185010000	59702000	0	52489000	26246000	11884000	14019000	0	0	212810000	52116000	0	66190000	13931000	0	19220000	80848000	50307000	164550000	57398000	19621000	43092000	25505000	19468000	0	0	0	0	0	0	0
sp|Q9BZZ5|API5_HUMAN	sp|Q9BZZ5|API5_HUMAN	59.004	18	18	18	40.1	40.1	40.1	578	736100000	645390000	592140000	711420000	563020000	573390000	610760000	758560000	820260000	816300000	519290000	637360000	855060000	443830000	859620000	682600000	841490000	472410000	572200000	698960000	671270000	430990000	695550000	612150000	650070000	661710000	526170000	706820000	866640000	559870000	560920000	522430000	490010000	436740000	365210000	403880000	369790000	355970000	246190000	462830000
sp|Q9BZZ2|SN_HUMAN	sp|Q9BZZ2|SN_HUMAN	182.62	11	11	11	10.7	10.7	10.7	25	48271000	36993000	35889000	0	0	45519000	0	34699000	0	51392000	60474000	71482000	67480000	115490000	38457000	0	49951000	0	0	35679000	0	0	41801000	48815000	57377000	46991000	51581000	0	0	0	45325000	0	0	0	0	0	0	0	0	0
sp|Q9BZV1|UBXN6_HUMAN	sp|Q9BZV1|UBXN6_HUMAN	49.753	10	10	10	38.5	38.5	38.5	177	32198000	82961000	45301000	54287000	74199000	74355000	37049000	51987000	39315000	65336000	80461000	35509000	46720000	22785000	37464000	56990000	31213000	66881000	47242000	63674000	45622000	42970000	30584000	48680000	38888000	0	57358000	68902000	43238000	93994000	31102000	53050000	69010000	51703000	97145000	94763000	89316000	0	0	0
sp|Q9BZQ8|NIBAN_HUMAN	sp|Q9BZQ8|NIBAN_HUMAN	103.13	31	31	31	42.1	42.1	42.1	947	636040000	1983500000	710630000	1200900000	602960000	518520000	777240000	932940000	737790000	605930000	1089800000	917500000	983170000	826980000	632230000	1173800000	855130000	676140000	968570000	822960000	593860000	440550000	858720000	827000000	645650000	1052100000	489040000	672310000	1090100000	640410000	907350000	590100000	649220000	491060000	455170000	575520000	435810000	600780000	240890000	447150000
sp|Q9BZL6|KPCD2_HUMAN;sp|O94806|KPCD3_HUMAN	sp|Q9BZL6|KPCD2_HUMAN;sp|O94806|KPCD3_HUMAN	96.721	3	3	2	4.4	4.4	2.8	10	0	0	0	0	0	0	0	0	0	0	0	0	0	0	0	0	0	0	53946000	0	0	0	0	0	0	0	0	0	0	0	0	0	0	0	0	0	0	0	0	0
sp|Q9BZL4|PP12C_HUMAN	sp|Q9BZL4|PP12C_HUMAN	84.88	7	7	7	13.7	13.7	13.7	9	0	0	0	0	0	0	0	0	0	0	0	0	0	0	0	0	0	0	0	0	0	0	0	0	0	0	0	0	0	41097000	0	0	0	0	0	0	0	0	0	0
sp|Q9BZL1|UBL5_HUMAN	sp|Q9BZL1|UBL5_HUMAN	8.5468	2	2	2	28.8	28.8	28.8	16	0	0	0	0	0	0	0	0	0	0	0	0	0	0	0	0	0	0	0	0	0	0	0	0	0	0	0	0	0	0	0	0	0	0	0	0	0	0	0	0
sp|Q9BZK7|TBL1R_HUMAN;sp|O60907|TBL1X_HUMAN	sp|Q9BZK7|TBL1R_HUMAN	55.594	15	15	10	42.4	42.4	28.8	262	118810000	157920000	170250000	157460000	126740000	126960000	425100000	143960000	181750000	176040000	129920000	100460000	161680000	86178000	105290000	196180000	177220000	145900000	198350000	218540000	110200000	56101000	216640000	138160000	170800000	167890000	132930000	67494000	206460000	144870000	211750000	119850000	89470000	71690000	66895000	70059000	60566000	0	109090000	134250000
sp|Q9BZJ0|CRNL1_HUMAN	sp|Q9BZJ0|CRNL1_HUMAN	100.45	9	9	9	11.1	11.1	11.1	24	0	58845000	0	0	0	0	64843000	86133000	0	0	83867000	0	70374000	66404000	0	54172000	59622000	0	80231000	82348000	73203000	0	0	46212000	57535000	0	77561000	0	49773000	46753000	72536000	78039000	0	92698000	0	0	0	0	211510000	0
sp|Q9BZH6|WDR11_HUMAN	sp|Q9BZH6|WDR11_HUMAN	136.68	13	13	13	13.6	13.6	13.6	98	15223000	38176000	15629000	40626000	21606000	16394000	57331000	50919000	14572000	19303000	10853000	9539000	22128000	13526000	11548000	16909000	30711000	11547000	27342000	14769000	21075000	18941000	22693000	18026000	10017000	11898000	30011000	15529000	13241000	12397000	29929000	0	12074000	0	12056000	9539200	13425000	0	0	8761000
sp|Q9BZG1|RAB34_HUMAN	sp|Q9BZG1|RAB34_HUMAN	29.044	10	10	10	50.2	50.2	50.2	88	30229000	58278000	55150000	100730000	74169000	92921000	36174000	48282000	44221000	34885000	55309000	51097000	0	31113000	31872000	39533000	44745000	71519000	0	48920000	51496000	66914000	35190000	46121000	50547000	0	49271000	65962000	40221000	54885000	38005000	27889000	64269000	47639000	48792000	62554000	60461000	0	0	34400000
sp|Q9BZF9|UACA_HUMAN	sp|Q9BZF9|UACA_HUMAN	162.5	27	27	27	23	23	23	331	112970000	47194000	257670000	81552000	206680000	121040000	99836000	83563000	265640000	114870000	170180000	321980000	16480000	121300000	35583000	152460000	40864000	32330000	90873000	123660000	140870000	181960000	182080000	53270000	63667000	226760000	94592000	34222000	104880000	250830000	190900000	188630000	107610000	203330000	229250000	200930000	222400000	170820000	119400000	331550000
sp|Q9BZF1|OSBL8_HUMAN	sp|Q9BZF1|OSBL8_HUMAN	101.19	19	19	18	30.1	30.1	28.8	266	111220000	131500000	122230000	127170000	113940000	110490000	86566000	137420000	109600000	95274000	92651000	172770000	214940000	111910000	137640000	107920000	106730000	120480000	130980000	63659000	92180000	121660000	164830000	102770000	109850000	151160000	131480000	167340000	119630000	90852000	261740000	79822000	87010000	0	78349000	80388000	108970000	0	0	56987000
sp|Q9BZE9|ASPC1_HUMAN	sp|Q9BZE9|ASPC1_HUMAN	60.182	9	9	9	25.3	25.3	25.3	51	17803000	24819000	21796000	23051000	25518000	23974000	33653000	0	30419000	15570000	19878000	29456000	29726000	0	25124000	0	20701000	0	22848000	25249000	46737000	0	28938000	33662000	0	25559000	23956000	28228000	29714000	27967000	23979000	0	0	0	0	0	0	0	0	0
sp|Q9BZE4|NOG1_HUMAN	sp|Q9BZE4|NOG1_HUMAN	73.964	4	4	4	8.4	8.4	8.4	11	0	0	0	0	0	0	0	0	0	0	0	0	0	0	0	0	0	59643000	0	38769000	0	0	0	0	0	0	0	0	0	0	0	0	0	0	0	0	0	0	0	0
sp|Q9BZE1|RM37_HUMAN	sp|Q9BZE1|RM37_HUMAN	48.117	11	11	11	35.7	35.7	35.7	54	103360000	73959000	65567000	63405000	78772000	63257000	43052000	45247000	43150000	51021000	48239000	26196000	0	0	43749000	32521000	71664000	0	40384000	122810000	36144000	0	92647000	56913000	54793000	70185000	54985000	0	0	75753000	64265000	0	0	0	0	0	0	0	0	0
sp|Q9BZD2|S29A3_HUMAN	sp|Q9BZD2|S29A3_HUMAN	51.814	3	3	3	8.8	8.8	8.8	21	0	27932000	0	15925000	0	0	0	16056000	0	0	0	0	0	0	0	19957000	0	0	0	0	0	0	0	0	0	20652000	20955000	0	16211000	0	26120000	0	0	0	0	0	0	0	0	0
sp|Q9BZ67|FRMD8_HUMAN;sp|Q9BZ68|FR8P1_HUMAN	sp|Q9BZ67|FRMD8_HUMAN	51.217	4	4	4	12.7	12.7	12.7	39	0	36311000	33358000	0	30442000	18874000	0	27195000	29704000	28562000	38959000	22089000	50800000	0	32286000	37915000	0	0	30173000	0	0	0	0	0	0	0	42050000	0	14608000	39323000	36150000	60177000	25888000	0	0	0	0	0	0	0
sp|Q9BZ29|DOCK9_HUMAN	sp|Q9BZ29|DOCK9_HUMAN	236.44	18	18	17	11.6	11.6	11.1	46	0	45503000	0	0	80530000	49141000	99776000	0	134590000	0	68923000	0	0	0	61094000	0	53046000	0	0	57431000	0	0	0	0	0	0	0	0	0	83517000	76341000	0	0	92150000	75428000	113210000	104570000	0	0	79339000
sp|Q9BYX4|IFIH1_HUMAN	sp|Q9BYX4|IFIH1_HUMAN	116.69	4	4	4	7.2	7.2	7.2	24	0	0	0	0	0	0	0	0	0	0	0	0	0	0	0	0	0	0	0	0	0	0	0	0	0	0	6681500	0	0	0	0	0	0	0	0	0	0	0	0	0
sp|Q9BYX2|TBD2A_HUMAN	sp|Q9BYX2|TBD2A_HUMAN	105.41	12	12	12	17.1	17.1	17.1	33	0	85536000	0	107380000	120590000	182550000	0	0	0	0	125610000	0	0	0	0	0	0	89934000	124470000	126170000	0	0	63661000	183510000	0	0	0	0	71876000	0	0	0	113950000	133970000	106770000	108280000	0	0	0	0
sp|Q9BYT8|NEUL_HUMAN	sp|Q9BYT8|NEUL_HUMAN	80.651	16	16	16	26.3	26.3	26.3	187	150470000	127080000	50821000	58838000	59419000	102560000	81485000	107210000	27699000	97198000	124850000	54102000	72804000	102640000	105300000	48242000	150110000	28080000	55198000	59152000	50520000	64388000	130570000	69571000	70765000	124210000	97675000	105570000	92310000	0	32979000	52457000	0	0	0	0	0	0	0	0
sp|Q9BYN8|RT26_HUMAN	sp|Q9BYN8|RT26_HUMAN	24.211	4	4	4	22.4	22.4	22.4	28	0	0	0	0	0	44444000	37780000	65157000	0	0	37331000	0	0	0	0	31242000	18300000	0	0	0	0	0	30802000	0	0	28864000	32937000	24746000	0	19160000	0	0	0	0	0	0	0	0	0	0
sp|Q9BYN0|SRXN1_HUMAN	sp|Q9BYN0|SRXN1_HUMAN	14.259	2	2	2	17.5	17.5	17.5	7	0	0	0	0	0	0	0	0	0	0	0	0	0	0	0	0	0	0	0	0	0	0	0	0	0	0	0	0	0	0	0	0	0	0	0	0	0	0	0	0
sp|Q9BYM8|HOIL1_HUMAN	sp|Q9BYM8|HOIL1_HUMAN	57.571	4	4	4	8.2	8.2	8.2	12	0	0	0	0	85072000	0	0	0	69285000	0	0	0	0	0	0	0	0	0	83966000	0	0	0	0	0	0	0	52948000	0	89042000	0	73437000	0	52901000	49272000	0	0	0	0	0	94210000
sp|Q9BYJ9|YTHD1_HUMAN	sp|Q9BYJ9|YTHD1_HUMAN	60.873	6	1	1	12	1.8	1.8	1	0	0	0	0	0	0	0	0	0	0	0	0	0	0	0	0	0	0	0	0	0	0	0	0	0	0	0	0	0	0	0	0	0	0	0	0	0	0	0	0
sp|Q9BYG5|PAR6B_HUMAN;sp|Q9BYG4|PAR6G_HUMAN	sp|Q9BYG5|PAR6B_HUMAN	41.182	3	3	3	9.4	9.4	9.4	5	0	0	0	0	0	0	0	0	0	0	0	0	0	0	0	0	0	0	0	0	0	0	0	0	0	0	0	0	0	22997000	0	0	0	0	0	0	0	0	0	0
sp|Q9BYG3|MK67I_HUMAN	sp|Q9BYG3|MK67I_HUMAN	34.222	2	2	2	10.2	10.2	10.2	1	0	0	0	0	0	0	0	0	0	0	0	0	0	0	0	0	0	0	0	0	0	0	0	0	0	0	0	0	0	0	0	0	0	0	0	0	0	0	0	0
sp|Q9BYD6|RM01_HUMAN	sp|Q9BYD6|RM01_HUMAN	36.908	9	9	9	36	36	36	137	59358000	96409000	77805000	70440000	63805000	64554000	51442000	71083000	41876000	114330000	70009000	76016000	88251000	37438000	107660000	67684000	91189000	47000000	64793000	71161000	70361000	59453000	92096000	74093000	66118000	71634000	81669000	0	74109000	64461000	64419000	0	0	0	0	0	0	0	0	42255000
sp|Q9BYD3|RM04_HUMAN	sp|Q9BYD3|RM04_HUMAN	34.919	8	8	8	32.8	32.8	32.8	112	46937000	74566000	33595000	91943000	41199000	58646000	37783000	57528000	53277000	52060000	39854000	31875000	47361000	38139000	73530000	40958000	88467000	0	47927000	66739000	0	28910000	62766000	44716000	46869000	62392000	63160000	74979000	46559000	44382000	53477000	49632000	29820000	0	0	48855000	0	0	0	0
sp|Q9BYD2|RM09_HUMAN	sp|Q9BYD2|RM09_HUMAN	30.243	4	4	4	19.1	19.1	19.1	10	51417000	0	0	33962000	0	28903000	36777000	0	36259000	33771000	36410000	0	30685000	0	0	0	0	0	0	48059000	0	0	44321000	40530000	0	40471000	33877000	0	35069000	0	40013000	0	0	0	0	0	0	0	0	0
sp|Q9BYD1|RM13_HUMAN	sp|Q9BYD1|RM13_HUMAN	20.692	5	5	5	34.3	34.3	34.3	9	0	49825000	0	0	0	0	0	0	0	0	0	0	0	0	0	0	51066000	0	0	0	0	0	51817000	0	0	0	0	0	42987000	0	0	0	0	0	0	0	0	0	0	0
sp|Q9BYC5|FUT8_HUMAN	sp|Q9BYC5|FUT8_HUMAN	66.515	19	19	19	43.5	43.5	43.5	84	0	694410000	76674000	56693000	54879000	266770000	609110000	46270000	135350000	91729000	60974000	0	99423000	76303000	284460000	49433000	304660000	0	45599000	0	52076000	54960000	121300000	65739000	127400000	71258000	54233000	42706000	99420000	40351000	50011000	0	0	0	0	0	0	0	85164000	332170000
sp|Q9BYB0|SHAN3_HUMAN	sp|Q9BYB0|SHAN3_HUMAN	184.67	4	4	4	4.4	4.4	4.4	38	25713000	0	0	0	0	0	0	0	0	0	0	0	0	0	0	0	0	21301000	0	0	0	0	0	0	0	0	0	0	0	24262000	0	45065000	31427000	0	22108000	36962000	0	0	0	0
sp|Q9BY89|K1671_HUMAN	sp|Q9BY89|K1671_HUMAN	196.71	4	4	4	3.9	3.9	3.9	3	0	0	0	0	0	0	0	0	0	0	0	0	0	0	0	0	0	0	0	0	0	0	0	0	0	0	0	0	0	0	20936000	0	0	0	0	0	0	0	0	0
sp|Q9BY67|CADM1_HUMAN	sp|Q9BY67|CADM1_HUMAN	48.509	11	11	11	41.6	41.6	41.6	195	134440000	137460000	58983000	146510000	176760000	106730000	157680000	388010000	145340000	72754000	116110000	0	112230000	118700000	124630000	206710000	414180000	123840000	118210000	219160000	168840000	145890000	203330000	118700000	57634000	144530000	176860000	80917000	286510000	308090000	221850000	146130000	166470000	100970000	146520000	144010000	81843000	0	0	143400000
sp|Q9BY50|SC11C_HUMAN	sp|Q9BY50|SC11C_HUMAN	21.542	7	7	7	30.7	30.7	30.7	211	467670000	240130000	825340000	437920000	862880000	569800000	467890000	113490000	613370000	702590000	331580000	999380000	526560000	139800000	183040000	311170000	85815000	74299000	787150000	93873000	180440000	456990000	626150000	669100000	78591000	220280000	224720000	752430000	693360000	97568000	553290000	72718000	99623000	71924000	85729000	61753000	86345000	545920000	0	148940000
sp|Q9BY49|PECR_HUMAN	sp|Q9BY49|PECR_HUMAN	32.544	8	8	8	39.9	39.9	39.9	7	0	0	0	0	0	0	0	0	0	0	0	0	0	0	0	0	0	0	0	0	0	0	0	0	0	0	0	0	0	47718000	0	0	0	0	0	0	0	0	0	0
sp|Q9BY44|EIF2A_HUMAN	sp|Q9BY44|EIF2A_HUMAN	64.989	15	15	15	41	41	41	230	264980000	206440000	179450000	242680000	138440000	153700000	183030000	229400000	199550000	155890000	222750000	180680000	152420000	133340000	155130000	184680000	111310000	125950000	199140000	138790000	153740000	77361000	200270000	145830000	220450000	176810000	233840000	130640000	249650000	210670000	234390000	175620000	133680000	121060000	112930000	0	89433000	0	0	106450000
sp|Q9BY43|CHM4A_HUMAN	sp|Q9BY43|CHM4A_HUMAN	25.098	9	9	9	43.2	43.2	43.2	95	154400000	287230000	56734000	129750000	115920000	92176000	136460000	100890000	0	220150000	216870000	149400000	134870000	116710000	157880000	158880000	385420000	0	118760000	129870000	67961000	86020000	124650000	172930000	145450000	175170000	168360000	0	208210000	90107000	108860000	126240000	192390000	99178000	117580000	73284000	82777000	0	0	0
sp|Q9BY42|RTF2_HUMAN	sp|Q9BY42|RTF2_HUMAN	33.886	3	3	3	12.7	12.7	12.7	14	0	0	0	0	0	0	16859000	0	0	26711000	21323000	0	0	0	0	0	0	0	0	19006000	0	0	0	0	0	0	0	0	17991000	0	0	19125000	17957000	0	0	0	0	0	0	0
sp|Q9BY32|ITPA_HUMAN	sp|Q9BY32|ITPA_HUMAN	21.445	12	12	12	80.9	80.9	80.9	342	326190000	139040000	436660000	297810000	428430000	473100000	404150000	208600000	203890000	329560000	533090000	251950000	535980000	319740000	529400000	330030000	211560000	122220000	234760000	430140000	298370000	460230000	482000000	0	538620000	330250000	462660000	252240000	189440000	540010000	232730000	212320000	84066000	235000000	213020000	148350000	285900000	145090000	0	197890000
sp|Q9BXX0|EMIL2_HUMAN	sp|Q9BXX0|EMIL2_HUMAN	115.69	8	8	8	9.6	9.6	9.6	41	0	20256000	0	16411000	0	0	11621000	0	0	18799000	0	0	16574000	55207000	23885000	0	0	0	0	0	0	39418000	17205000	0	0	0	0	0	0	0	21381000	0	0	0	0	0	8178400	0	0	0
sp|Q9BXW7|HDHD5_HUMAN	sp|Q9BXW7|HDHD5_HUMAN	46.321	16	16	16	53.7	53.7	53.7	167	173100000	303900000	126410000	163530000	114890000	260610000	433530000	448820000	238020000	166510000	331050000	102450000	123130000	146370000	248010000	125030000	630050000	94075000	464470000	241010000	226210000	78604000	285680000	85048000	263510000	284230000	105880000	286690000	144860000	164040000	156460000	130320000	130590000	105670000	0	57695000	0	182150000	0	60773000
sp|Q9BXW6|OSBL1_HUMAN	sp|Q9BXW6|OSBL1_HUMAN	108.47	6	6	6	9.6	9.6	9.6	32	120560000	0	164000000	248950000	0	0	0	0	0	279730000	0	141520000	0	111990000	0	0	188780000	0	0	197070000	0	0	0	0	264250000	0	0	0	336570000	0	117000000	244420000	140930000	0	0	0	0	0	0	0
sp|Q9BXV9|GON7_HUMAN	sp|Q9BXV9|GON7_HUMAN	10.859	3	3	3	57	57	57	239	56554000	114360000	54131000	49561000	71285000	53159000	57724000	58664000	42817000	52558000	70786000	15094000	45638000	51138000	48139000	79790000	100520000	36864000	61173000	68320000	53925000	37079000	53013000	32354000	22792000	58572000	0	59601000	75383000	47458000	69716000	0	47300000	0	33163000	34176000	36736000	0	0	26907000
sp|Q9BXS5|AP1M1_HUMAN	sp|Q9BXS5|AP1M1_HUMAN	48.586	19	19	16	63.6	63.6	57	339	309390000	346870000	250090000	244160000	199420000	251450000	193020000	467350000	272670000	257430000	241680000	293520000	314590000	267870000	259080000	236210000	181660000	217080000	226660000	261010000	274330000	137130000	250670000	332800000	268800000	271510000	216910000	335790000	280740000	268270000	284570000	236640000	258380000	217180000	280740000	333660000	249040000	165980000	0	199870000
sp|Q9BXR0|TGT_HUMAN	sp|Q9BXR0|TGT_HUMAN	44.047	5	5	5	24.1	24.1	24.1	78	0	85761000	68633000	71599000	80125000	68036000	0	87003000	59927000	78025000	0	107770000	130300000	76706000	0	60514000	53583000	0	73966000	67037000	91926000	84634000	84340000	0	0	79687000	0	69808000	0	0	0	72648000	113310000	0	0	0	0	0	0	0
sp|Q9BXP5|SRRT_HUMAN	sp|Q9BXP5|SRRT_HUMAN	100.67	30	30	30	34.4	34.4	34.4	460	222520000	374570000	421310000	630540000	427520000	516760000	557470000	610020000	407420000	520530000	405740000	178070000	495060000	214050000	468710000	423610000	667170000	446170000	585090000	650730000	570790000	310770000	477920000	501280000	410560000	245280000	451930000	462640000	159230000	454150000	541430000	113580000	271720000	262820000	253250000	300220000	302090000	293020000	116260000	353420000
sp|Q9BXP2|S12A9_HUMAN	sp|Q9BXP2|S12A9_HUMAN	96.109	9	9	9	15	15	15	19	0	0	0	0	0	0	0	0	0	0	62972000	0	0	0	0	0	0	0	0	50925000	0	0	0	0	0	0	0	0	0	0	31116000	0	0	0	0	0	0	0	0	0
sp|Q9BXN1|ASPN_HUMAN	sp|Q9BXN1|ASPN_HUMAN	43.417	9	9	9	28.7	28.7	28.7	95	0	0	73359000	104120000	55244000	39164000	29791000	0	70606000	0	0	37000000	31377000	103500000	43203000	22189000	44650000	26849000	0	38549000	206360000	33041000	38857000	74368000	118080000	58821000	39387000	0	102370000	299560000	0	0	0	0	54318000	42815000	38411000	60302000	0	91539000
sp|Q9BXM0|PRAX_HUMAN	sp|Q9BXM0|PRAX_HUMAN	154.9	35	35	35	42.1	42.1	42.1	318	0	78083000	0	0	0	0	0	101250000	57907000	0	57472000	74126000	28289000	0	43097000	0	0	0	0	0	0	0	78060000	162140000	58519000	18412000	28907000	0	39044000	848300000	0	536800000	246700000	1085800000	567700000	771660000	540700000	504440000	39460000	175720000
sp|Q9BXK5|B2L13_HUMAN	sp|Q9BXK5|B2L13_HUMAN	52.723	14	14	14	42.7	42.7	42.7	219	134580000	163320000	133900000	159450000	117340000	206390000	210020000	146110000	126240000	117090000	118110000	117230000	152080000	156420000	214150000	167620000	281200000	116860000	158190000	113890000	143940000	102300000	200800000	171240000	217900000	168240000	117960000	220540000	151260000	145670000	74479000	142950000	118930000	112910000	110100000	126350000	135670000	79290000	0	99056000
sp|Q9BXJ9|NAA15_HUMAN	sp|Q9BXJ9|NAA15_HUMAN	101.27	21	21	19	29.4	29.4	27	103	123070000	149450000	82216000	105070000	90848000	168500000	169930000	78676000	104330000	0	202190000	97670000	163390000	132550000	126460000	123740000	92098000	0	154390000	107310000	57229000	85324000	99905000	47071000	93277000	74481000	140320000	0	155110000	81893000	95691000	106500000	0	0	0	0	0	0	0	85243000
sp|Q9BXJ8|T120A_HUMAN	sp|Q9BXJ8|T120A_HUMAN	40.61	4	4	4	13.1	13.1	13.1	3	0	0	0	0	0	0	0	77087000	0	0	0	0	0	0	0	0	0	0	0	0	0	0	0	0	0	0	0	0	0	0	0	0	0	0	0	0	0	0	0	0
sp|Q9BXF6|RFIP5_HUMAN	sp|Q9BXF6|RFIP5_HUMAN	70.414	6	6	6	15.9	15.9	15.9	11	19940000	0	0	0	0	0	0	0	0	0	0	0	0	0	0	0	0	0	0	0	0	0	0	0	0	0	0	0	0	0	0	0	0	0	0	0	0	0	0	0
sp|Q9BXD5|NPL_HUMAN	sp|Q9BXD5|NPL_HUMAN	35.162	22	22	22	71.6	71.6	71.6	313	96712000	574670000	246310000	154400000	86681000	20186000	63597000	48651000	40401000	216290000	453460000	214710000	121630000	1806100000	150250000	122510000	66413000	0	467120000	70354000	15138000	129100000	40996000	109400000	31958000	73436000	49341000	172280000	65443000	221820000	454720000	126480000	233610000	20680000	9619400	0	27399000	0	0	0
sp|Q9BXB5|OSB10_HUMAN	sp|Q9BXB5|OSB10_HUMAN	83.969	4	3	3	8.9	7.6	7.6	7	0	0	0	0	0	0	0	0	0	0	0	0	0	0	0	0	0	0	0	0	0	0	0	0	0	0	0	0	9395700	0	0	0	0	0	0	0	0	0	0	0
sp|Q9BXB4|OSB11_HUMAN	sp|Q9BXB4|OSB11_HUMAN	83.642	4	4	3	6	6	4.7	89	38330000	53234000	37809000	47075000	29080000	24885000	32054000	30745000	42421000	22397000	27687000	28709000	26687000	26902000	25896000	27498000	0	25496000	47588000	24927000	27595000	0	32259000	30491000	30124000	27064000	38076000	55645000	39963000	44111000	43001000	63426000	64721000	33402000	28452000	27313000	0	0	0	27111000
sp|Q9BX97|PLVAP_HUMAN	sp|Q9BX97|PLVAP_HUMAN	50.594	19	19	19	41	41	41	285	295240000	109350000	202950000	239100000	201360000	136320000	81799000	122560000	247590000	161690000	172990000	336360000	239480000	191280000	257590000	209380000	137520000	566930000	111960000	237720000	51877000	216180000	270400000	94472000	128610000	288910000	67345000	515970000	350660000	261440000	73126000	526820000	367220000	143570000	521470000	258250000	324490000	133600000	0	349380000
sp|Q9BX69|CARD6_HUMAN	sp|Q9BX69|CARD6_HUMAN	116.47	4	4	4	5.3	5.3	5.3	9	0	0	0	0	0	0	0	0	0	0	0	0	0	0	0	0	0	0	0	0	0	0	0	0	0	0	0	0	0	0	0	0	0	0	0	0	0	0	0	0
sp|Q9BX68|HINT2_HUMAN	sp|Q9BX68|HINT2_HUMAN	17.162	7	7	7	62	62	62	547	310200000	243750000	302090000	199110000	187460000	607670000	282920000	492700000	233660000	380580000	324550000	386060000	313530000	341370000	518920000	158590000	377690000	257990000	222450000	276270000	424650000	283880000	499940000	355330000	266680000	246710000	262280000	389820000	295050000	216090000	199680000	226480000	194830000	161540000	231450000	269200000	172510000	152700000	0	144730000
sp|Q9BX67|JAM3_HUMAN	sp|Q9BX67|JAM3_HUMAN	35.02	4	4	4	15.5	15.5	15.5	7	0	0	0	0	0	0	0	0	0	0	0	0	0	0	0	0	0	0	0	0	0	0	0	0	0	0	0	0	0	0	0	0	0	0	0	0	0	0	0	0
sp|Q9BX66|SRBS1_HUMAN	sp|Q9BX66|SRBS1_HUMAN	142.51	20	20	19	18.9	18.9	18	222	119720000	55748000	478270000	263950000	90772000	173510000	273800000	116730000	222160000	137080000	86994000	76445000	140000000	135240000	144260000	287370000	174280000	168460000	69441000	150360000	198630000	135570000	57989000	211550000	115180000	71343000	139940000	72532000	64532000	359220000	116380000	115360000	83227000	308360000	267110000	259330000	269160000	129440000	0	116110000
sp|Q9BX59|TPSNR_HUMAN	sp|Q9BX59|TPSNR_HUMAN	50.182	6	6	6	21.6	21.6	21.6	13	0	29294000	0	0	33131000	0	25303000	36221000	0	0	29953000	0	42498000	0	0	0	0	0	0	0	0	0	0	0	0	0	38310000	0	45333000	0	0	0	0	30348000	0	0	0	0	0	0
sp|Q9BWU0|NADAP_HUMAN	sp|Q9BWU0|NADAP_HUMAN	88.813	5	5	5	6.5	6.5	6.5	17	11623000	0	7470500	11337000	7163300	0	13801000	0	0	14598000	9191200	7545500	0	0	0	12855000	0	0	10609000	10670000	0	0	8591000	0	0	7160600	14013000	0	6988200	6718600	9865000	11120000	11973000	9650100	10905000	0	0	0	0	0
sp|Q9BWS9|CHID1_HUMAN	sp|Q9BWS9|CHID1_HUMAN	44.94	17	17	17	61.3	61.3	61.3	661	359920000	402920000	402360000	425560000	576930000	411520000	418140000	357360000	523690000	559480000	704840000	312710000	786440000	394150000	869840000	582860000	1068400000	310570000	490470000	395950000	355800000	392890000	539100000	444650000	339760000	329500000	295770000	353350000	472930000	385850000	555970000	280720000	366900000	284800000	221300000	288580000	317370000	262240000	157430000	356840000
sp|Q9BWQ6|YIPF2_HUMAN	sp|Q9BWQ6|YIPF2_HUMAN	35.151	2	2	2	11.4	11.4	11.4	61	0	0	0	0	0	0	56490000	0	0	0	0	0	0	0	0	0	0	0	0	0	0	0	0	0	0	0	0	0	25163000	0	22973000	0	0	0	0	0	0	0	0	0
sp|Q9BWM7|SFXN3_HUMAN	sp|Q9BWM7|SFXN3_HUMAN	35.503	18	18	17	69.2	69.2	63.2	1326	805710000	1119800000	1156400000	1151800000	769870000	1214900000	544950000	587850000	693460000	1046400000	864070000	854380000	845720000	802190000	663240000	967680000	914850000	545510000	926950000	747790000	428650000	690550000	495970000	792780000	620280000	645230000	1074800000	1030000000	1230600000	535270000	687000000	664490000	662160000	763800000	650300000	917640000	775970000	421470000	72273000	769870000
sp|Q9BWJ5|SF3B5_HUMAN	sp|Q9BWJ5|SF3B5_HUMAN	10.135	4	4	4	55.8	55.8	55.8	124	124130000	105850000	136760000	277280000	163800000	192500000	324070000	147100000	137970000	131390000	144570000	62281000	126970000	80862000	101400000	175100000	194800000	73867000	246380000	337390000	206930000	86530000	246230000	183560000	177130000	92331000	110140000	0	67918000	143620000	189140000	58979000	56836000	0	56835000	42222000	28306000	0	0	115170000
sp|Q9BWH2|FUND2_HUMAN	sp|Q9BWH2|FUND2_HUMAN	20.675	5	5	5	17.5	17.5	17.5	21	0	0	0	0	0	0	0	0	0	0	0	0	0	0	0	0	0	0	0	0	0	0	0	0	0	0	0	0	0	0	0	0	0	0	0	0	0	0	0	0
sp|Q9BWF3|RBM4_HUMAN;sp|Q9BQ04|RBM4B_HUMAN	sp|Q9BWF3|RBM4_HUMAN;sp|Q9BQ04|RBM4B_HUMAN	40.313	11	11	11	41.8	41.8	41.8	105	137730000	137620000	104630000	151350000	107140000	155900000	126870000	145410000	143670000	140770000	119840000	91103000	0	58130000	132130000	128810000	159430000	0	102450000	157810000	108020000	224440000	91316000	128410000	112190000	81951000	116510000	174210000	109230000	86759000	93686000	0	139090000	206310000	60424000	0	92875000	0	83873000	0
sp|Q9BWD1|THIC_HUMAN	sp|Q9BWD1|THIC_HUMAN	41.35	17	17	17	64	64	64	1130	580280000	658580000	669530000	728290000	426610000	838240000	583340000	688960000	627520000	455150000	653280000	665820000	576870000	614290000	828280000	436190000	423910000	725280000	685890000	603730000	602250000	676280000	615900000	492310000	566800000	565150000	389110000	823630000	650580000	521940000	640940000	886610000	642260000	735850000	702150000	814020000	760910000	943530000	670030000	692520000
sp|Q9BW92|SYTM_HUMAN	sp|Q9BW92|SYTM_HUMAN	81.035	13	13	13	25.1	25.1	25.1	18	0	25554000	0	0	0	25632000	25661000	25135000	28717000	27981000	30637000	0	0	0	29494000	23974000	26840000	0	37784000	0	0	0	0	0	23433000	0	21261000	0	0	0	0	0	0	0	0	0	0	0	0	0
sp|Q9BW91|NUDT9_HUMAN	sp|Q9BW91|NUDT9_HUMAN	39.125	7	7	7	24.6	24.6	24.6	95	78576000	126990000	95621000	102590000	72848000	90705000	74265000	0	97991000	82127000	56344000	64145000	0	60111000	73998000	60964000	0	74471000	93023000	96897000	161950000	86776000	71318000	132290000	77479000	53887000	56225000	63073000	86218000	129380000	56418000	84490000	79606000	95622000	91735000	96346000	86990000	0	0	0
sp|Q9BW83|IFT27_HUMAN	sp|Q9BW83|IFT27_HUMAN	20.48	8	8	8	60.8	60.8	60.8	72	41287000	63961000	59577000	33503000	43212000	53591000	42752000	54549000	30220000	40627000	51299000	34601000	75642000	31468000	47612000	55340000	44192000	41528000	43978000	36119000	47229000	37550000	66154000	49727000	43691000	60770000	43038000	34717000	54315000	32855000	38316000	0	32951000	0	0	31631000	0	0	0	39869000
sp|Q9BW72|HIG2A_HUMAN	sp|Q9BW72|HIG2A_HUMAN	11.528	2	2	2	50.9	50.9	50.9	108	0	153670000	0	67657000	48420000	109710000	167490000	0	29665000	0	29192000	38661000	0	0	0	0	66633000	0	40097000	61440000	0	0	121410000	43290000	19861000	54199000	72620000	0	88384000	0	47843000	0	0	0	0	33272000	0	0	0	0
sp|Q9BW60|ELOV1_HUMAN	sp|Q9BW60|ELOV1_HUMAN	32.662	2	2	2	9.7	9.7	9.7	153	36980000	0	0	34893000	0	0	50073000	0	0	0	51120000	0	43429000	0	0	107820000	130680000	0	0	48318000	0	0	28403000	28975000	56699000	0	83209000	0	31646000	0	0	0	0	0	0	0	0	0	0	0
sp|Q9BW30|TPPP3_HUMAN	sp|Q9BW30|TPPP3_HUMAN	18.985	14	14	14	52.8	52.8	52.8	853	1203200000	465770000	3432900000	1610700000	1772500000	6181800000	1489400000	280190000	1296200000	479820000	399700000	3567100000	2639200000	533740000	1156800000	2006200000	568490000	2063000000	272200000	1498900000	4907600000	957910000	2173800000	1861500000	1638700000	3073200000	274170000	2812000000	3716800000	3635900000	1551400000	2389500000	1790200000	2216600000	2288200000	3866900000	3050900000	1689600000	2231300000	4337600000
sp|Q9BW27|NUP85_HUMAN	sp|Q9BW27|NUP85_HUMAN	75.019	11	11	11	23.9	23.9	23.9	102	13970000	0	28022000	15868000	0	0	83824000	59792000	22674000	23003000	0	9351500	30390000	11647000	21153000	10427000	27876000	19314000	45596000	24639000	29130000	0	19910000	21523000	21564000	15020000	0	15319000	10555000	34742000	42596000	15330000	13903000	15257000	0	0	0	0	0	23798000
sp|Q9BW19|KIFC1_HUMAN	sp|Q9BW19|KIFC1_HUMAN	73.747	2	2	2	3.6	3.6	3.6	32	0	0	0	0	0	0	0	0	0	0	0	0	0	0	0	0	0	0	0	0	0	0	0	0	0	0	0	0	0	0	0	0	0	0	0	0	0	0	0	0
sp|Q9BW04|SARG_HUMAN	sp|Q9BW04|SARG_HUMAN	63.964	23	23	23	54.7	54.7	54.7	396	274000000	432650000	168500000	534200000	472120000	1372500000	849890000	471090000	324200000	229330000	349840000	30430000	153430000	71854000	18900000	422540000	336460000	108110000	936110000	1283000000	870810000	271310000	230070000	758150000	110550000	273990000	585130000	303040000	433820000	562290000	197060000	137170000	616120000	306580000	526100000	445780000	490190000	79266000	123790000	384190000
sp|Q9BVT8|TMUB1_HUMAN	sp|Q9BVT8|TMUB1_HUMAN	26.261	2	2	2	8.9	8.9	8.9	5	0	0	0	0	0	0	0	0	0	0	0	0	0	0	0	0	0	0	0	0	0	0	0	0	0	0	0	0	0	0	0	0	0	0	0	0	0	0	0	0
sp|Q9BVP2|GNL3_HUMAN	sp|Q9BVP2|GNL3_HUMAN	61.992	6	6	6	16.9	16.9	16.9	11	0	0	0	0	0	31959000	26212000	0	0	0	30427000	0	0	0	0	0	0	0	0	19587000	0	0	0	43351000	36789000	0	28752000	0	0	0	0	0	0	0	0	0	0	0	0	0
sp|Q9BVM4|GGACT_HUMAN	sp|Q9BVM4|GGACT_HUMAN	17.328	5	5	5	50.3	50.3	50.3	75	37436000	37097000	101770000	32466000	41373000	33756000	35463000	27984000	40261000	87401000	39164000	52949000	24284000	29870000	30002000	49899000	0	125560000	53184000	31314000	37948000	38475000	65374000	43558000	57505000	64892000	23659000	48585000	62776000	32301000	39188000	38262000	0	0	0	0	0	191770000	0	0
sp|Q9BVM2|DPCD_HUMAN	sp|Q9BVM2|DPCD_HUMAN	23.239	2	2	2	9.9	9.9	9.9	25	0	0	0	0	0	0	0	0	0	0	0	0	0	0	0	0	0	0	0	0	0	0	0	0	0	0	0	0	0	0	0	0	0	0	0	0	0	0	0	0
sp|Q9BVL4|SELO_HUMAN	sp|Q9BVL4|SELO_HUMAN	73.488	4	4	4	11.7	11.7	11.7	8	0	0	0	0	0	0	0	0	0	0	0	0	0	0	0	0	0	0	0	0	0	0	0	0	0	0	0	0	0	0	0	0	0	0	0	0	0	0	0	0
sp|Q9BVL2|NUP58_HUMAN	sp|Q9BVL2|NUP58_HUMAN	60.896	4	4	4	9.8	9.8	9.8	6	0	0	0	0	0	0	0	0	0	0	0	0	0	0	0	0	0	0	0	19896000	0	0	0	0	0	0	0	0	0	0	0	0	0	0	0	0	0	0	0	0
sp|Q9BVK6|TMED9_HUMAN	sp|Q9BVK6|TMED9_HUMAN	27.277	11	11	9	44.3	44.3	34	850	1323100000	1809900000	1159100000	1260100000	1099100000	1278200000	1172700000	1392100000	1266200000	949170000	1145400000	1517700000	1499100000	1073300000	1446100000	1051700000	1515000000	816260000	1383300000	1323300000	964550000	1053500000	1794600000	992210000	812010000	1399900000	1381400000	1982500000	1504600000	939960000	1314800000	658780000	741990000	860890000	1012700000	887960000	821390000	913150000	356840000	521400000
sp|Q9BVJ7|DUS23_HUMAN	sp|Q9BVJ7|DUS23_HUMAN	16.588	11	11	11	87.3	87.3	87.3	128	72793000	311090000	56914000	86344000	149370000	131490000	92931000	136320000	64211000	82358000	115010000	55092000	59462000	100970000	77470000	65829000	0	101070000	71853000	90100000	86923000	84060000	118470000	69141000	85056000	91591000	112010000	149590000	155160000	75594000	115780000	94991000	54505000	46222000	47684000	47974000	39415000	42043000	0	67862000
sp|Q9BVG4|PBDC1_HUMAN	sp|Q9BVG4|PBDC1_HUMAN	26.056	10	10	10	43.8	43.8	43.8	163	46933000	113000000	103940000	173110000	81511000	17929000	43709000	65399000	54952000	91604000	113150000	90897000	103620000	104540000	120540000	111650000	179030000	42223000	53783000	68409000	64390000	56946000	97792000	67424000	72478000	91700000	151860000	48002000	125650000	119060000	66425000	46570000	83773000	65439000	62349000	64105000	22703000	0	0	49699000
sp|Q9BVC6|TM109_HUMAN	sp|Q9BVC6|TM109_HUMAN	26.21	4	4	4	13.2	13.2	13.2	327	375670000	262160000	527590000	496570000	616560000	652910000	382080000	503810000	493420000	457560000	336960000	659270000	725240000	442100000	475410000	342550000	531230000	515790000	199280000	400390000	398100000	758020000	788010000	514600000	417310000	577800000	375980000	796360000	381510000	489740000	297470000	609160000	416120000	536060000	555150000	701050000	782660000	525390000	295060000	341040000
sp|Q9BVC4|LST8_HUMAN	sp|Q9BVC4|LST8_HUMAN	35.876	2	2	2	9.2	9.2	9.2	13	0	0	0	0	0	0	0	0	0	0	0	0	0	0	0	0	33491000	0	0	0	0	0	0	0	0	0	0	0	0	0	0	0	0	0	0	0	0	0	0	0
sp|Q9BVA1|TBB2B_HUMAN	sp|Q9BVA1|TBB2B_HUMAN	49.953	30	6	1	79.3	24	2.7	361	88865000	416780000	258170000	97422000	125260000	127570000	121620000	86854000	141880000	279910000	142450000	137110000	100100000	163400000	131360000	186680000	105110000	191870000	168780000	266570000	119860000	114060000	112720000	118540000	195190000	130030000	242570000	145930000	194530000	121990000	72855000	98508000	130160000	0	126540000	154670000	153000000	0	0	131730000
sp|Q9BV86|NTM1A_HUMAN	sp|Q9BV86|NTM1A_HUMAN	25.387	4	4	4	20.2	20.2	20.2	74	32660000	0	0	20999000	23476000	27167000	16165000	0	32164000	21804000	0	24493000	0	0	28345000	22078000	19256000	0	0	20746000	19888000	0	34058000	28104000	23315000	23878000	23237000	24763000	29411000	23468000	0	0	0	0	15573000	0	0	0	0	0
sp|Q9BV81|EMC6_HUMAN	sp|Q9BV81|EMC6_HUMAN	12.017	2	2	2	20	20	20	3	0	0	0	0	0	0	0	0	0	0	0	0	0	0	0	0	0	0	0	0	0	0	0	0	0	0	0	0	0	0	0	0	0	0	0	0	0	0	0	0
sp|Q9BV79|MECR_HUMAN	sp|Q9BV79|MECR_HUMAN	40.461	5	5	5	15.3	15.3	15.3	23	88472000	0	84257000	74497000	68064000	54050000	42353000	90645000	0	109710000	56970000	46238000	0	61739000	0	64721000	45365000	0	37847000	65267000	58402000	64740000	84603000	52060000	102750000	68273000	0	52783000	0	79909000	79980000	68074000	62346000	55143000	0	64675000	62458000	0	0	0
sp|Q9BV57|MTND_HUMAN	sp|Q9BV57|MTND_HUMAN	21.498	7	7	7	43	43	43	78	52572000	129120000	47199000	53197000	45743000	55557000	54840000	74563000	34956000	86878000	49198000	50299000	40420000	27340000	56546000	95358000	48236000	37198000	44848000	76495000	32979000	0	57494000	47989000	47220000	30036000	40072000	55168000	69196000	26362000	74407000	54423000	46950000	0	34060000	36564000	0	0	0	0
sp|Q9BV44|THUM3_HUMAN	sp|Q9BV44|THUM3_HUMAN	57.002	3	3	3	8.7	8.7	8.7	8	0	0	0	0	0	0	0	0	0	0	0	0	0	0	0	13131000	0	0	0	0	0	0	0	0	0	0	29809000	0	0	0	0	0	0	0	0	0	0	0	0	0
sp|Q9BV40|VAMP8_HUMAN	sp|Q9BV40|VAMP8_HUMAN	11.438	6	6	6	53	53	53	197	394860000	576440000	280760000	425790000	237490000	483010000	252700000	681550000	235990000	385520000	296310000	211590000	419590000	363610000	332980000	557820000	444410000	159940000	315420000	175550000	215650000	196220000	376770000	360190000	114430000	237150000	185860000	455320000	374260000	358250000	332020000	129490000	355600000	188940000	417360000	411580000	182480000	157160000	0	125910000
sp|Q9BV38|WDR18_HUMAN	sp|Q9BV38|WDR18_HUMAN	47.405	5	5	5	16.4	16.4	16.4	12	35439000	0	38180000	0	0	0	31777000	0	0	0	0	0	45083000	0	0	0	0	0	36441000	0	0	0	0	0	0	0	0	0	32757000	0	36698000	0	0	0	0	0	0	0	0	0
sp|Q9BV36|MELPH_HUMAN	sp|Q9BV36|MELPH_HUMAN	65.948	19	19	19	42.3	42.3	42.3	98	300750000	434400000	63234000	68761000	408200000	327000000	158520000	234170000	0	24224000	175760000	0	80301000	49573000	0	57569000	174680000	106320000	168410000	99679000	56877000	24561000	81457000	132510000	0	42997000	82574000	73120000	56082000	231140000	42634000	0	40485000	0	42952000	40677000	37646000	0	0	0
sp|Q9BV20|MTNA_HUMAN	sp|Q9BV20|MTNA_HUMAN	39.149	14	14	14	53.4	53.4	53.4	233	120380000	396120000	139840000	139140000	169580000	128110000	98966000	102030000	88795000	205510000	209300000	172260000	154620000	104700000	128690000	129570000	149160000	80318000	177770000	72543000	134690000	295860000	184570000	141010000	178830000	273270000	173690000	158460000	209460000	210370000	130700000	211290000	126790000	103120000	169940000	148080000	127660000	212460000	129130000	82852000
sp|Q9BV19|CA050_HUMAN	sp|Q9BV19|CA050_HUMAN	21.876	2	2	2	16.1	16.1	16.1	1	0	0	0	0	0	0	0	0	0	0	0	0	0	0	0	0	0	0	0	0	0	0	0	0	0	0	0	0	0	0	0	0	0	0	0	0	0	0	0	0
sp|Q9BV10|ALG12_HUMAN	sp|Q9BV10|ALG12_HUMAN	54.654	6	6	6	23.6	23.6	23.6	59	14364000	71733000	44547000	38778000	21751000	24280000	16558000	77242000	46539000	8054900	47245000	21872000	25139000	11782000	14831000	24041000	15111000	0	34702000	14061000	10050000	20499000	23080000	23837000	23887000	25629000	23858000	16506000	28865000	22037000	49068000	13799000	12349000	12348000	16700000	16084000	14936000	0	0	19630000
sp|Q9BUT1|BDH2_HUMAN	sp|Q9BUT1|BDH2_HUMAN	26.724	10	10	10	49	49	49	575	696090000	454540000	567360000	714080000	620560000	330270000	323410000	398350000	565620000	313310000	288970000	902110000	325800000	601380000	425350000	314790000	377440000	589320000	177210000	411040000	1012700000	619820000	494810000	451120000	937770000	516210000	110500000	527230000	726050000	504650000	277280000	757050000	616530000	459370000	475280000	618600000	378950000	411600000	351540000	495020000
sp|Q9BUR5|MIC26_HUMAN	sp|Q9BUR5|MIC26_HUMAN	22.284	7	7	7	49.5	49.5	49.5	103	58897000	59726000	49237000	65112000	49628000	104780000	101110000	169730000	0	98560000	40840000	63498000	54072000	35867000	77951000	42828000	67332000	42534000	57690000	47695000	31514000	39446000	127360000	60450000	0	53534000	55310000	91772000	57218000	72131000	47740000	37766000	51073000	36449000	46368000	54467000	43534000	0	0	0
sp|Q9BUQ8|DDX23_HUMAN	sp|Q9BUQ8|DDX23_HUMAN	95.581	16	16	16	26.5	26.5	26.5	62	67276000	43975000	177250000	119690000	84708000	88438000	206520000	139200000	100480000	85837000	141090000	45954000	212010000	98939000	75996000	81962000	122960000	53393000	176510000	101800000	81801000	78591000	92617000	163940000	92368000	0	148410000	0	0	100980000	149110000	0	0	0	85114000	0	0	0	0	57531000
sp|Q9BUP3|HTAI2_HUMAN	sp|Q9BUP3|HTAI2_HUMAN	27.049	16	16	16	71.9	71.9	71.9	193	161010000	413040000	108840000	156500000	134440000	141030000	99350000	118580000	76850000	182830000	157380000	59023000	88168000	95730000	103420000	163300000	97222000	78128000	108530000	92879000	92266000	146400000	86846000	109230000	94764000	103510000	107180000	158870000	74725000	163780000	95321000	136630000	177900000	87716000	117600000	67165000	71607000	74619000	106440000	110660000
sp|Q9BUP0|EFHD1_HUMAN	sp|Q9BUP0|EFHD1_HUMAN	26.927	4	2	2	19.2	10.5	10.5	1	0	0	0	0	0	0	0	0	0	0	0	0	0	0	0	0	0	0	0	0	0	0	0	56776000	0	0	0	0	0	0	0	0	0	0	0	0	0	0	0	0
sp|Q9BUN8|DERL1_HUMAN	sp|Q9BUN8|DERL1_HUMAN	28.8	4	4	4	16.3	16.3	16.3	159	101940000	116910000	116600000	98304000	93666000	82595000	106100000	46857000	116390000	63040000	108640000	77924000	0	77000000	44154000	147520000	59429000	77358000	76046000	105030000	77924000	135360000	112840000	69770000	0	104160000	163210000	135790000	128630000	73568000	118970000	68385000	68814000	56783000	51950000	45204000	0	54802000	0	0
sp|Q9BUL8|PDC10_HUMAN	sp|Q9BUL8|PDC10_HUMAN	24.701	12	12	12	64.2	64.2	64.2	380	80250000	271370000	335010000	300570000	297420000	336570000	241760000	199880000	250590000	218530000	240150000	249390000	271420000	343250000	308180000	219110000	166880000	282500000	112470000	100220000	253870000	322750000	333580000	197320000	164440000	283170000	138610000	220750000	324150000	313670000	452890000	639100000	226320000	137950000	144730000	224660000	201510000	187160000	194980000	122550000
sp|Q9BUJ2|HNRL1_HUMAN	sp|Q9BUJ2|HNRL1_HUMAN	95.737	29	29	29	39.7	39.7	39.7	958	923220000	872510000	769980000	814440000	692930000	789600000	1020600000	721320000	777890000	645900000	626860000	737910000	1000100000	562320000	790950000	662190000	1426900000	437240000	758460000	918060000	673450000	603100000	758510000	986480000	878100000	842580000	918810000	836430000	949010000	640770000	821730000	483490000	525150000	583430000	547110000	537080000	446850000	436100000	209090000	493280000
sp|Q9BUI4|RPC3_HUMAN	sp|Q9BUI4|RPC3_HUMAN	60.611	3	3	3	9.7	9.7	9.7	39	0	0	0	0	12524000	18601000	24606000	0	0	0	0	27418000	0	0	15644000	15757000	25695000	13966000	0	0	17531000	22731000	23161000	0	0	0	23706000	0	18571000	0	0	0	13616000	0	19097000	0	0	0	0	0
sp|Q9BUH6|PAXX_HUMAN	sp|Q9BUH6|PAXX_HUMAN	21.639	10	10	10	70.6	70.6	70.6	135	78164000	130770000	137990000	197630000	198750000	202830000	132420000	197040000	205900000	154870000	299600000	191350000	189170000	138850000	236850000	253780000	116460000	0	222720000	176660000	169220000	206540000	185080000	182460000	221880000	207100000	69316000	0	254830000	134990000	179060000	0	0	163640000	147530000	177710000	0	124230000	0	155810000
sp|Q9BUF5|TBB6_HUMAN	sp|Q9BUF5|TBB6_HUMAN	49.857	27	15	12	81.4	51.1	44.4	685	498030000	482340000	652450000	427290000	631940000	505900000	202250000	335480000	454830000	458680000	246690000	321150000	343570000	381740000	431580000	530740000	222920000	689720000	439530000	684570000	315150000	113350000	277700000	246970000	402230000	348430000	882960000	467380000	384010000	771080000	300860000	368350000	713300000	822600000	789460000	474990000	637180000	259080000	0	516840000
sp|Q9BUB7|TMM70_HUMAN	sp|Q9BUB7|TMM70_HUMAN	28.969	4	4	4	19.6	19.6	19.6	14	34546000	0	0	41336000	37427000	31205000	33423000	36000000	0	0	0	0	0	0	0	0	40976000	0	0	0	0	0	0	0	34653000	38098000	41539000	33407000	0	38283000	0	0	0	0	0	0	0	0	0	0
sp|Q9BU89|DOHH_HUMAN	sp|Q9BU89|DOHH_HUMAN	32.904	5	5	5	31.1	31.1	31.1	19	0	0	11934000	0	0	0	0	0	0	0	0	0	0	0	0	0	0	0	0	0	0	0	0	0	0	0	13701000	0	0	0	0	0	0	0	0	0	0	0	0	0
sp|Q9BU76|MMTA2_HUMAN	sp|Q9BU76|MMTA2_HUMAN	29.411	2	2	2	11.4	11.4	11.4	2	0	0	0	0	0	0	0	0	0	0	0	0	0	0	0	0	0	0	0	0	0	0	0	0	0	0	0	0	0	0	0	0	0	0	0	0	0	0	0	0
sp|Q9BU61|NDUF3_HUMAN	sp|Q9BU61|NDUF3_HUMAN	20.35	4	4	4	22.8	22.8	22.8	8	0	0	0	0	0	0	0	0	0	0	0	0	0	0	0	0	0	0	0	0	0	0	0	0	0	0	0	0	0	0	0	0	0	0	0	0	0	0	0	0
sp|Q9BU23|LMF2_HUMAN	sp|Q9BU23|LMF2_HUMAN	79.697	12	12	12	21.9	21.9	21.9	208	65483000	179980000	147190000	103890000	144820000	70387000	94314000	141200000	105800000	129220000	152220000	86707000	94972000	84773000	82113000	127990000	65064000	91624000	127720000	96304000	87675000	75498000	95112000	158220000	102250000	60619000	107250000	135790000	94684000	81043000	157380000	63901000	100680000	81343000	50153000	115310000	53852000	0	0	98425000
sp|Q9BU02|THTPA_HUMAN	sp|Q9BU02|THTPA_HUMAN	25.566	5	5	5	39.6	39.6	39.6	11	0	0	0	0	0	0	0	0	0	0	0	0	0	0	0	0	0	0	0	0	0	0	0	0	0	0	0	0	0	36896000	0	0	0	0	0	0	0	0	0	0
sp|Q9BTZ2|DHRS4_HUMAN;sp|Q6PKH6|DR4L2_HUMAN	sp|Q9BTZ2|DHRS4_HUMAN	29.537	10	10	7	39.2	39.2	29.1	98	81047000	192500000	86785000	78378000	64632000	158460000	106150000	134040000	127950000	148360000	87099000	51738000	62461000	101450000	90938000	0	290950000	0	127520000	65277000	75176000	63195000	124780000	83019000	117770000	0	119600000	59348000	121220000	96533000	156050000	64706000	63256000	0	0	0	83861000	0	161750000	69193000
sp|Q9BTY7|HGH1_HUMAN	sp|Q9BTY7|HGH1_HUMAN	42.129	7	7	7	26.2	26.2	26.2	17	0	0	0	0	0	0	34537000	0	0	0	0	0	0	20222000	0	0	0	0	34289000	0	0	0	36029000	0	0	0	27637000	0	0	0	0	0	0	0	0	0	0	0	0	0
sp|Q9BTY2|FUCO2_HUMAN	sp|Q9BTY2|FUCO2_HUMAN	54.066	7	7	7	21	21	21	28	62807000	71180000	78149000	262900000	290280000	0	52752000	0	0	0	0	57072000	0	80034000	134550000	0	0	0	0	0	73774000	0	0	58179000	60740000	76673000	0	0	80195000	79011000	91906000	0	0	0	0	0	0	0	0	0
sp|Q9BTW9|TBCD_HUMAN	sp|Q9BTW9|TBCD_HUMAN	132.6	29	29	29	34.2	34.2	34.2	164	130850000	226160000	135870000	155550000	133820000	87975000	148740000	153210000	60473000	71973000	120960000	124940000	99576000	122560000	117570000	65790000	97709000	80740000	56651000	93151000	82788000	0	151230000	116840000	108340000	109270000	111300000	128310000	164610000	211280000	172390000	122610000	83358000	162110000	121400000	132900000	105670000	57828000	0	52035000
sp|Q9BTV4|TMM43_HUMAN	sp|Q9BTV4|TMM43_HUMAN	44.875	21	21	21	57.2	57.2	57.2	1810	1329500000	1231600000	1255200000	1498100000	1186400000	2052700000	943810000	994090000	1643000000	922540000	1228300000	1354200000	1723000000	1328000000	1432500000	1119200000	1078900000	1614200000	997820000	1206100000	1194700000	1393800000	1387800000	1429400000	2070700000	1385100000	1149200000	1188600000	1174000000	951490000	1288300000	1354700000	1224900000	1604100000	1320400000	1393700000	1609700000	1134900000	808740000	1693100000
sp|Q9BTU6|P4K2A_HUMAN	sp|Q9BTU6|P4K2A_HUMAN	54.022	14	14	14	36.3	36.3	36.3	147	127980000	129270000	87040000	79684000	86121000	105200000	75082000	121660000	162330000	72498000	135080000	91640000	115170000	319790000	87735000	104900000	115290000	71823000	105490000	67830000	68679000	261860000	136590000	119860000	147480000	123080000	85030000	87288000	112620000	96641000	135190000	81894000	104510000	0	78556000	53921000	135960000	65890000	0	63556000
sp|Q9BTT6|LRRC1_HUMAN	sp|Q9BTT6|LRRC1_HUMAN	59.241	10	8	8	32.4	28.1	28.1	84	14904000	0	12138000	18296000	17090000	26806000	23212000	0	0	27474000	14394000	0	0	0	13014000	19747000	0	0	0	0	0	0	0	0	0	0	0	0	0	20086000	17570000	19920000	18618000	25898000	0	16820000	17064000	0	0	0
sp|Q9BTT0|AN32E_HUMAN	sp|Q9BTT0|AN32E_HUMAN	30.692	8	8	8	29.5	29.5	29.5	590	443710000	898300000	490490000	991470000	628450000	669450000	313320000	297190000	571650000	582760000	345280000	645840000	925920000	413390000	632930000	552870000	668460000	348240000	740510000	407290000	543650000	429490000	607140000	567430000	1007100000	582140000	529350000	442990000	1085400000	262110000	836520000	359340000	267690000	206370000	318610000	427090000	211210000	260070000	280270000	248740000
sp|Q9BTM9|URM1_HUMAN	sp|Q9BTM9|URM1_HUMAN	11.38	2	2	2	19.8	19.8	19.8	77	0	23593000	26921000	0	0	28808000	0	21249000	0	0	10264000	20410000	24900000	0	28374000	0	15776000	24670000	22764000	17141000	29258000	0	0	28177000	22606000	0	32188000	33041000	58181000	36501000	0	0	24592000	0	20370000	0	0	0	0	0
sp|Q9BTE7|DCNL5_HUMAN	sp|Q9BTE7|DCNL5_HUMAN	27.508	3	3	3	14.8	14.8	14.8	5	0	0	0	0	0	0	0	0	0	0	0	0	0	0	0	0	0	0	0	0	0	0	0	0	0	0	0	0	0	0	0	0	0	0	0	0	0	0	0	0
sp|Q9BTE6|AASD1_HUMAN	sp|Q9BTE6|AASD1_HUMAN	45.479	8	8	8	34	34	34	29	0	50244000	0	47462000	0	50284000	34411000	0	0	52172000	48073000	0	0	80092000	0	88405000	84856000	0	26483000	58166000	0	0	0	42892000	42982000	0	53335000	0	59700000	59882000	0	0	63554000	0	0	0	0	0	0	0
sp|Q9BTE3|MCMBP_HUMAN	sp|Q9BTE3|MCMBP_HUMAN	72.979	8	8	8	18.4	18.4	18.4	169	629580000	7236300	19451000	288500000	529950000	115990000	1044400000	13616000	283410000	1073700000	5190800	81928000	5073800	275490000	3148100	179460000	0	62126000	939340000	656440000	0	531370000	8709700	4171200	166940000	741890000	241530000	14708000	181460000	25950000	289660000	2018800000	1928600000	298910000	0	12318000	0	1418700000	7544900000	1644000000
sp|Q9BTE1|DCTN5_HUMAN	sp|Q9BTE1|DCTN5_HUMAN	20.126	3	3	3	15.4	15.4	15.4	29	20740000	0	21411000	0	0	16728000	0	28155000	0	0	0	27356000	0	0	0	0	0	0	0	0	0	0	0	0	0	14877000	0	0	21666000	0	0	0	0	0	0	0	0	0	0	0
sp|Q9BTD8|RBM42_HUMAN	sp|Q9BTD8|RBM42_HUMAN	50.413	6	6	6	15.6	15.6	15.6	18	0	0	0	0	0	0	0	14158000	0	9898300	0	15876000	0	0	0	0	0	0	0	13299000	0	0	15667000	0	0	0	0	0	0	0	0	0	0	0	0	0	0	0	0	0
sp|Q9BTC8|MTA3_HUMAN	sp|Q9BTC8|MTA3_HUMAN	67.503	7	1	1	13	2.2	2.2	5	0	0	0	0	0	0	0	0	0	0	0	0	0	0	0	0	0	0	0	0	0	0	0	0	0	0	0	0	0	0	0	0	0	0	0	0	0	0	0	0
sp|Q9BTC0|DIDO1_HUMAN	sp|Q9BTC0|DIDO1_HUMAN	243.87	9	9	9	5.1	5.1	5.1	10	0	0	0	0	0	0	0	0	0	0	0	0	0	0	0	0	0	0	0	0	0	0	0	0	0	0	0	0	0	0	0	0	0	0	0	0	0	0	0	0
sp|Q9BT78|CSN4_HUMAN	sp|Q9BT78|CSN4_HUMAN	46.268	23	23	23	71.2	71.2	71.2	762	450100000	442970000	499340000	320540000	451860000	408240000	449020000	464190000	477220000	421910000	483020000	629030000	468100000	484850000	555870000	424290000	567780000	410020000	342410000	371310000	448000000	326230000	438440000	352740000	502130000	455990000	435450000	469900000	529130000	438650000	483490000	457950000	349750000	396520000	367550000	408110000	395220000	518190000	440680000	501170000
sp|Q9BT73|PSMG3_HUMAN	sp|Q9BT73|PSMG3_HUMAN	13.104	4	4	4	38.5	38.5	38.5	46	0	0	0	0	0	0	0	78348000	0	0	0	0	0	0	0	0	0	0	0	0	0	0	0	0	0	0	0	0	0	0	0	0	0	0	0	0	0	0	0	0
sp|Q9BT67|NFIP1_HUMAN	sp|Q9BT67|NFIP1_HUMAN	24.899	2	2	2	23.5	23.5	23.5	2	0	0	0	0	0	0	0	0	0	0	0	0	0	0	0	0	0	0	0	0	0	0	0	0	0	0	0	0	0	0	0	0	0	0	0	0	0	0	0	0
sp|Q9BT22|ALG1_HUMAN;sp|Q6GMV1|ALG1L_HUMAN;sp|C9J202|AG1L2_HUMAN	sp|Q9BT22|ALG1_HUMAN	52.518	16	16	16	38.1	38.1	38.1	191	255130000	853770000	278890000	245460000	384140000	856340000	584170000	364200000	201680000	262900000	323610000	336310000	252000000	227520000	193320000	248710000	214630000	82084000	288280000	274920000	234420000	289230000	265840000	197670000	220980000	222660000	572480000	169050000	364010000	160120000	435370000	85062000	167280000	83275000	349070000	110330000	66891000	0	93998000	132270000
sp|Q9BT09|CNPY3_HUMAN	sp|Q9BT09|CNPY3_HUMAN	30.748	10	10	10	34.9	34.9	34.9	183	706870000	1055700000	703610000	796670000	667210000	1022900000	543280000	716640000	475210000	761290000	1101200000	858260000	887840000	1204000000	595220000	558100000	438110000	869640000	437900000	977000000	764540000	796790000	1038200000	543080000	1357700000	778300000	809290000	928750000	718300000	799780000	1244700000	575740000	755130000	387880000	611000000	443780000	543210000	391870000	3152100000	930450000
sp|Q9BSY4|CHCH5_HUMAN	sp|Q9BSY4|CHCH5_HUMAN	12.395	3	3	3	38.2	38.2	38.2	5	0	0	0	0	0	0	0	0	0	0	0	0	0	0	0	0	0	0	0	0	0	0	0	0	0	0	0	0	0	0	0	0	0	0	0	0	0	0	0	0
sp|Q9BSU1|CP070_HUMAN	sp|Q9BSU1|CP070_HUMAN	47.524	4	4	4	16.8	16.8	16.8	87	14033000	0	0	0	0	0	0	0	17872000	14912000	15684000	0	23651000	0	19593000	0	0	0	0	16661000	0	0	16418000	0	0	0	10314000	12594000	0	0	19219000	0	20248000	0	0	0	0	0	0	0
sp|Q9BSQ5|CCM2_HUMAN	sp|Q9BSQ5|CCM2_HUMAN	48.836	4	4	4	14	14	14	14	0	0	0	0	0	0	0	0	0	0	0	0	0	0	0	0	0	0	0	0	0	0	0	0	0	0	0	0	0	0	0	0	0	0	0	0	0	0	0	0
sp|Q9BSL1|UBAC1_HUMAN	sp|Q9BSL1|UBAC1_HUMAN	45.338	7	7	7	24.4	24.4	24.4	120	36190000	0	0	40981000	50543000	0	0	74435000	0	59818000	0	58253000	296990000	0	0	34944000	0	65391000	27043000	49798000	0	0	0	0	0	32578000	0	105470000	41658000	0	28180000	107020000	72292000	166160000	321080000	294370000	90263000	269790000	108970000	306430000
sp|Q9BSJ8|ESYT1_HUMAN	sp|Q9BSJ8|ESYT1_HUMAN	122.85	46	46	46	57	57	57	3549	1828100000	2299200000	2102500000	2335300000	1876300000	2069700000	1501600000	1458200000	1945400000	2141900000	1815600000	1828000000	2640900000	2285100000	1604400000	1849900000	1486800000	2257700000	1572800000	1938100000	1425300000	1793900000	1868800000	1919200000	2211000000	1752900000	2084700000	2198000000	1820300000	2060500000	2285300000	2125500000	2333000000	2035400000	2496500000	2185600000	2198600000	1779300000	1203500000	1839400000
sp|Q9BSJ2|GCP2_HUMAN	sp|Q9BSJ2|GCP2_HUMAN	102.53	9	9	9	11.8	11.8	11.8	58	16175000	16689000	17000000	25125000	19791000	17434000	21304000	25694000	0	16610000	11770000	12149000	12911000	0	14911000	14289000	11863000	0	19599000	17029000	13753000	0	19024000	8718300	0	15556000	18407000	0	0	18596000	0	0	15027000	20354000	23169000	0	28263000	0	0	20495000
sp|Q9BSH5|HDHD3_HUMAN	sp|Q9BSH5|HDHD3_HUMAN	28	12	12	12	72.1	72.1	72.1	161	219290000	116280000	76185000	99391000	78113000	180290000	133360000	139270000	91883000	163740000	263590000	173510000	100890000	77340000	244950000	104880000	215270000	76228000	193680000	96301000	96835000	85399000	298100000	106940000	119030000	158950000	70990000	271480000	200500000	89820000	141080000	104200000	81021000	101630000	0	77735000	0	0	0	65612000
sp|Q9BSH4|TACO1_HUMAN	sp|Q9BSH4|TACO1_HUMAN	32.477	6	6	6	39.1	39.1	39.1	19	59697000	125560000	66507000	76511000	77176000	116880000	90776000	122650000	52530000	106900000	77110000	0	0	45463000	82816000	90293000	104030000	0	68341000	109820000	98953000	69970000	120250000	87561000	61467000	75855000	54940000	79717000	94223000	0	84833000	0	84665000	0	60272000	0	0	0	0	0
sp|Q9BSF4|TIM29_HUMAN	sp|Q9BSF4|TIM29_HUMAN	29.233	4	4	4	18.1	18.1	18.1	21	0	0	0	0	0	0	42564000	0	0	0	0	0	0	0	0	0	0	0	0	63331000	0	0	41537000	0	0	0	0	0	0	0	0	0	0	0	0	0	0	0	0	0
sp|Q9BSD7|NTPCR_HUMAN	sp|Q9BSD7|NTPCR_HUMAN	20.713	8	8	8	58.9	58.9	58.9	116	16354000	91849000	27833000	21409000	68062000	102300000	40905000	92683000	0	0	24887000	0	36133000	0	27759000	0	41364000	0	50850000	30394000	48002000	32752000	17037000	63717000	0	0	50518000	30401000	20492000	75104000	29697000	0	25491000	24927000	21987000	57489000	41943000	0	0	0
sp|Q9BSA9|TM175_HUMAN	sp|Q9BSA9|TM175_HUMAN	55.614	2	2	2	2.8	2.8	2.8	1	0	0	0	0	0	0	0	0	0	0	0	0	0	0	0	0	0	0	0	0	0	0	0	0	0	0	0	0	0	0	0	0	0	0	0	0	0	0	0	0
sp|Q9BS40|LXN_HUMAN	sp|Q9BS40|LXN_HUMAN	25.75	4	4	4	22.1	22.1	22.1	363	371450000	386020000	263000000	137950000	191340000	125900000	59999000	0	170100000	230280000	131850000	579740000	238500000	197330000	89319000	254820000	38811000	211640000	255060000	183920000	104960000	114210000	113220000	185050000	232730000	184480000	262330000	278600000	330320000	0	257090000	486950000	373210000	178410000	281650000	349390000	284350000	193750000	119210000	211460000
sp|Q9BS26|ERP44_HUMAN	sp|Q9BS26|ERP44_HUMAN	46.971	22	22	22	69.7	69.7	69.7	2062	2354500000	2256400000	2031300000	2220500000	2473500000	2634800000	1633400000	1428100000	1847700000	2195200000	2102800000	2025600000	2035900000	2246200000	2804000000	1885100000	1960200000	1551100000	1907700000	1754700000	1741700000	1471800000	2560300000	2331600000	1518300000	1854200000	2165200000	2108900000	2609800000	2210200000	2197700000	1536800000	2056100000	1276500000	1580900000	1685700000	1537200000	1447300000	305450000	1322700000
sp|Q9BRZ2|TRI56_HUMAN	sp|Q9BRZ2|TRI56_HUMAN	81.487	7	7	7	14.8	14.8	14.8	25	29818000	9742800	17283000	19328000	25236000	21740000	29847000	17762000	29744000	0	0	10789000	0	0	5254800	22384000	0	9418300	0	21995000	0	28621000	0	0	22348000	24138000	29265000	0	16708000	17235000	22936000	0	0	0	0	0	0	0	0	0
sp|Q9BRX8|PXL2A_HUMAN	sp|Q9BRX8|PXL2A_HUMAN	25.764	7	7	7	31	31	31	153	160870000	72086000	127170000	132510000	127790000	108510000	104700000	162470000	144620000	145840000	99155000	224470000	135120000	148840000	98115000	138040000	220400000	92531000	106510000	149820000	115050000	144180000	127710000	72697000	95970000	182410000	88878000	212500000	178450000	130570000	147320000	146660000	119620000	92740000	86853000	124930000	124990000	88350000	73857000	92094000
sp|Q9BRX2|PELO_HUMAN	sp|Q9BRX2|PELO_HUMAN	43.359	5	5	5	17.4	17.4	17.4	9	0	0	0	0	0	0	0	0	6810500	0	0	0	0	0	0	0	0	0	0	0	0	0	0	0	0	0	0	0	0	0	0	0	0	0	0	0	0	0	0	0
sp|Q9BRT3|MIEN1_HUMAN	sp|Q9BRT3|MIEN1_HUMAN	12.403	4	4	4	44.3	44.3	44.3	100	49898000	39408000	33846000	54966000	39461000	84541000	50273000	0	59341000	41302000	53888000	38572000	0	46602000	47054000	40101000	0	0	0	0	39936000	57381000	46534000	39665000	37793000	59137000	34946000	0	64492000	41826000	57892000	46005000	0	0	0	61311000	0	0	0	43218000
sp|Q9BRT2|UQCC2_HUMAN	sp|Q9BRT2|UQCC2_HUMAN	14.875	3	3	3	28.6	28.6	28.6	50	0	63042000	33889000	82179000	37430000	102060000	88921000	61743000	38227000	53936000	56176000	0	33281000	26674000	37129000	34235000	61587000	31307000	0	147120000	35387000	43568000	86636000	37156000	0	0	60380000	44365000	62698000	72850000	61458000	0	0	0	0	0	0	0	0	0
sp|Q9BRR6|ADPGK_HUMAN	sp|Q9BRR6|ADPGK_HUMAN	54.088	16	16	16	50.5	50.5	50.5	648	390960000	522550000	289740000	335880000	237060000	295280000	223380000	320800000	282430000	331680000	304260000	305240000	391950000	387880000	291960000	235690000	234630000	263830000	293830000	206790000	166510000	226890000	321750000	265930000	176330000	274300000	332090000	429730000	366680000	329890000	373470000	393550000	388780000	289070000	315110000	286750000	317060000	260280000	0	268660000
sp|Q9BRQ8|AIFM2_HUMAN	sp|Q9BRQ8|AIFM2_HUMAN	40.526	4	4	4	20.9	20.9	20.9	4	0	0	0	0	0	0	0	0	0	0	0	0	0	0	0	0	0	0	0	0	0	0	0	0	0	0	0	0	0	0	0	0	0	0	0	0	0	0	0	0
sp|Q9BRQ6|MIC25_HUMAN	sp|Q9BRQ6|MIC25_HUMAN	26.457	9	9	9	41.7	41.7	41.7	50	0	27105000	64608000	37957000	66218000	159980000	70316000	146120000	67839000	43003000	101680000	91947000	29713000	0	47641000	60245000	52674000	0	58689000	69287000	0	0	142320000	53059000	0	0	36052000	71150000	83560000	63345000	62526000	0	0	0	65313000	0	0	0	0	0
sp|Q9BRP8|PYM1_HUMAN	sp|Q9BRP8|PYM1_HUMAN	22.655	8	8	8	57.8	57.8	57.8	112	57089000	110110000	100350000	63386000	59272000	69343000	54022000	0	52605000	54119000	59678000	74827000	136830000	0	122780000	75119000	150000000	114710000	62795000	33467000	69187000	58546000	74238000	168240000	53063000	55179000	67687000	78759000	80337000	0	68912000	57469000	108770000	0	98803000	0	96320000	0	0	0
sp|Q9BRP1|PDD2L_HUMAN	sp|Q9BRP1|PDD2L_HUMAN	39.416	3	3	3	7.5	7.5	7.5	8	0	12755000	0	0	0	0	0	0	0	0	0	0	0	0	0	0	0	0	0	0	0	0	0	0	0	0	20328000	0	0	0	0	0	0	0	0	0	0	0	0	0
sp|Q9BRK5|CAB45_HUMAN	sp|Q9BRK5|CAB45_HUMAN	41.806	11	11	11	41.7	41.7	41.7	57	40995000	172380000	137310000	111100000	110200000	92470000	199330000	271650000	0	109950000	132930000	126520000	98891000	282920000	101560000	133830000	160490000	0	89954000	56910000	97685000	0	109710000	154330000	0	0	97036000	103850000	120750000	98464000	341980000	0	100280000	0	123480000	0	0	0	0	0
sp|Q9BRJ7|TIRR_HUMAN	sp|Q9BRJ7|TIRR_HUMAN	23.338	7	6	6	40.3	35.1	35.1	12	32952000	0	0	0	0	52361000	104900000	37938000	50173000	47636000	0	0	38206000	0	49405000	44533000	123500000	0	0	55222000	0	0	53294000	48880000	38053000	0	28874000	0	0	0	0	0	0	0	0	0	0	0	0	0
sp|Q9BRJ6|CG050_HUMAN	sp|Q9BRJ6|CG050_HUMAN	22.083	4	4	4	30.4	30.4	30.4	5	0	0	0	0	0	0	0	0	0	0	0	0	0	0	0	0	0	0	0	0	0	0	0	0	0	0	0	0	0	0	0	0	0	0	0	0	0	0	0	0
sp|Q9BRJ2|RM45_HUMAN	sp|Q9BRJ2|RM45_HUMAN	35.351	4	4	4	18.6	18.6	18.6	9	0	0	0	0	0	0	0	0	0	0	0	0	0	0	0	0	0	0	0	0	0	0	0	0	0	0	0	0	0	0	0	0	0	0	0	0	0	0	0	0
sp|Q9BRG1|VPS25_HUMAN	sp|Q9BRG1|VPS25_HUMAN	20.747	11	11	11	73.3	73.3	73.3	234	114580000	160610000	148230000	133400000	119020000	142540000	126270000	322510000	99258000	124090000	136560000	116060000	195140000	148430000	180500000	106920000	124320000	94164000	98178000	102630000	179320000	96280000	112010000	116500000	112220000	119980000	142860000	111520000	124560000	96522000	188230000	127440000	109610000	107830000	110630000	98278000	95529000	77302000	49856000	97098000
sp|Q9BRF8|CPPED_HUMAN	sp|Q9BRF8|CPPED_HUMAN	35.548	15	15	15	72.3	72.3	72.3	696	345480000	661390000	506430000	347370000	351790000	653860000	330860000	345870000	619570000	471230000	516420000	436150000	404780000	657720000	428810000	439010000	466220000	427960000	304820000	341380000	670270000	768510000	863510000	353680000	433920000	830800000	564180000	515800000	485910000	353900000	451110000	475070000	471850000	421820000	432550000	413890000	283620000	583790000	684990000	475340000
sp|Q9BRB3|PIGQ_HUMAN	sp|Q9BRB3|PIGQ_HUMAN	84.081	2	2	2	4.6	4.6	4.6	3	0	0	0	0	0	0	0	0	0	0	0	0	0	0	0	0	0	0	0	0	0	0	0	0	0	0	0	0	0	0	0	0	0	0	0	0	0	0	0	0
sp|Q9BRA2|TXD17_HUMAN	sp|Q9BRA2|TXD17_HUMAN	13.941	9	9	9	76.4	76.4	76.4	545	811880000	835650000	541240000	402340000	643820000	1313100000	897080000	676170000	821280000	1191900000	1394100000	385660000	1196500000	594870000	993890000	1288100000	1719400000	591450000	996510000	1126100000	1543200000	903690000	989710000	527410000	1644300000	715500000	1043800000	567470000	917240000	665300000	1020400000	392920000	380110000	389150000	376810000	385990000	501210000	474670000	498680000	390440000
sp|Q9BR76|COR1B_HUMAN	sp|Q9BR76|COR1B_HUMAN	54.234	21	21	20	48.3	48.3	46.8	1076	1154400000	1367000000	1109400000	1142500000	1027500000	1089900000	941690000	1338600000	1200400000	1113500000	1357600000	762240000	1023500000	1303000000	1134300000	1090100000	1105900000	647260000	1134700000	1055600000	800040000	715570000	1270800000	768790000	668520000	1006900000	1478800000	727660000	904720000	966990000	1299500000	625840000	930660000	894860000	828910000	852280000	900760000	577010000	622690000	844810000
sp|Q9BQS8|FYCO1_HUMAN	sp|Q9BQS8|FYCO1_HUMAN	166.98	29	29	29	26.4	26.4	26.4	135	105890000	122710000	163840000	83275000	92527000	167250000	89499000	256050000	146110000	66773000	117620000	97429000	104830000	90129000	152090000	91535000	137960000	96682000	112270000	69816000	87197000	87073000	120790000	89774000	126940000	84914000	75693000	178950000	90640000	124890000	62531000	116850000	52194000	96344000	96932000	98555000	107860000	0	0	106180000
sp|Q9BQS7|HEPH_HUMAN	sp|Q9BQS7|HEPH_HUMAN	130.45	5	5	5	6	6	6	4	0	0	0	15899000	0	0	0	0	0	0	0	38896000	0	0	0	0	0	0	0	0	0	0	0	0	0	0	0	0	0	0	0	0	0	0	0	0	0	0	0	0
sp|Q9BQQ3|GORS1_HUMAN	sp|Q9BQQ3|GORS1_HUMAN	46.482	2	1	1	6.6	4.8	4.8	2	0	0	0	0	0	0	0	0	0	0	0	0	0	0	0	0	0	0	0	0	0	0	0	0	0	0	0	0	0	0	0	0	0	0	0	0	0	0	0	0
sp|Q9BQL6|FERM1_HUMAN	sp|Q9BQL6|FERM1_HUMAN	77.436	3	1	1	5.3	2.8	2.8	19	0	0	0	0	5133400	0	8098500	0	0	0	0	0	0	0	4449200	3811400	0	0	0	0	0	0	0	0	0	0	0	0	0	0	5924900	0	0	0	0	0	0	0	0	0
sp|Q9BQI0|AIF1L_HUMAN	sp|Q9BQI0|AIF1L_HUMAN	17.068	3	3	3	22.7	22.7	22.7	5	0	0	19243000	0	0	0	0	0	0	0	0	0	0	0	18992000	0	0	0	17730000	0	0	0	0	0	0	0	0	0	0	18030000	0	0	0	0	0	0	26583000	0	0	0
sp|Q9BQG0|MBB1A_HUMAN	sp|Q9BQG0|MBB1A_HUMAN	148.85	22	22	22	20.7	20.7	20.7	208	127860000	34439000	59309000	105360000	199820000	41204000	178170000	114840000	222020000	162870000	94593000	24080000	135150000	33571000	65656000	39836000	91581000	67720000	264170000	204990000	110050000	75283000	104870000	62141000	69982000	50959000	275760000	77895000	54872000	123670000	167070000	43551000	30837000	46109000	58922000	23069000	19663000	11547000	0	56111000
sp|Q9BQE5|APOL2_HUMAN	sp|Q9BQE5|APOL2_HUMAN	37.092	15	15	15	48.7	48.7	48.7	289	133660000	193600000	111820000	127130000	157250000	134270000	45136000	88065000	109490000	230950000	139330000	209750000	245640000	83431000	64242000	93868000	0	216810000	231710000	90438000	89196000	75502000	71824000	241940000	30027000	103420000	201340000	361030000	182410000	188980000	85299000	129730000	178500000	116140000	198010000	72960000	171940000	77688000	0	128290000
sp|Q9BQE3|TBA1C_HUMAN	sp|Q9BQE3|TBA1C_HUMAN	49.895	33	2	2	79.5	9.1	9.1	141	145300000	244680000	80122000	112840000	105600000	121070000	243240000	200360000	0	142670000	218500000	34826000	82175000	113850000	170530000	229430000	108780000	134170000	188150000	314430000	58199000	76854000	108070000	82750000	139990000	77077000	306680000	0	0	98632000	99715000	48542000	69105000	0	0	0	0	0	0	0
sp|Q9BQB6|VKOR1_HUMAN	sp|Q9BQB6|VKOR1_HUMAN	18.234	2	2	2	14.7	14.7	14.7	71	0	272350000	0	97348000	114840000	222650000	146510000	101050000	127030000	134930000	164910000	0	129720000	114170000	214700000	223270000	291660000	85768000	0	0	117480000	173780000	0	0	201670000	0	0	0	0	0	336760000	0	90230000	0	66245000	0	0	0	0	0
sp|Q9BQA9|CYBC1_HUMAN	sp|Q9BQA9|CYBC1_HUMAN	20.774	6	6	6	34.8	34.8	34.8	39	0	208800000	0	141540000	147510000	0	110420000	69618000	86687000	145500000	0	86084000	141730000	0	77199000	109870000	0	0	107080000	109630000	0	0	112020000	0	0	0	136530000	166220000	112840000	0	0	0	0	0	89154000	86866000	0	0	0	66974000
sp|Q9BQA1|MEP50_HUMAN	sp|Q9BQA1|MEP50_HUMAN	36.724	6	6	6	30.4	30.4	30.4	102	62040000	268160000	75481000	68263000	96190000	124030000	114600000	63252000	77819000	105670000	86026000	92064000	110720000	70552000	62391000	108220000	108920000	40568000	55507000	115600000	49300000	94839000	86121000	85741000	72721000	60089000	132900000	105750000	124940000	70053000	132430000	73232000	58463000	71720000	92341000	68434000	74168000	101030000	0	79433000
sp|Q9BQ69|MACD1_HUMAN	sp|Q9BQ69|MACD1_HUMAN	35.505	7	7	7	31.1	31.1	31.1	187	44730000	100700000	30024000	68113000	125380000	151170000	136230000	267450000	82167000	108510000	143750000	37681000	42757000	97237000	88084000	122990000	263440000	50511000	57049000	154140000	98009000	90988000	81514000	107570000	57165000	27635000	36467000	85592000	43729000	137030000	58476000	55317000	56746000	77985000	70875000	76883000	70019000	0	0	98159000
sp|Q9BQ67|GRWD1_HUMAN	sp|Q9BQ67|GRWD1_HUMAN	49.419	4	4	4	15	15	15	122	49320000	33539000	50061000	47360000	30520000	47226000	51884000	39390000	34404000	45148000	31687000	73696000	59145000	37356000	50006000	28899000	57210000	48617000	40595000	42026000	30880000	42615000	36520000	48613000	27317000	33077000	71351000	64295000	59519000	28761000	38161000	43572000	26777000	41657000	24727000	35058000	47585000	0	0	23506000
[truncated: 4,703 more rows]
[truncated: 78 more columns]
