# Supplementary material for: Proteomic Analyses Identify Differentially Expressed Proteins and Pathways Between Low-Risk and High-Risk Subtypes of Early-Stage Lung Adenocarcinoma and Their Prognostic Impacts
Source: Mol Cell Proteomics. 2021 Jan 26;20:100015. doi: 10.1074/mcp.RA120.002384 (PMC7950210; doi:10.1074/mcp.RA120.002384)
Supplement: Supplemental Table S4 [file mmc5.xlsx]

## Sheet: volcano AC Sig
Differentially expressed proteins between LR-T and HR-T
	Uniprot ID	Gene name	FC (LR-T vs. HR-T)	p.ajusted
Cluster 2	O00469	PLOD2	0.052758	0.0022425
Cluster 2	O00515	LAD1	0.30157	0.026639
Cluster 2	O14929	HAT1	0.47652	0.029861
Cluster 2	O15020	SPTBN2	0.2384	0.043076
Cluster 2	O15427	SLC16A3	0.29786	0.00064597
Cluster 2	O15460	P4HA2	0.40575	0.026639
Cluster 2	O95249	GOSR1	0.32705	0.011712
Cluster 2	O95470	SGPL1	0.47028	0.0024822
Cluster 2	O95486	SEC24A	0.46251	0.0020177
Cluster 2	P02452	COL1A1	0.37338	0.025244
Cluster 2	P02461	COL3A1	0.22503	0.036303
Cluster 2	P04181	OAT	0.49197	0.040731
Cluster 2	P05161	ISG15	0.42202	0.036027
Cluster 2	P08243	ASNS	0.0098607	0.022814
Cluster 2	P12314	FCGR1A	0.20566	0.003618
Cluster 2	P13674	P4HA1	0.32473	0.00012414
Cluster 2	P15924	DSP	0.19323	0.037592
Cluster 2	P23919	DTYMK	0.48645	0.040448
Cluster 2	P24821	TNC	0.28608	0.00037264
Cluster 2	P25205	MCM3	0.22631	0.020138
Cluster 2	P30490	HLA-B	0.46458	0.046374
Cluster 2	P33991	MCM4	0.12252	0.018792
Cluster 2	P33992	MCM5	0.26205	0.028419
Cluster 2	P34897	SHMT2	0.42508	0.006797
Cluster 2	P36222	CHI3L1	0.070444	0.044253
Cluster 2	P39748	FEN1	0.34163	0.039045
Cluster 2	P42224	STAT1	0.48635	0.0088341
Cluster 2	P43490	NAMPT	0.3078	0.032259
Cluster 2	P49006	MARCKSL1	0.48863	0.024442
Cluster 2	P49736	MCM2	0.15381	0.020956
Cluster 2	P50479	PDLIM4	0.38368	0.043344
Cluster 2	P52292	KPNA2	0.20468	0.010519
Cluster 2	P78330	PSPH	0.40544	0.030166
Cluster 2	Q01813	PFKP	0.40415	0.0034264
Cluster 2	Q02809	PLOD1	0.48258	0.0030549
Cluster 2	Q10472	GALNT1	0.37452	0.0083248
Cluster 2	Q13509	TUBB3	0.12545	0.0023043
Cluster 2	Q13641	TPBG	0.49099	0.033178
Cluster 2	Q14126	DSG2	0.39747	0.011712
Cluster 2	Q16706	MAN2A1	0.49297	0.011712
Cluster 2	Q32P28	P3H1	0.45026	0.0017677
Cluster 2	Q56VL3	OCIAD2	0.44856	0.0096153
Cluster 2	Q5VYY1	ANKRD22	0.46221	0.036292
Cluster 2	Q63HN8	RNF213	0.42663	0.0048453
Cluster 2	Q6PCE3	PGM2L1	0.25289	0.0081436
Cluster 2	Q6UB35	MTHFD1L	0.29156	0.022617
Cluster 2	Q7RTS9	DYM	0.31199	0.017667
Cluster 2	Q8N3C0	ASCC3	0.46707	0.008277
Cluster 2	Q8NCL4	GALNT6	0.070898	0.0030882
Cluster 2	Q8TDB6	DTX3L	0.43984	0.028637
Cluster 2	Q8TED1	GPX8	0.14513	0.0096153
Cluster 2	Q8TF66	LRRC15	0.053109	0.028535
Cluster 2	Q8WU90	ZC3H15	0.34289	0.0013365
Cluster 2	Q8WUK0	PTPMT1	0.14679	0.013001
Cluster 2	Q96AY3	FKBP10	0.48911	0.029861
Cluster 2	Q96HE7	ERO1A	0.42072	0.00026871
Cluster 2	Q96KC8	DNAJC1	0.39294	0.036488
Cluster 2	Q96RQ9	IL4I1	0.24088	0.023427
Cluster 2	Q99615	DNAJC7	0.3465	0.010499
Cluster 2	Q9C002	NMES1	0.28208	0.022777
Cluster 2	Q9GZT6	CCDC90B	0.47447	0.02403
Cluster 2	Q9H2J4	PDCL3	0.30951	0.022814
Cluster 2	Q9H6T3	RPAP3	0.37495	0.035314
Cluster 2	Q9HD33	MRPL47	0.37552	0.02118
Cluster 2	Q9NP92	MRPS30	0.45696	0.024541
Cluster 2	Q9NPR2	SEMA4B	0.041962	0.001796
Cluster 2	Q9NWR8	MCUB	0.12193	0.0040826
Cluster 2	Q9NX20	MRPL16	0.46126	0.03359
Cluster 2	Q9Y2W2	WBP11	0.40016	0.028623
Cluster 2	Q9Y666	SLC12A7	0.26326	0.030802
Cluster 1	P0DMM9	SULT1A3	2.5103	0.033658
Cluster 1	A1L4H1	SSC5D	2.4175	0.0035886
Cluster 1	O14495	PLPP3	2.2996	0.042454
Cluster 1	O14817	TSPAN4	3.2097	0.014342
Cluster 1	O75781	PALM	2.5247	0.0067993
Cluster 1	O94811	TPPP	6.2445	2.55e-05
Cluster 1	O94911	ABCA8	2.2673	0.021138
Cluster 1	O95810	CAVIN2	2.5533	0.0084511
Cluster 1	O95833	CLIC3	3.658	6.76e-05
Cluster 1	P00325	ADH1B	3.1105	0.0023256
Cluster 1	P00740	F9	2.598	0.022814
Cluster 1	P00915	CA1	2.0475	0.036073
Cluster 1	P00918	CA2	2.2218	0.0023043
Cluster 1	P04275	VWF	2.6566	0.01494
Cluster 1	P07204	THBD	9.711	0.013152
Cluster 1	P11686	SFTPC	4.6078	0.01286
Cluster 1	P12109	COL6A1	2.0621	0.038033
Cluster 1	P12277	CKB	2.2487	0.00079612
Cluster 1	P22105	TNXB	3.5086	0.0028415
Cluster 1	P23141	CES1	2.3492	6.76e-05
Cluster 1	P27338	MAOB	2.0191	0.00063601
Cluster 1	P28906	CD34	4.389	0.0017864
Cluster 1	P29972	AQP1	2.4586	0.049591
Cluster 1	P36959	GMPR	2.167	0.0004603
Cluster 1	P51636	CAV2	2.2512	0.01112
Cluster 1	P53708	ITGA8	4.42	0.00039399
Cluster 1	P55087	AQP4	4.5584	0.010755
Cluster 1	P59768	GNG2	2.1714	0.0021473
Cluster 1	P61601	NCALD	2.0892	0.023748
Cluster 1	P62070	RRAS2	2.4224	0.0019021
Cluster 1	P63096	GNAI1	2.0048	0.00018634
Cluster 1	P69891	HBG1	2.2298	0.01776
Cluster 1	P84243	H3-3A	2.991	0.0095279
Cluster 1	Q01118	SCN7A	2.3428	0.0023256
Cluster 1	Q03135	CAV1	2.4768	0.0028415
Cluster 1	Q06278	AOX1	4.4235	0.0030549
Cluster 1	Q07507	DPT	13.275	0.030802
Cluster 1	Q08AI8	MAB21L4	2.7801	0.031769
Cluster 1	Q0VF96	CGNL1	3.3315	0.034141
Cluster 1	Q13449	LSAMP	3.3676	0.012982
Cluster 1	Q13642	FHL1	3.3073	0.0020501
Cluster 1	Q14515	SPARCL1	3.0312	0.01458
Cluster 1	Q15124	PGM5	2.1458	0.017667
Cluster 1	Q15599	SLC9A3R2	2.1542	6.76e-05
Cluster 1	Q15661	TPSAB1	3.234	6.76e-05
Cluster 1	Q16853	AOC3	2.701	0.00012948
Cluster 1	Q3ZCW2	LGALSL	2.0704	0.0070942
Cluster 1	Q4V9L6	TMEM119	2.468	0.00064597
Cluster 1	Q63HR2	TNS2	2.4548	0.030144
Cluster 1	Q6ZMZ3	SYNE3	2.9746	0.026448
Cluster 1	Q86T13	CLEC14A	2.9982	0.018792
Cluster 1	Q8NHU6	TDRD7	2.1003	0.042566
Cluster 1	Q8WWQ8	STAB2	2.1661	0.018688
Cluster 1	Q92625	ANKS1A	2.2157	0.041963
Cluster 1	Q969G5	CAVIN3	2.0339	0.033197
Cluster 1	Q96JY6	PDLIM2	2.7243	0.0023096
Cluster 1	Q9BW30	TPPP3	3.5742	0.0017864
Cluster 1	Q9HCB6	SPON1	2.14	0.028499
Cluster 1	Q9NRQ2	PLSCR4	3.2275	0.025395
Cluster 1	Q9NZA1	CLIC5	3.7196	0.033178
Cluster 1	Q9NZN4	EHD2	2.0386	0.006797
Cluster 1	Q9NZR1	TMOD2	3.6138	0.021617
Cluster 1	Q9UGP4	LIMD1	3.2324	0.03955
Cluster 1	Q9UGT4	SUSD2	2.9295	0.0023043
Cluster 1	Q9UPQ0	LIMCH1	2.1209	0.00039399
Cluster 3	O14683	TP53I11	3.0447	0.035514
Cluster 3	O43236	SEPTIN4	5.5135	0.00012903
Cluster 3	O43310	CTIF	5.0516	0.032128
Cluster 3	O60760	HPGDS	3.0261	2.6e-06
Cluster 3	O75791	GRAP2	3.6621	0.011721
Cluster 3	O95428	PAPLN	3.818	0.0029024
Cluster 3	P00568	AK1	2.474	2.6e-06
Cluster 3	P08651	NFIC	4.1833	0.0018114
Cluster 3	P15088	CPA3	4.2771	0.0071691
Cluster 3	P20036	HLA-DPA1	2.0103	0.0062113
Cluster 3	P23946	CMA1	4.3735	0.0069044
Cluster 3	P51608	MECP2	2.1941	2.87e-05
Cluster 3	P54803	GALC	2.7378	0.042767
Cluster 3	P55083	MFAP4	2.9438	0.0019182
Cluster 3	P78560	CRADD	2.4799	0.039638
Cluster 3	Q05315	CLC	4.4379	0.0072771
Cluster 3	Q13228	SELENBP1	2.7706	6.76e-05
Cluster 3	Q13797	ITGA9	4.3269	0.0097475
Cluster 3	Q14643	ITPR1	2.2199	0.001796
Cluster 3	Q14767	LTBP2	2.739	6.76e-05
Cluster 3	Q14938	NFIX	3.2588	0.0013203
Cluster 3	Q15291	RBBP5	2.2213	0.025494
Cluster 3	Q15493	RGN	3.7412	6.76e-05
Cluster 3	Q5HYK3	COQ5	3.0638	0.017667
Cluster 3	Q5KU26	COLEC12	3.0317	0.013293
Cluster 3	Q71UI9	H2AFV	2.0312	0.01286
Cluster 3	Q7Z5L7	PODN	2.6843	0.0030549
Cluster 3	Q86T03	PIP4P1	4.5282	0.018867
Cluster 3	Q86VX2	COMMD7	2.4819	0.046374
Cluster 3	Q8IX05	CD302	3.926	0.0013218
Cluster 3	Q8IZF2	ADGRF5	3.6946	0.0035886
Cluster 3	Q8N2S1	LTBP4	4.3047	0.012157
Cluster 3	Q8N4P3	HDDC3	2.3231	0.023087
Cluster 3	Q8TD06	AGR3	2.412	0.0093945
Cluster 3	Q8TDX7	NEK7	2.2295	0.047241
Cluster 3	Q92796	DLG3	2.8744	0.0022425
Cluster 3	Q93077	HIST1H2AC	3.0643	0.049591
Cluster 3	Q96A00	PPP1R14A	2.5243	0.010499
Cluster 3	Q96H20	SNF8	2.0709	0.0021414
Cluster 3	Q96LZ7	RMDN2	2.0799	0.0072771
Cluster 3	Q96RW7	HMCN1	2.6004	0.020273
Cluster 3	Q9BW04	SARG	3.0144	0.0024034
Cluster 3	Q9NP73	ALG13	4.7663	0.019739
Cluster 3	Q9NP77	SSU72	2.1013	0.0065379
Cluster 3	Q9NYB0	TERF2IP	2.189	0.030861
Cluster 3	Q9NZC3	GDE1	2.2323	0.018688
Cluster 3	Q9UBX5	FBLN5	2.5206	0.0023256
Cluster 3	Q9Y2E5	MAN2B2	13.188	0.0040826
Cluster 3	Q9Y646	CPQ	2.0016	0.026639
NA.	O75381	PEX14	0.30951	0.042566
NA.	P08637	FCGR3A	0.46318	0.01776
NA.	P27144	AK4	0.19087	0.011712
NA.	Q13751	LAMB3	0.11958	0.0011271
NA.	Q5T5P2	KIAA1217	0.45177	0.0051717
NA.	Q6IA69	NADSYN1	0.29406	0.010222
NA.	Q8IY21	DDX60	0.21776	0.014654
NA.	Q9Y6M1	IGF2BP2	0.20634	0.019098
