# Supplementary material for: Proteomic Analyses Identify Differentially Expressed Proteins and Pathways Between Low-Risk and High-Risk Subtypes of Early-Stage Lung Adenocarcinoma and Their Prognostic Impacts
Source: Mol Cell Proteomics. 2021 Jan 26;20:100015. doi: 10.1074/mcp.RA120.002384 (PMC7950210; doi:10.1074/mcp.RA120.002384)
Supplement: Supplemental Table S5 [file mmc6.xlsx]

## Sheet: volcano AB Median
Differentially expressed proteins between LR-N and LR-T
Uniprot ID	Gene name	LR-T vs. LR-N Counts (up)	LR-T vs. LR-N Counts (down)	p.adjusted
Q15109	AGER	0	31	1.4836e-15
Q8NFJ5	GPRC5A	0	31	1.396e-13
Q96MM6	HSPA12B	0	31	6.631e-11
P51674	GPM6A	0	31	1.5203e-10
Q06210	GFPT1	30	0	1.1564e-09
Q8NBJ4	GOLM1	30	0	4.5688e-09
P29622	SERPINA4	0	30	2.2198e-07
P08246	ELANE	0	30	6.9261e-06
P32322	PYCR1	30	0	0.0010375
Q9NZN4	EHD2	0	29	6.6955e-19
Q96AP7	ESAM	0	29	2.1525e-15
O95810	CAVIN2	0	29	7.2885e-15
O00159	MYO1C	0	29	1.8059e-14
P01008	SERPINC1	1	30	5.8281e-11
Q86T13	CLEC14A	0	29	5.8315e-11
P08473	MME	1	30	1.0571e-10
P16671	CD36	0	29	1.5343e-08
P02788	LTF	0	29	1.8232e-07
P59666	DEFA3	0	29	1.0619e-06
P18754	RCC1	29	0	1.5515e-06
Q9BXM0	PRX	0	29	1.7649e-06
O15438	ABCC3	29	0	2.4347e-06
P49913	CAMP	0	29	5.1823e-06
P12109	COL6A1	0	29	7.1358e-06
P24158	PRTN3	0	29	3.6195e-05
P54886	ALDH18A1	30	1	5.4513e-05
Q6P996	PDXDC1	29	0	7.0883e-05
P00748	F12	0	29	0.00041751
Q9NZA1	CLIC5	0	28	6.0441e-16
Q03135	CAV1	0	28	1.4836e-15
P12821	ACE	0	28	3.3847e-15
P12429	ANXA3	0	28	3.6682e-15
P16284	PECAM1	0	28	3.8793e-15
Q6NZI2	CAVIN1	0	28	3.8793e-15
O75923	DYSF	0	28	4.7349e-15
P50895	BCAM	0	28	1.396e-13
Q9H4M9	EHD1	0	28	4.7149e-13
P10301	RRAS	0	28	9.7168e-13
P35241	RDX	0	28	9.8963e-12
Q9BYT8	NLN	28	0	1.9178e-11
Q6YHK3	CD109	0	28	2.403e-11
Q10589	BST2	1	29	2.8827e-11
P00740	F9	0	28	5.6641e-11
Q5U651	RASIP1	0	28	5.9228e-11
Q9NPY3	CD93	0	28	4.0234e-10
P22748	CA4	1	29	1.2787e-09
Q9NYL4	FKBP11	28	0	7.5412e-09
P05452	CLEC3B	0	28	9.2747e-09
P05164	MPO	0	28	4.3094e-08
Q56VL3	OCIAD2	29	1	4.825e-08
P19823	ITIH2	0	28	2.2266e-07
P27169	PON1	0	28	6.7094e-07
P27487	DPP4	28	0	9.3228e-07
Q6NY19	KANK3	0	28	2.7173e-06
P20160	AZU1	1	29	3.7186e-06
Q8NFV4	ABHD11	28	0	4.4235e-06
P05109	S100A8	1	29	4.5941e-06
P12110	COL6A2	0	28	5.4143e-06
P02647	APOA1	0	28	1.4562e-05
O15305	PMM2	28	0	1.5681e-05
P16157	ANK1	0	28	3.156e-05
P28907	CD38	29	1	8.6208e-05
P07358	C8B	0	28	0.0002137
P00739	HPR	0	28	0.0006063
Q06033	ITIH3	0	28	0.0048575
P50148	GNAQ	0	27	1.5391e-17
P33151	CDH5	1	28	2.4675e-13
Q8N2U0	TMEM256	27	0	4.7792e-13
P11233	RALA	0	27	1.2234e-12
A1X283	SH3PXD2B	27	0	2.9187e-12
O00592	PODXL	1	28	1.5575e-11
P48681	NES	0	27	1.7089e-09
Q92485	SMPDL3B	27	0	3.5248e-09
Q9UBX3	SLC25A10	27	0	3.5248e-09
Q5VT79	ANXA8L1	0	27	6.6399e-09
Q14515	SPARCL1	1	28	7.9911e-09
Q9UH62	ARMCX3	27	0	9.0518e-09
Q9NZN3	EHD3	0	27	3.1688e-08
O00468	AGRN	0	27	9.6945e-08
P0DMM9	SULT1A3	0	27	9.8052e-08
P43652	AFM	0	27	1.935e-07
P15090	FABP4	1	28	2.7117e-07
P02652	APOA2	0	27	6.2349e-07
A6NMZ7	COL6A6	0	27	7.9884e-07
P04040	CAT	0	27	1.0731e-06
Q96A49	SYAP1	27	0	1.5139e-06
Q12931	TRAP1	28	1	1.544e-06
P02765	AHSG	0	27	3.0975e-06
Q92959	SLCO2A1	0	27	3.9467e-06
P02774	GC	0	27	5.6725e-06
P07738	BPGM	0	27	6.02e-06
P04196	HRG	0	27	1.1154e-05
Q14624	ITIH4	0	27	1.5759e-05
O75636	FCN3	0	27	1.7057e-05
P13671	C6	0	27	2.4105e-05
P05546	SERPIND1	0	27	2.6839e-05
P00915	CA1	0	27	4.1615e-05
P00734	F2	0	27	4.263e-05
P02671	FGA	0	27	0.00018192
Q96HN2	AHCYL2	27	0	0.00046081
O95445	APOM	0	27	0.00086809
P04271	S100B	27	0	0.011931
Q13509	TUBB3	28	1	0.017121
Q14894	CRYM	28	1	0.025574
P26006	ITGA3	0	26	1.2583e-15
Q96DH6	MSI2	26	0	9.1828e-14
Q8NFH3	NUP43	26	0	1.3603e-13
Q9Y2S7	POLDIP2	26	0	1.3603e-13
Q9Y2W6	TDRKH	26	0	2.2634e-12
Q9H223	EHD4	0	26	1.4639e-11
P60903	S100A10	0	26	1.5575e-11
O43172	PRPF4	26	0	3.199e-11
Q96GA7	SDSL	26	0	6.631e-11
P13598	ICAM2	0	26	1.275e-10
P02766	TTR	0	26	1.5233e-10
P49916	LIG3	26	0	1.6092e-10
P04066	FUCA1	26	0	1.1091e-09
Q96EK6	GNPNAT1	26	0	1.1555e-09
Q96F85	CNRIP1	0	26	4.4979e-09
P26447	S100A4	0	26	6.0222e-09
Q15848	ADIPOQ	1	27	1.1749e-08
P20774	OGN	1	27	1.8111e-08
Q8IWL2	SFTPA1	0	26	2.3252e-08
P14543	NID1	0	26	1.1114e-07
P51636	CAV2	1	27	2.0797e-07
P01019	AGT	0	26	2.8928e-07
P80188	LCN2	0	26	7.634e-07
P08294	SOD3	1	27	1.0852e-06
P02787	TF	0	26	1.6328e-06
P00751	CFB	0	26	1.7809e-06
P00918	CA2	0	26	2.663e-06
P19652	ORM2	0	26	3.2181e-06
P01024	C3	0	26	4.7692e-06
P11498	PC	27	1	5.8303e-06
P02042	HBD	0	26	6.8133e-06
P0C0L5	C4B	1	27	8.8502e-06
P11166	SLC2A1	0	26	1.4368e-05
P02763	ORM1	1	27	2.9739e-05
P01042	KNG1	0	26	3.1217e-05
P00747	PLG	0	26	3.7233e-05
P08603	CFH	0	26	4.4242e-05
P02549	SPTA1	0	26	7.3457e-05
P35542	SAA4	0	26	7.3888e-05
P0C0L4	C4A	0	26	0.00010814
P07225	PROS1	0	26	0.00011967
P08185	SERPINA6	0	26	0.00012116
Q9NZD4	AHSP	0	26	0.00016369
P02675	FGB	0	26	0.00019593
P02655	APOC2	0	26	0.00028423
Q6UWY5	OLFML1	1	27	0.00045832
Q15166	PON3	27	1	0.00058717
P80511	S100A12	0	26	0.00066602
P69891	HBG1	0	26	0.0015527
P09105	HBQ1	0	26	0.0018112
Q9H8L6	MMRN2	1	27	0.0049866
P80404	ABAT	27	1	0.0084065
Q9UEW8	STK39	25	0	2.4675e-13
Q07157	TJP1	0	25	1.841e-12
P43121	MCAM	0	25	3.5652e-12
P31947	SFN	25	0	2.0485e-10
Q9BZE1	MRPL37	25	0	6.5237e-10
Q9H173	SIL1	25	0	6.802e-10
Q08174	PCDH1	1	26	2.0322e-09
Q8IWA5	SLC44A2	2	27	3.2561e-09
P08174	CD55	0	25	3.6745e-09
P02511	CRYAB	0	25	3.8504e-09
O15264	MAPK13	25	0	5.7651e-08
P55290	CDH13	0	25	6.3786e-08
Q7Z4I7	LIMS2	1	26	7.1134e-08
P35858	IGFALS	0	25	7.1802e-08
Q96AQ6	PBXIP1	26	1	8.8442e-08
P16278	GLB1	25	0	1.7489e-07
P07585	DCN	1	26	1.7633e-07
O76041	NEBL	1	26	2.1179e-07
P19827	ITIH1	0	25	5.3523e-07
P39748	FEN1	25	0	5.722e-07
P01033	TIMP1	26	1	8.8333e-07
P33764	S100A3	0	25	1.4125e-06
P05156	CFI	1	26	2.3255e-06
P07360	C8G	0	25	3.2177e-06
Q9UM54	MYO6	25	0	4.5941e-06
Q9HCY8	S100A14	26	1	7.4644e-06
P22894	MMP8	1	26	9.2717e-06
P50440	GATM	26	1	2.112e-05
P22792	CPN2	1	26	3.046e-05
P02790	HPX	0	25	3.2432e-05
P02730	SLC4A1	0	25	4.203e-05
P06702	S100A9	0	25	4.5774e-05
P16452	EPB42	0	25	4.998e-05
P03952	KLKB1	1	26	6.6446e-05
P14780	MMP9	1	26	7.8411e-05
P04114	APOB	0	25	9.8259e-05
P11277	SPTB	0	25	0.00010016
P04217	A1BG	1	26	0.00015795
P02679	FGG	0	25	0.00038227
P00738	HP	0	25	0.00048309
P02760	AMBP	0	25	0.0008977
Q6UX73	C16orf89	25	0	0.00092306
P05186	ALPL	27	2	0.0042218
O43148	RNMT	25	1	3.199e-11
Q15124	PGM5	1	25	4.0234e-10
P98172	EFNB1	2	26	8.1269e-10
O95159	ZFPL1	25	1	3.6254e-09
Q6NXG1	ESRP1	25	1	1.0627e-08
O95758	PTBP3	25	1	1.645e-08
Q9BRT2	UQCC2	25	1	1.7277e-08
Q96DV4	MRPL38	25	1	2.013e-08
P07204	THBD	1	25	4.3133e-08
Q13642	FHL1	1	25	7.868e-08
Q9P032	NDUFAF4	25	1	2.1551e-07
Q9Y6E2	BZW2	25	1	6.6955e-07
Q9UKU7	ACAD8	25	1	5.7775e-06
P05543	SERPINA7	1	25	1.4735e-05
Q14192	FHL2	26	2	6.6651e-05
Q86SF2	GALNT7	26	2	0.00018409
O00462	MANBA	25	1	0.0004017
P31997	CEACAM8	2	26	0.00084258
P19013	KRT4	2	26	0.0055292
Q7Z406	MYH14	2	26	0.0082661
Q96RQ1	ERGIC2	25	2	2.5647e-10
P20338	RAB4A	25	2	6.8558e-10
Q96IY4	CPB2	2	25	2.786e-07
Q99611	SEPHS2	25	2	2.8894e-07
Q9HCM4	EPB41L5	2	25	5.5443e-07
Q9NZC3	GDE1	25	2	6.8024e-07
Q6UVK1	CSPG4	2	25	6.94e-07
P02656	APOC3	2	25	0.0027674
P02144	MB	2	25	0.013732
Q15392	DHCR24	25	2	0.026258
Q9Y2D5	AKAP2	3	25	1.0108e-06
