# Supplementary material for: Proteomic Analyses Identify Differentially Expressed Proteins and Pathways Between Low-Risk and High-Risk Subtypes of Early-Stage Lung Adenocarcinoma and Their Prognostic Impacts
Source: Mol Cell Proteomics. 2021 Jan 26;20:100015. doi: 10.1074/mcp.RA120.002384 (PMC7950210; doi:10.1074/mcp.RA120.002384)
Supplement: Supplemental Table S6 [file mmc7.xlsx]

## Sheet: volcano CD Median
Differentially expressed proteins between HR-N and HR-T.
Uniprot ID	Gene name	HR-T vs. HR-N Counts (up)	HR-T vs. HR-N Counts (down)	p.adjusted
Q9NZN4	EHD2	0	28	1.125e-25
Q03135	CAV1	0	28	6.5599e-24
Q16853	AOC3	0	28	9.5e-22
P10301	RRAS	0	28	2.5204e-21
Q9H4M9	EHD1	0	28	2.5204e-21
O95810	CAVIN2	0	28	3.8712e-21
P16284	PECAM1	0	28	1.1911e-20
Q14118	DAG1	0	28	1.3294e-20
Q6NZI2	CAVIN1	0	28	4.9171e-20
Q96AP7	ESAM	0	28	2.7388e-19
O60504	SORBS3	0	28	7.9146e-19
Q9NZA1	CLIC5	0	28	5.8424e-18
Q96JY6	PDLIM2	0	28	4.778e-17
Q15599	SLC9A3R2	0	28	1.1193e-16
Q9NPY3	CD93	0	28	2.4745e-16
P26006	ITGA3	0	28	2.2563e-15
Q15109	AGER	0	28	2.5735e-15
Q13642	FHL1	0	28	9.3891e-15
P08185	SERPINA6	0	28	2.4876e-14
P05546	SERPIND1	0	28	6.0506e-13
P19823	ITIH2	0	28	5.6129e-11
P16671	CD36	0	28	1.328e-10
Q9BYT8	NLN	28	0	1.504e-10
P04196	HRG	0	28	2.0336e-10
P02652	APOA2	0	28	7.6914e-10
Q96MM6	HSPA12B	0	28	9.8774e-10
P22748	CA4	0	28	1.5093e-09
O95445	APOM	0	28	1.9112e-09
P27169	PON1	0	28	2.0913e-09
Q06033	ITIH3	0	28	5.9962e-09
Q14624	ITIH4	0	28	9.0293e-09
P00734	F2	0	28	2.4348e-08
P04040	CAT	0	28	3.7689e-08
P04114	APOB	0	28	1.1278e-07
P54886	ALDH18A1	28	0	2.4118e-07
P35542	SAA4	0	28	2.8739e-07
Q06210	GFPT1	28	0	2.1472e-06
P02679	FGG	0	28	5.6063e-06
Q13509	TUBB3	28	0	2.4149e-05
P02675	FGB	0	28	2.5926e-05
Q9Y3Q3	TMED3	28	0	3.4113e-05
P02730	SLC4A1	0	28	6.157e-05
P00918	CA2	0	28	6.5095e-05
P16157	ANK1	0	28	0.00017092
P02549	SPTA1	0	28	0.00032085
P02671	FGA	0	28	0.00039484
P16452	EPB42	0	28	0.0010374
P32322	PYCR1	28	0	0.0037141
Q16555	DPYSL2	0	27	2.4626e-25
Q9HBL0	TNS1	0	27	3.8397e-24
P29992	GNA11	0	27	4.6604e-22
P43121	MCAM	0	27	7.0994e-19
Q9H223	EHD4	0	27	1.1633e-17
Q86TM6	SYVN1	27	0	6.2143e-17
Q15124	PGM5	0	27	1.4696e-16
O00159	MYO1C	0	27	2.9569e-16
P50895	BCAM	0	27	8.741e-16
P63096	GNAI1	0	27	8.741e-16
P12821	ACE	0	27	4.2917e-15
P02774	GC	0	27	4.9904e-15
P23229	ITGA6	0	27	1.4838e-14
Q5U651	RASIP1	0	27	1.6732e-14
O00592	PODXL	0	27	1.6912e-14
Q86T13	CLEC14A	0	27	3.395e-14
Q6NY19	KANK3	0	27	6.8093e-14
P02765	AHSG	0	27	5.1543e-13
P15090	FABP4	0	27	3.6534e-12
P02760	AMBP	0	27	4.2541e-12
P00740	F9	0	27	7.1112e-12
Q7L0Y3	TRMT10C	27	0	1.8202e-11
P04217	A1BG	0	27	2.901e-11
P01042	KNG1	0	27	4.2548e-11
P01008	SERPINC1	0	27	4.7548e-11
P02647	APOA1	0	27	4.9538e-11
P51636	CAV2	0	27	6.1553e-11
Q10589	BST2	0	27	2.0336e-10
Q8IWA5	SLC44A2	0	27	3.0906e-10
P01019	AGT	0	27	1.6897e-09
Q9H8L6	MMRN2	0	27	4.5286e-09
P19827	ITIH1	0	27	7.8079e-09
A6NMZ7	COL6A6	0	27	2.3749e-08
O94811	TPPP	0	27	5.0742e-08
Q56VL3	OCIAD2	27	0	1.8456e-07
Q9UBX3	SLC25A10	27	0	1.8595e-07
Q15661	TPSAB1	0	27	2.2043e-07
P02042	HBD	0	27	3.323e-07
P68871	HBB	0	27	4.6923e-07
Q14192	FHL2	27	0	1.1449e-06
P69905	HBA1	0	27	1.7106e-06
P22792	CPN2	0	27	8.7287e-06
Q6UWY5	OLFML1	0	27	2.3955e-05
P00739	HPR	0	27	3.1474e-05
O15438	ABCC3	27	0	4.3978e-05
Q9UKU7	ACAD8	27	0	4.7109e-05
P69891	HBG1	0	27	8.3784e-05
P00915	CA1	0	27	0.00031053
P11277	SPTB	0	27	0.00061687
Q9NVD7	PARVA	0	26	4.2278e-23
P51178	PLCD1	0	26	4.6604e-22
P56199	ITGA1	0	26	2.5204e-21
P00325	ADH1B	0	26	1.6417e-20
Q96AC1	FERMT2	0	26	8.416e-20
P05556	ITGB1	0	26	9.7146e-20
P50148	GNAQ	0	26	9.7146e-20
P05452	CLEC3B	0	26	1.4997e-18
P02511	CRYAB	0	26	5.8448e-18
P08294	SOD3	0	26	1.2149e-17
Q9UPQ0	LIMCH1	0	26	2.959e-17
Q07157	TJP1	0	26	1.6585e-16
O95833	CLIC3	0	26	6.3135e-16
P04275	VWF	0	26	1.0212e-14
Q8WWI1	LMO7	0	26	1.8794e-14
Q8NFJ5	GPRC5A	1	27	8.0004e-14
P48681	NES	0	26	4.8526e-13
P05543	SERPINA7	0	26	7.5469e-13
Q969G5	CAVIN3	0	26	2.1597e-12
P43652	AFM	0	26	2.7758e-12
P55290	CDH13	0	26	3.8135e-12
P20774	OGN	0	26	7.1112e-12
P01023	A2M	0	26	8.9823e-12
Q7Z4I7	LIMS2	0	26	1.0092e-11
P51674	GPM6A	0	26	3.6838e-11
P07585	DCN	0	26	5.6129e-11
P00746	CFD	0	26	6.0726e-11
O95486	SEC24A	26	0	3.7318e-10
P11686	SFTPC	0	26	4.8887e-10
P98172	EFNB1	0	26	5.2114e-10
P01024	C3	0	26	5.285e-10
P08473	MME	0	26	7.2478e-10
O95470	SGPL1	26	0	1.7819e-09
P03952	KLKB1	0	26	2.6404e-09
Q8NBJ4	GOLM1	26	0	2.8201e-09
O15427	SLC16A3	26	0	5.722e-09
O94855	SEC24D	26	0	8.6613e-09
Q9NZN3	EHD3	0	26	1.6097e-08
Q8IWL2	SFTPA1	1	27	8.8204e-08
P09105	HBQ1	0	26	1.8595e-07
Q9NVI7	ATAD3A	26	0	2.3884e-07
P02656	APOC3	0	26	1.8929e-06
Q92485	SMPDL3B	26	0	2.7011e-06
P40261	NNMT	26	0	1.1345e-05
O43866	CD5L	0	26	1.741e-05
P02655	APOC2	0	26	3.6605e-05
P07738	BPGM	0	26	6.1965e-05
P32119	PRDX2	0	26	6.8043e-05
P39748	FEN1	26	0	0.00011026
Q9Y617	PSAT1	26	0	0.00032081
Q8NG11	TSPAN14	0	26	0.00065104
Q14515	SPARCL1	0	26	0.0011661
Q6P996	PDXDC1	26	0	0.0027855
Q9NZD4	AHSP	1	27	0.0070977
P51888	PRELP	0	25	4.0874e-20
P46939	UTRN	0	25	4.7421e-18
P12277	CKB	0	25	7.8464e-18
P49593	PPM1F	0	25	2.4116e-17
Q63ZY3	KANK2	0	25	2.701e-16
Q9Y624	F11R	0	25	2.701e-16
Q96F85	CNRIP1	0	25	6.3135e-16
O14672	ADAM10	0	25	3.2564e-15
Q96PD5	PGLYRP2	0	25	1.5963e-14
Q8N5N7	MRPL50	25	0	1.1095e-13
O94911	ABCA8	0	25	2.4272e-13
Q8N3C0	ASCC3	25	0	2.6422e-13
Q9BYD3	MRPL4	25	0	4.6417e-13
P33151	CDH5	1	26	5.4416e-13
Q9HCM4	EPB41L5	1	26	6.0201e-13
Q9UGT4	SUSD2	0	25	6.4926e-13
O00423	EML1	1	26	1.2088e-12
Q6YHK3	CD109	0	25	5.0611e-12
Q99758	ABCA3	0	25	5.6317e-12
Q7Z7G0	ABI3BP	0	25	7.4858e-12
P29622	SERPINA4	0	25	7.5524e-12
Q5JTH9	RRP12	25	0	8.7314e-12
Q9UG63	ABCF2	26	1	1.267e-11
P10909	CLU	0	25	6.4748e-11
Q5VT79	ANXA8L1	0	25	6.7061e-11
Q15848	ADIPOQ	0	25	1.1578e-10
Q6P4E1	CASC4	25	0	1.328e-10
P02766	TTR	0	25	1.5712e-10
P82650	MRPS22	25	0	2.1053e-10
P05155	SERPING1	0	25	5.141e-10
P13671	C6	0	25	1.7066e-09
P07358	C8B	0	25	2.1842e-09
Q9UEW8	STK39	25	0	2.6288e-09
P42766	RPL35	25	0	4.3114e-09
P35858	IGFALS	0	25	4.6793e-09
Q8N2U0	TMEM256	26	1	5.7178e-09
Q9Y6Q5	AP1M2	25	0	1.0868e-08
Q5VYY1	ANKRD22	25	0	1.4918e-08
P01031	C5	0	25	5.6842e-08
P13674	P4HA1	25	0	7.4383e-08
Q63HN8	RNF213	25	0	2.3563e-07
Q96A49	SYAP1	25	0	2.9897e-07
O75636	FCN3	0	25	3.7112e-07
Q14789	GOLGB1	26	1	8.6957e-06
P00738	HP	0	25	9.3982e-06
P13716	ALAD	0	25	3.9799e-05
P30043	BLVRB	0	25	4.3963e-05
Q86SF2	GALNT7	25	0	7.8866e-05
P07225	PROS1	0	25	9.6664e-05
O00469	PLOD2	25	0	0.00018134
Q8NHU6	TDRD7	1	26	0.00023116
Q9UHR4	BAIAP2L1	25	0	0.00025641
P15291	B4GALT1	25	0	0.0013534
O75976	CPD	25	0	0.017492
Q4KMQ2	ANO6	0	24	2.1019e-17
P12429	ANXA3	0	24	8.6365e-17
P02787	TF	0	24	3.824e-14
Q13425	SNTB2	0	24	5.6676e-14
Q9H3P7	ACBD3	24	0	6.8395e-14
P02790	HPX	0	24	8.1533e-14
Q9H4G4	GLIPR2	0	24	1.3499e-13
Q9UBP6	METTL1	24	0	2.7461e-13
O95159	ZFPL1	24	0	3.6877e-12
Q9H2W6	MRPL46	25	1	8.7406e-12
P50225	SULT1A1	0	24	2.2e-11
P10643	C7	0	24	3.4603e-11
Q8TBA6	GOLGA5	24	0	4.2241e-11
O14558	HSPB6	0	24	1.2042e-10
Q9HCB6	SPON1	1	25	1.4031e-10
P46779	RPL28	24	0	1.7908e-10
Q969N2	PIGT	24	0	1.7908e-10
O76041	NEBL	1	25	1.802e-10
Q9NP61	ARFGAP3	24	0	2.1503e-10
P13598	ICAM2	0	24	2.5541e-10
Q9BW30	TPPP3	0	24	4.0401e-10
Q9Y4P3	TBL2	24	0	6.8544e-10
O75923	DYSF	0	24	1.0112e-09
P26447	S100A4	0	24	1.1825e-09
P55268	LAMB2	0	24	1.4195e-09
Q9Y2R0	COA3	24	0	5.722e-09
P02654	APOC1	0	24	6.8831e-09
P02763	ORM1	0	24	6.9658e-09
P02753	RBP4	0	24	8.9617e-09
Q13438	OS9	24	0	1.4163e-08
O14929	HAT1	24	0	1.6993e-08
Q96DV4	MRPL38	24	0	3.051e-08
P27105	STOM	0	24	3.3186e-08
P0DMM9	SULT1A3	1	25	3.8079e-08
P29972	AQP1	0	24	4.0798e-08
P12109	COL6A1	0	24	6.2671e-08
Q96EY1	DNAJA3	24	0	6.7172e-08
P00747	PLG	0	24	7.1497e-08
P12110	COL6A2	0	24	7.4498e-08
P08174	CD55	0	24	1.0892e-07
P00751	CFB	0	24	1.4073e-07
Q9BXM0	PRX	2	26	5.9737e-07
Q8IYS2	KIAA2013	24	0	1.2582e-06
P00748	F12	0	24	2.3664e-06
Q12931	TRAP1	24	0	7.1631e-06
P19013	KRT4	1	25	2.0964e-05
P02144	MB	1	25	0.00015192
Q9NYL4	FKBP11	25	1	0.00032085
Q96RQ9	IL4I1	25	1	0.00035024
Q8NFV4	ABHD11	24	0	0.00074341
O15347	HMGB3	25	1	0.0017509
P07451	CA3	1	25	0.0030169
Q9UHG3	PCYOX1	0	23	1.2908e-17
Q9UN36	NDRG2	0	23	1.7338e-17
P35241	RDX	0	23	1.5783e-15
P02768	ALB	0	23	5.7769e-14
Q9Y3D9	MRPS23	23	0	5.0642e-13
P60903	S100A10	0	23	9.1219e-13
P27338	MAOB	0	23	1.0707e-12
Q7RTV0	PHF5A	23	0	2.0213e-12
P62277	RPS13	23	0	3.1244e-12
P22352	GPX3	0	23	5.2133e-12
Q96KR1	ZFR	23	0	1.3641e-11
Q9Y281	CFL2	1	24	4.1369e-11
Q9HCN8	SDF2L1	23	0	4.8915e-11
P61952	GNG11	0	23	5.6443e-11
O95171	SCEL	1	24	7.4153e-11
Q9H1B7	IRF2BPL	24	1	3.0511e-10
Q12965	MYO1E	23	0	3.2817e-10
Q5VIR6	VPS53	23	0	4.1304e-10
Q9HC07	TMEM165	23	0	5.1448e-10
Q8WZ82	OVCA2	23	0	5.5139e-10
Q32P28	P3H1	23	0	1.0162e-09
P21810	BGN	0	23	1.0752e-09
Q08174	PCDH1	2	25	1.2327e-09
Q9BX97	PLVAP	1	24	1.6863e-09
Q13641	TPBG	23	0	5.3795e-09
O43172	PRPF4	24	1	5.7742e-09
P05090	APOD	0	23	7.9885e-09
P16278	GLB1	23	0	9.2777e-09
Q96RQ1	ERGIC2	23	0	9.8946e-09
P51580	TPMT	23	0	1.0056e-08
P07357	C8A	0	23	1.0831e-08
Q05048	CSTF1	23	0	1.6501e-08
P07360	C8G	0	23	1.7588e-08
Q9Y2Z4	YARS2	23	0	5.8735e-08
Q9Y673	ALG5	23	0	6.6492e-08
P49902	NT5C2	23	0	8.0691e-08
Q9BTY2	FUCA2	23	0	1.1787e-07
O75718	CRTAP	23	0	2.0323e-07
P11233	RALA	0	23	3.7662e-07
P43353	ALDH3B1	1	24	1.0157e-05
Q9NRN5	OLFML3	1	24	1.5198e-05
P84243	H3-3A	0	23	2.1674e-05
P12314	FCGR1A	23	0	2.4225e-05
Q07075	ENPEP	1	24	2.8923e-05
P04181	OAT	23	0	5.2652e-05
P04271	S100B	24	1	5.4029e-05
Q8TDB6	DTX3L	23	0	8.4347e-05
Q96EK6	GNPNAT1	24	1	0.00028497
P36959	GMPR	0	23	0.00038221
Q9H173	SIL1	25	2	0.0013502
P33991	MCM4	24	1	0.0015704
Q9NUQ6	SPATS2L	24	1	0.0017926
P15088	CPA3	0	23	0.0018156
Q9Y3I1	FBXO7	0	23	0.002857
Q9UM54	MYO6	23	0	0.0032675
P35442	THBS2	24	1	0.0074919
P20592	MX2	24	1	0.018739
Q10471	GALNT2	23	0	0.021087
Q13418	ILK	0	22	6.2143e-17
Q9UDY2	TJP2	0	22	8.0756e-17
O15247	CLIC2	0	22	2.5837e-15
Q9Y5M8	SRPRB	22	0	2.7368e-15
P13667	PDIA4	22	0	7.0332e-14
P60033	CD81	0	22	7.0332e-14
P23141	CES1	0	22	2.1096e-13
P82673	MRPS35	22	0	2.8677e-13
P01009	SERPINA1	0	22	7.0215e-13
P51884	LUM	0	22	1.0267e-11
P62753	RPS6	22	0	2.6708e-11
P14543	NID1	0	22	2.9117e-11
Q6RW13	AGTRAP	22	0	4.571e-11
P27701	CD82	0	22	6.4748e-11
P62280	RPS11	22	0	7.6767e-11
P26572	MGAT1	22	0	1.0919e-10
P04004	VTN	0	22	1.8197e-10
Q5MIZ7	PPP4R3B	23	1	2.312e-10
Q9Y2S7	POLDIP2	22	0	3.2203e-10
Q96DH6	MSI2	23	1	4.8989e-10
Q96A00	PPP1R14A	0	22	6.9217e-10
Q2PZI1	DPY19L1	22	0	7.7403e-10
P11441	UBL4A	22	0	8.5819e-10
Q9BZH6	WDR11	22	0	9.6314e-10
Q8N2K0	ABHD12	22	0	1.0291e-09
P35610	SOAT1	22	0	1.299e-09
Q12882	DPYD	22	0	1.5386e-09
Q13813	SPTAN1	0	22	1.6863e-09
Q10472	GALNT1	22	0	2.1833e-09
Q6P1M3	LLGL2	0	22	2.2922e-09
Q96T37	RBM15	22	0	4.6377e-09
Q9BV57	ADI1	22	0	4.6377e-09
Q9BZF9	UACA	1	23	4.6907e-09
Q9BTE6	AARSD1	22	0	1.4105e-08
Q9Y6E2	BZW2	22	0	1.4163e-08
Q9Y2D5	AKAP2	2	24	1.63e-08
P08697	SERPINF2	0	22	3.0516e-08
Q5JRX3	PITRM1	22	0	3.6207e-08
P21291	CSRP1	0	22	4.5389e-08
Q96S97	MYADM	0	22	5.196e-08
P07204	THBD	1	23	1.0638e-07
Q9Y6A9	SPCS1	22	0	1.3612e-07
P05156	CFI	0	22	1.4173e-07
Q02809	PLOD1	22	0	2.4387e-07
O60443	GSDME	22	0	3.9626e-07
P0C0L5	C4B	0	22	5.4869e-07
P42574	CASP3	22	0	8.0684e-07
Q14116	IL18	23	1	1.0061e-06
P28330	ACADL	1	23	1.363e-06
P34059	GALNS	23	1	1.5629e-06
Q09666	AHNAK	0	22	2.455e-06
P02750	LRG1	0	22	2.5967e-06
P56856	CLDN18	0	22	6.5359e-06
P22105	TNXB	2	24	7.6852e-06
Q96AQ6	PBXIP1	22	0	1.0895e-05
Q02161	RHD	0	22	1.9439e-05
P78330	PSPH	22	0	2.6436e-05
Q9UM00	TMCO1	22	0	6.157e-05
P34897	SHMT2	22	0	6.9206e-05
Q8IVL6	P3H3	23	1	0.00015998
P21695	GPD1	0	22	0.00026158
Q08J23	NSUN2	22	0	0.00030701
P0C0L4	C4A	0	22	0.00038765
O43278	SPINT1	23	1	0.0004184
P11498	PC	23	1	0.00057802
Q96C36	PYCR2	23	1	0.0007489
P08246	ELANE	2	24	0.0015555
Q8TEM1	NUP210	23	1	0.0017513
P28289	TMOD1	1	23	0.0051157
P08243	ASNS	22	0	0.0067899
P11171	EPB41	0	22	0.007437
P54687	BCAT1	23	1	0.010281
P33993	MCM7	23	1	0.011851
O15327	INPP4B	22	0	0.017994
Q9UHK6	AMACR	23	1	0.026719
P29373	CRABP2	24	2	0.047482
P61764	STXBP1	1	22	1.6524e-12
Q13445	TMED1	22	1	1.7736e-10
Q6UVK1	CSPG4	2	23	2.6315e-10
O75558	STX11	1	22	7.3763e-10
O14817	TSPAN4	1	22	1.492e-09
Q9ULE6	PALD1	1	22	2.7071e-09
P41217	CD200	1	22	3.722e-09
Q14694	USP10	22	1	5.7742e-09
Q9NR50	EIF2B3	22	1	1.4402e-08
Q9H3H5	DPAGT1	22	1	3.3275e-08
Q13449	LSAMP	1	22	9.498e-08
Q14CX7	NAA25	22	1	2.4478e-07
P53701	HCCS	22	1	3.3946e-07
P12111	COL6A3	1	22	4.0127e-07
P68400	CSNK2A1	22	1	4.0399e-07
Q10588	BST1	2	23	1.2769e-06
O15321	TM9SF1	22	1	1.3014e-06
Q02952	AKAP12	1	22	1.9194e-06
Q13188	STK3	22	1	6.0371e-06
Q9NVP1	DDX18	22	1	1.5379e-05
P55087	AQP4	1	22	2.854e-05
P06280	GLA	22	1	3.553e-05
P33764	S100A3	1	22	6.667e-05
P22570	FDXR	22	1	6.955e-05
Q96PE7	MCEE	22	1	0.00036392
Q9Y666	SLC12A7	22	1	0.00039775
P20851	C4BPB	1	22	0.00084169
P25205	MCM3	22	1	0.0011101
O00154	ACOT7	22	1	0.0012326
Q96HY7	DHTKD1	22	1	0.0014199
Q8IVD9	NUDCD3	23	2	0.0026257
P11166	SLC2A1	1	22	0.0095377
P08311	CTSG	2	23	0.010315
O14841	OPLAH	23	2	0.01715
P01033	TIMP1	22	1	0.018966
P24821	TNC	22	2	1.8772e-06
Q9BQE3	TUBA1C	22	2	2.455e-06
Q96D15	RCN3	22	2	6.0046e-06
O15264	MAPK13	22	2	9.9224e-06
Q9HCY8	S100A14	22	2	0.00084205
O43312	MTSS1	2	22	0.0012473
Q6PCE3	PGM2L1	22	2	0.0013511
P49736	MCM2	22	2	0.0023204
Q9BYC5	FUT8	22	2	0.0068866
P01034	CST3	23	3	0.020476
Q92959	SLCO2A1	3	22	5.9291e-05
P17661	DES	4	23	0.00017221
Q14566	MCM6	22	3	0.0071168
