# Supplementary material for: Proteomic Analyses Identify Differentially Expressed Proteins and Pathways Between Low-Risk and High-Risk Subtypes of Early-Stage Lung Adenocarcinoma and Their Prognostic Impacts
Source: Mol Cell Proteomics. 2021 Jan 26;20:100015. doi: 10.1074/mcp.RA120.002384 (PMC7950210; doi:10.1074/mcp.RA120.002384)
Supplement: Supplemental Table S7 [file mmc8.xlsx]

## Sheet: sheet1
GO result for differentially expressed protein between LR-T and HR-T
GO Category	#term ID	term description	observed gene count	background gene count	false discovery rate	matching proteins in your network (IDs)	matching proteins in your network (labels)
Molecular function	GO:0030246	carbohydrate binding	16	270	1.94e-07	ENSP00000196061,ENSP00000221804,ENSP00000236040,ENSP00000238875,ENSP00000259053,ENSP00000261483,ENSP00000263556,ENSP00000269195,ENSP00000282903,ENSP00000285599,ENSP00000310036,ENSP00000351075,ENSP00000353013,ENSP00000383115,ENSP00000384999,ENSP00000444171	CD302,CD34,CLC,CLEC14A,COLEC12,GALNT1,GALNT6,LEPRE1,LGALSL,MAN2A1,MAN2B2,P4HA1,P4HA2,PLOD1,PLOD2,SUSD2
Molecular function	GO:0031418	L-ascorbic acid binding	5	20	0.00025	ENSP00000196061,ENSP00000236040,ENSP00000263556,ENSP00000282903,ENSP00000384999	LEPRE1,P4HA1,P4HA2,PLOD1,PLOD2
Molecular function	GO:0005488	binding	115	11878	0.00026	ENSP00000175506,ENSP00000196061,ENSP00000216122,ENSP00000218099,ENSP00000220763,ENSP00000221804,ENSP00000222693,ENSP00000225724,ENSP00000225964,ENSP00000236040,ENSP00000238875,ENSP00000249700,ENSP00000250378,ENSP00000254810,ENSP00000256196,ENSP00000259053,ENSP00000259727,ENSP00000261386,ENSP00000261405,ENSP00000261483,ENSP00000261590,ENSP00000261978,ENSP00000262105,ENSP00000263277,ENSP00000263556…	ABCA8,ADH1B,AGR3,AK1,AK4,AOC3,AOX1,AQP4,ASCC3,ASNS,CA2,CAV1,CAV2,CD302,CD34,CKB,CLC,CLEC14A,CMA1,COL1A1,COLEC12,CPA3,CPQ,DDX60,DLG3,DNAJC7,DSG2,DYM,EHD2,ENSG00000258947,F9,FBLN5,FCGR1A,FCGR3A,FHL1,GALNT1,GALNT6,GDE1,GMPR,GNAI1,GNG2,GOSR1,GRAP2,H2AFV,H3F3B,HBG1,HDDC3,HLA-DPA1,HMCN1,HPGDS,IGF2BP2,ITGA8,ITGA9,ITPR1,KPNA2,LAMB3,LEPRE1,LGALSL,LIMCH1,LTBP2,LTBP4,MAN2A1,MAN2B2,MAOB,MARCKSL1,MCM2,MCM3,MC…
Molecular function	GO:0003824	catalytic activity	66	5592	0.0015	ENSP00000175506,ENSP00000196061,ENSP00000216122,ENSP00000218099,ENSP00000220763,ENSP00000221804,ENSP00000236040,ENSP00000250378,ENSP00000256196,ENSP00000259727,ENSP00000261386,ENSP00000261483,ENSP00000262105,ENSP00000263277,ENSP00000263556,ENSP00000264515,ENSP00000265056,ENSP00000269195,ENSP00000282903,ENSP00000285379,ENSP00000285599,ENSP00000288532,ENSP00000291386,ENSP00000295256,ENSP00000296046…	ABCA8,ADH1B,AK1,AK4,ALG13,AOC3,AOX1,ASCC3,ASNS,CA2,CES1,CKB,CLC,CMA1,COQ5,CPA3,CPQ,DDX60,DLG3,EHD2,ENSG00000258947,ERO1L,F9,GALNT1,GALNT6,GDE1,GMPR,GNAI1,GNG2,GPX8,GRAP2,HDDC3,HPGDS,IL4I1,LEPRE1,LTBP4,MAN2A1,MAN2B2,MAOB,MCM2,MCM3,MCM4,MCM5,MTHFD1L,NADSYN1,P4HA1,P4HA2,PAPLN,PFKP,PGM2L1,PGM5,PLOD1,PLOD2,PTPMT1,RBBP5,RGN,RNF213,RRAS2,SELENBP1,SEPT4,SGPL1,SHMT2,SSU72,STAB2,TMEM55B,TPSAB1
Molecular function	GO:0043167	ion binding	70	6066	0.0015	ENSP00000175506,ENSP00000196061,ENSP00000216122,ENSP00000218099,ENSP00000220763,ENSP00000225964,ENSP00000236040,ENSP00000256196,ENSP00000259727,ENSP00000261386,ENSP00000261483,ENSP00000261590,ENSP00000261978,ENSP00000262105,ENSP00000263277,ENSP00000263556,ENSP00000264741,ENSP00000265056,ENSP00000269195,ENSP00000271588,ENSP00000282903,ENSP00000285379,ENSP00000285599,ENSP00000295256,ENSP00000296046…	ABCA8,ADH1B,AK1,AK4,AOC3,AOX1,ASCC3,ASNS,CA2,CD34,CKB,COL1A1,COLEC12,CPA3,CPQ,DDX60,DSG2,EHD2,ENSG00000258947,F9,FBLN5,FHL1,GALNT1,GALNT6,GDE1,GMPR,GNAI1,HBG1,HDDC3,HMCN1,HPGDS,ITGA8,ITGA9,ITPR1,LEPRE1,LIMCH1,LTBP2,LTBP4,MAN2A1,MAN2B2,MAOB,MCM2,MCM3,MCM4,MCM5,MTHFD1L,NADSYN1,NCALD,P4HA1,P4HA2,PDLIM2,PFKP,PGM2L1,PGM5,PLOD1,PLOD2,PLSCR4,RGN,RNF213,RRAS2,SDPR,SEC24A,SEPT4,SGPL1,SHMT2,SPARCL1,STAB2,T…
Molecular function	GO:0048029	monosaccharide binding	6	66	0.0015	ENSP00000196061,ENSP00000236040,ENSP00000263556,ENSP00000282903,ENSP00000383115,ENSP00000384999	COLEC12,LEPRE1,P4HA1,P4HA2,PLOD1,PLOD2
Molecular function	GO:0016706	2-oxoglutarate-dependent dioxygenase activity	5	44	0.0022	ENSP00000196061,ENSP00000236040,ENSP00000263556,ENSP00000282903,ENSP00000384999	LEPRE1,P4HA1,P4HA2,PLOD1,PLOD2
Molecular function	GO:0019798	procollagen-proline dioxygenase activity	3	7	0.003	ENSP00000236040,ENSP00000263556,ENSP00000384999	LEPRE1,P4HA1,P4HA2
Molecular function	GO:0005509	calcium ion binding	16	700	0.0045	ENSP00000218099,ENSP00000261590,ENSP00000261978,ENSP00000263277,ENSP00000271588,ENSP00000295256,ENSP00000306253,ENSP00000311905,ENSP00000312326,ENSP00000345008,ENSP00000347038,ENSP00000366307,ENSP00000373539,ENSP00000379256,ENSP00000380365,ENSP00000414856	AOC3,DSG2,EHD2,F9,FBLN5,HMCN1,HPGDS,ITPR1,LTBP2,LTBP4,NCALD,PLSCR4,RGN,SPARCL1,STAB2,THBD
Molecular function	GO:0019842	vitamin binding	7	135	0.0046	ENSP00000196061,ENSP00000236040,ENSP00000263556,ENSP00000282903,ENSP00000333667,ENSP00000362298,ENSP00000384999	LEPRE1,P4HA1,P4HA2,PLOD1,PLOD2,SGPL1,SHMT2
Molecular function	GO:0016491	oxidoreductase activity	16	716	0.0048	ENSP00000196061,ENSP00000236040,ENSP00000259727,ENSP00000263556,ENSP00000282903,ENSP00000306606,ENSP00000312326,ENSP00000363832,ENSP00000367309,ENSP00000373539,ENSP00000379042,ENSP00000384999,ENSP00000397261,ENSP00000423822,ENSP00000472474,ENSP00000478253	ADH1B,AOC3,AOX1,ERO1L,GMPR,GPX8,IL4I1,LEPRE1,MAOB,MTHFD1L,P4HA1,P4HA2,PLOD1,PLOD2,SELENBP1,STAB2
Molecular function	GO:0046872	metal ion binding	50	4087	0.0049	ENSP00000196061,ENSP00000218099,ENSP00000220763,ENSP00000225964,ENSP00000236040,ENSP00000259727,ENSP00000261386,ENSP00000261483,ENSP00000261590,ENSP00000261978,ENSP00000263277,ENSP00000263556,ENSP00000264741,ENSP00000265056,ENSP00000269195,ENSP00000271588,ENSP00000282903,ENSP00000285379,ENSP00000285599,ENSP00000295256,ENSP00000296046,ENSP00000298198,ENSP00000306253,ENSP00000306606,ENSP00000311905…	ADH1B,AOC3,AOX1,CA2,COL1A1,COLEC12,CPA3,CPQ,DSG2,EHD2,F9,FBLN5,FHL1,GALNT1,GALNT6,GDE1,GMPR,GNAI1,HBG1,HDDC3,HMCN1,HPGDS,ITGA8,ITGA9,ITPR1,LEPRE1,LIMCH1,LTBP2,LTBP4,MAN2A1,MAN2B2,MCM2,NCALD,P4HA1,P4HA2,PDLIM2,PFKP,PGM2L1,PGM5,PLOD1,PLOD2,PLSCR4,RGN,RNF213,SEC24A,SEPT4,SPARCL1,STAB2,THBD,ZC3H15
Molecular function	GO:0016787	hydrolase activity	34	2448	0.0076	ENSP00000216122,ENSP00000218099,ENSP00000220763,ENSP00000221804,ENSP00000250378,ENSP00000256196,ENSP00000261386,ENSP00000261483,ENSP00000262105,ENSP00000263277,ENSP00000265056,ENSP00000285379,ENSP00000285599,ENSP00000291386,ENSP00000296046,ENSP00000320295,ENSP00000325958,ENSP00000326424,ENSP00000334448,ENSP00000343027,ENSP00000343577,ENSP00000345395,ENSP00000353720,ENSP00000358159,ENSP00000377344…	ABCA8,ALG13,ASCC3,CA2,CES1,CLC,CMA1,CPA3,CPQ,DDX60,EHD2,ENSG00000258947,F9,GDE1,GNAI1,GNG2,HDDC3,MAN2A1,MAN2B2,MCM2,MCM3,MCM4,MCM5,MTHFD1L,NADSYN1,PAPLN,PTPMT1,RGN,RNF213,RRAS2,SEPT4,SSU72,TMEM55B,TPSAB1
Molecular function	GO:0036094	small molecule binding	34	2460	0.0079	ENSP00000175506,ENSP00000196061,ENSP00000216122,ENSP00000236040,ENSP00000256196,ENSP00000262105,ENSP00000263277,ENSP00000263556,ENSP00000265056,ENSP00000282903,ENSP00000299198,ENSP00000306253,ENSP00000320295,ENSP00000326424,ENSP00000327431,ENSP00000333667,ENSP00000339191,ENSP00000343027,ENSP00000358159,ENSP00000362271,ENSP00000362298,ENSP00000363832,ENSP00000367309,ENSP00000370517,ENSP00000373539…	ABCA8,AK1,AK4,AOX1,ASCC3,ASNS,CAV1,CKB,COLEC12,DDX60,EHD2,ENSG00000258947,GNAI1,HBG1,ITPR1,LEPRE1,MAOB,MCM2,MCM3,MCM4,MCM5,MECP2,MTHFD1L,NADSYN1,P4HA1,P4HA2,PFKP,PLOD1,PLOD2,RRAS2,SEPT4,SGPL1,SHMT2,STAB2
Molecular function	GO:0050662	coenzyme binding	9	274	0.0079	ENSP00000196061,ENSP00000236040,ENSP00000263556,ENSP00000282903,ENSP00000333667,ENSP00000362298,ENSP00000363832,ENSP00000367309,ENSP00000384999	AOX1,LEPRE1,MAOB,P4HA1,P4HA2,PLOD1,PLOD2,SGPL1,SHMT2
Molecular function	GO:0048037	cofactor binding	12	481	0.0086	ENSP00000175506,ENSP00000196061,ENSP00000236040,ENSP00000263556,ENSP00000282903,ENSP00000312326,ENSP00000327431,ENSP00000333667,ENSP00000362298,ENSP00000363832,ENSP00000367309,ENSP00000384999	AOC3,AOX1,ASNS,HBG1,LEPRE1,MAOB,P4HA1,P4HA2,PLOD1,PLOD2,SGPL1,SHMT2
Molecular function	GO:0016641	oxidoreductase activity, acting on the CH-NH2 group of donors, oxygen as acceptor	3	16	0.0095	ENSP00000312326,ENSP00000367309,ENSP00000472474	AOC3,IL4I1,MAOB
Molecular function	GO:0044877	protein-containing complex binding	18	968	0.0095	ENSP00000236040,ENSP00000254810,ENSP00000261405,ENSP00000264741,ENSP00000308315,ENSP00000311905,ENSP00000334308,ENSP00000343027,ENSP00000345008,ENSP00000356946,ENSP00000358165,ENSP00000370517,ENSP00000373539,ENSP00000375778,ENSP00000380553,ENSP00000383115,ENSP00000407685,ENSP00000414856	COLEC12,FBLN5,FCGR1A,FCGR3A,GNAI1,H3F3B,ITGA9,LAMB3,LEPRE1,LTBP4,PFKP,PODN,SPARCL1,STAB2,SYNE3,TNXB,TSPAN4,VWF
Molecular function	GO:0008475	procollagen-lysine 5-dioxygenase activity	2	3	0.0134	ENSP00000196061,ENSP00000282903	PLOD1,PLOD2
Molecular function	GO:0031406	carboxylic acid binding	7	187	0.0142	ENSP00000196061,ENSP00000236040,ENSP00000263556,ENSP00000282903,ENSP00000333667,ENSP00000373539,ENSP00000384999	LEPRE1,P4HA1,P4HA2,PLOD1,PLOD2,SHMT2,STAB2
Molecular function	GO:0005044	scavenger receptor activity	4	50	0.0143	ENSP00000351075,ENSP00000373539,ENSP00000374274,ENSP00000383115	COLEC12,SSC5D,STAB2,SUSD2
Molecular function	GO:0019865	immunoglobulin binding	3	21	0.0144	ENSP00000261405,ENSP00000356946,ENSP00000358165	FCGR1A,FCGR3A,VWF
Molecular function	GO:0004656	procollagen-proline 4-dioxygenase activity	2	4	0.015	ENSP00000263556,ENSP00000384999	P4HA1,P4HA2
Molecular function	GO:0004386	helicase activity	6	147	0.0168	ENSP00000216122,ENSP00000262105,ENSP00000265056,ENSP00000358159,ENSP00000377344,ENSP00000480987	ASCC3,DDX60,MCM2,MCM3,MCM4,MCM5
Molecular function	GO:0005506	iron ion binding	6	147	0.0168	ENSP00000196061,ENSP00000236040,ENSP00000263556,ENSP00000282903,ENSP00000363832,ENSP00000384999	AOX1,LEPRE1,P4HA1,P4HA2,PLOD1,PLOD2
Molecular function	GO:0050145	nucleoside monophosphate kinase activity	3	25	0.0185	ENSP00000362271,ENSP00000363480,ENSP00000378743	AK1,AK4,DLG3
Molecular function	GO:0043168	anion binding	34	2696	0.0197	ENSP00000175506,ENSP00000196061,ENSP00000216122,ENSP00000236040,ENSP00000256196,ENSP00000261978,ENSP00000262105,ENSP00000263277,ENSP00000263556,ENSP00000265056,ENSP00000282903,ENSP00000299198,ENSP00000305675,ENSP00000306253,ENSP00000310036,ENSP00000320295,ENSP00000326424,ENSP00000333667,ENSP00000343027,ENSP00000358159,ENSP00000362271,ENSP00000362298,ENSP00000363832,ENSP00000367309,ENSP00000370517…	ABCA8,AK1,AK4,AOX1,ASCC3,ASNS,CD34,CKB,DDX60,EHD2,ENSG00000258947,GNAI1,ITPR1,LEPRE1,LTBP2,MAOB,MCM2,MCM3,MCM4,MCM5,MTHFD1L,NADSYN1,P4HA1,P4HA2,PFKP,PLOD1,PLOD2,RRAS2,SDPR,SEPT4,SGPL1,SHMT2,STAB2,TNXB
Molecular function	GO:0005518	collagen binding	4	61	0.0209	ENSP00000261405,ENSP00000264741,ENSP00000308315,ENSP00000414856	ITGA9,PODN,SPARCL1,VWF
Molecular function	GO:0008131	primary amine oxidase activity	2	6	0.0221	ENSP00000312326,ENSP00000367309	AOC3,MAOB
Molecular function	GO:0005178	integrin binding	5	122	0.0357	ENSP00000261405,ENSP00000311905,ENSP00000345008,ENSP00000380553,ENSP00000407685	FBLN5,LTBP4,TNXB,TSPAN4,VWF
Molecular function	GO:0004017	adenylate kinase activity	2	9	0.0395	ENSP00000362271,ENSP00000378743	AK1,AK4
Molecular function	GO:0016832	aldehyde-lyase activity	2	9	0.0395	ENSP00000333667,ENSP00000362298	SGPL1,SHMT2
Molecular function	GO:0016884	carbon-nitrogen ligase activity, with glutamine as amido-N-donor	2	10	0.0437	ENSP00000175506,ENSP00000326424	ASNS,NADSYN1
Molecular function	GO:0019864	IgG binding	2	10	0.0437	ENSP00000356946,ENSP00000358165	FCGR1A,FCGR3A
Molecular function	GO:0008200	ion channel inhibitor activity	3	40	0.0468	ENSP00000306253,ENSP00000339191,ENSP00000378145	CAV1,CCDC109B,ITPR1
Molecular function	GO:0016868	intramolecular transferase activity, phosphotransferases	2	11	0.0468	ENSP00000298198,ENSP00000379678	PGM2L1,PGM5
Molecular function	GO:0042803	protein homodimerization activity	14	830	0.0468	ENSP00000175506,ENSP00000196061,ENSP00000220763,ENSP00000222693,ENSP00000261405,ENSP00000295256,ENSP00000312326,ENSP00000345008,ENSP00000354394,ENSP00000363832,ENSP00000367309,ENSP00000402000,ENSP00000421380,ENSP00000478253	AOC3,AOX1,ASNS,CAV2,CPQ,FBLN5,HPGDS,MAOB,MTHFD1L,PLOD1,SEPT4,SNF8,STAT1,VWF
Molecular function	GO:0050839	cell adhesion molecule binding	6	200	0.0478	ENSP00000261405,ENSP00000261590,ENSP00000311905,ENSP00000345008,ENSP00000380553,ENSP00000407685	DSG2,FBLN5,LTBP4,TNXB,TSPAN4,VWF
Molecular function	GO:0019855	calcium channel inhibitor activity	2	12	0.0499	ENSP00000306253,ENSP00000378145	CCDC109B,ITPR1
Molecular function	GO:0106019	phosphatidylinositol-4,5-bisphosphate phosphatase activity	2	12	0.0499	ENSP00000325958,ENSP00000381102	PTPMT1,TMEM55B
Biological process	GO:0030198	extracellular matrix organization	13	296	0.00091	ENSP00000225964,ENSP00000250378,ENSP00000261405,ENSP00000263556,ENSP00000264741,ENSP00000265131,ENSP00000343577,ENSP00000345008,ENSP00000367316,ENSP00000375778,ENSP00000378957,ENSP00000379042,ENSP00000407685	CMA1,COL1A1,ERO1L,FBLN5,ITGA8,ITGA9,LAMB3,MFAP4,P4HA1,TNC,TNXB,TPSAB1,VWF
Biological process	GO:0043062	extracellular structure organization	14	339	0.00091	ENSP00000225964,ENSP00000250378,ENSP00000261405,ENSP00000263556,ENSP00000264741,ENSP00000265131,ENSP00000310036,ENSP00000343577,ENSP00000345008,ENSP00000367316,ENSP00000375778,ENSP00000378957,ENSP00000379042,ENSP00000407685	CD34,CMA1,COL1A1,ERO1L,FBLN5,ITGA8,ITGA9,LAMB3,MFAP4,P4HA1,TNC,TNXB,TPSAB1,VWF
Biological process	GO:0018126	protein hydroxylation	5	23	0.0015	ENSP00000196061,ENSP00000236040,ENSP00000263556,ENSP00000282903,ENSP00000384999	LEPRE1,P4HA1,P4HA2,PLOD1,PLOD2
Biological process	GO:0055114	oxidation-reduction process	21	923	0.0037	ENSP00000196061,ENSP00000236040,ENSP00000259727,ENSP00000263556,ENSP00000282903,ENSP00000283296,ENSP00000298198,ENSP00000306606,ENSP00000312326,ENSP00000341610,ENSP00000363832,ENSP00000367309,ENSP00000370517,ENSP00000373539,ENSP00000379042,ENSP00000384999,ENSP00000395535,ENSP00000397261,ENSP00000423822,ENSP00000472474,ENSP00000478253	ADH1B,AOC3,AOX1,C15orf48,ERO1L,GMPR,GPR116,GPX8,IL4I1,LEPRE1,MAOB,MECP2,MTHFD1L,P4HA1,P4HA2,PFKP,PGM2L1,PLOD1,PLOD2,SELENBP1,STAB2
Biological process	GO:0044281	small molecule metabolic process	30	1779	0.0092	ENSP00000175506,ENSP00000196061,ENSP00000259727,ENSP00000261386,ENSP00000261483,ENSP00000263556,ENSP00000264254,ENSP00000282903,ENSP00000285599,ENSP00000288532,ENSP00000295256,ENSP00000298198,ENSP00000299198,ENSP00000306606,ENSP00000326424,ENSP00000333667,ENSP00000353720,ENSP00000362271,ENSP00000362298,ENSP00000363480,ENSP00000363832,ENSP00000370517,ENSP00000373539,ENSP00000378743,ENSP00000379042…	ADH1B,AK1,AK4,AOX1,ASNS,CES1,CKB,COQ5,DLG3,ERO1L,GDE1,GMPR,HPGDS,IL4I1,MAN2A1,MAN2B2,MECP2,MTHFD1L,NADSYN1,P4HA1,PDCL3,PFKP,PGM2L1,PLOD1,PLOD2,RGN,SGPL1,SHMT2,SLC16A3,STAB2
Biological process	GO:1901605	alpha-amino acid metabolic process	9	209	0.0149	ENSP00000175506,ENSP00000196061,ENSP00000263556,ENSP00000282903,ENSP00000299198,ENSP00000333667,ENSP00000379042,ENSP00000395535,ENSP00000472474	ASNS,CKB,ERO1L,IL4I1,MECP2,P4HA1,PLOD1,PLOD2,SHMT2
Biological process	GO:0042060	wound healing	13	461	0.0182	ENSP00000218099,ENSP00000220763,ENSP00000225964,ENSP00000254810,ENSP00000261405,ENSP00000263277,ENSP00000264741,ENSP00000265131,ENSP00000306253,ENSP00000310036,ENSP00000327431,ENSP00000334448,ENSP00000366307	CD34,COL1A1,CPQ,EHD2,F9,GNG2,H3F3B,HBG1,ITGA9,ITPR1,THBD,TNC,VWF
Biological process	GO:0006575	cellular modified amino acid metabolic process	8	185	0.024	ENSP00000196061,ENSP00000220763,ENSP00000263556,ENSP00000282903,ENSP00000299198,ENSP00000333667,ENSP00000379042,ENSP00000478253	CKB,CPQ,ERO1L,MTHFD1L,P4HA1,PLOD1,PLOD2,SHMT2
Biological process	GO:0019752	carboxylic acid metabolic process	18	854	0.024	ENSP00000175506,ENSP00000196061,ENSP00000263556,ENSP00000282903,ENSP00000295256,ENSP00000298198,ENSP00000299198,ENSP00000333667,ENSP00000353720,ENSP00000362298,ENSP00000370517,ENSP00000373539,ENSP00000379042,ENSP00000380365,ENSP00000395535,ENSP00000463978,ENSP00000472474,ENSP00000478253	ASNS,CES1,CKB,ERO1L,HPGDS,IL4I1,MECP2,MTHFD1L,P4HA1,PFKP,PGM2L1,PLOD1,PLOD2,RGN,SGPL1,SHMT2,SLC16A3,STAB2
Biological process	GO:0048251	elastic fiber assembly	3	9	0.024	ENSP00000345008,ENSP00000378957,ENSP00000407685	FBLN5,MFAP4,TNXB
Biological process	GO:0006270	DNA replication initiation	4	31	0.0289	ENSP00000216122,ENSP00000262105,ENSP00000265056,ENSP00000480987	MCM2,MCM3,MCM4,MCM5
Biological process	GO:0007009	plasma membrane organization	5	66	0.0381	ENSP00000222693,ENSP00000263277,ENSP00000305675,ENSP00000339191,ENSP00000347038	CAV1,CAV2,EHD2,PLSCR4,SDPR
Biological process	GO:0045019	negative regulation of nitric oxide biosynthetic process	3	13	0.0404	ENSP00000310036,ENSP00000339191,ENSP00000380365	CAV1,CD34,RGN
Biological process	GO:1904406	negative regulation of nitric oxide metabolic process	3	13	0.0404	ENSP00000310036,ENSP00000339191,ENSP00000380365	CAV1,CD34,RGN
Biological process	GO:0019511	peptidyl-proline hydroxylation	3	14	0.0423	ENSP00000236040,ENSP00000263556,ENSP00000384999	LEPRE1,P4HA1,P4HA2
Biological process	GO:0050878	regulation of body fluid levels	12	483	0.0435	ENSP00000218099,ENSP00000225964,ENSP00000254810,ENSP00000261405,ENSP00000263277,ENSP00000306253,ENSP00000310036,ENSP00000327431,ENSP00000334448,ENSP00000339191,ENSP00000366307,ENSP00000372654	AQP4,CAV1,CD34,COL1A1,EHD2,F9,GNG2,H3F3B,HBG1,ITPR1,THBD,VWF
Biological process	GO:0007596	blood coagulation	9	288	0.0464	ENSP00000218099,ENSP00000225964,ENSP00000254810,ENSP00000261405,ENSP00000263277,ENSP00000306253,ENSP00000327431,ENSP00000334448,ENSP00000366307	COL1A1,EHD2,F9,GNG2,H3F3B,HBG1,ITPR1,THBD,VWF
Biological process	GO:0009132	nucleoside diphosphate metabolic process	5	80	0.0476	ENSP00000298198,ENSP00000362271,ENSP00000363480,ENSP00000370517,ENSP00000378743	AK1,AK4,DLG3,PFKP,PGM2L1
Cellular component	GO:0044444	cytoplasmic part	105	9377	8.58e-07	ENSP00000175506,ENSP00000196061,ENSP00000216122,ENSP00000218099,ENSP00000220763,ENSP00000221804,ENSP00000222693,ENSP00000225724,ENSP00000225964,ENSP00000234195,ENSP00000236040,ENSP00000249700,ENSP00000250378,ENSP00000256196,ENSP00000259053,ENSP00000259727,ENSP00000261386,ENSP00000261405,ENSP00000261483,ENSP00000263277,ENSP00000263556,ENSP00000264254,ENSP00000265131,ENSP00000269195,ENSP00000269445…	ABCA8,ADH1B,AGR3,AK1,AK4,ALG13,AOC3,AOX1,ASCC3,ASNS,C15orf48,C1orf116,CA2,CAV1,CAV2,CCDC109B,CCDC90B,CD302,CD34,CES1,CKB,CLC,CMA1,COL1A1,COLEC12,COQ5,CPA3,CPQ,DDX60,DLG3,DNAJC7,DYM,EHD2,ERO1L,F9,FCGR1A,FHL1,GALNT1,GALNT6,GDE1,GMPR,GNAI1,GOSR1,GPR116,GPX8,GRAP2,HBG1,HLA-DPA1,HMCN1,HPGDS,IGF2BP2,IL4I1,ITGA8,ITPR1,KPNA2,LEPRE1,LSAMP,MAN2A1,MAN2B2,MAOB,MCM3,MCM5,MECP2,MRPL47,MRPS30,MTHFD1L,NADSYN1,NC…
Cellular component	GO:0005737	cytoplasm	115	11238	5.39e-06	ENSP00000175506,ENSP00000196061,ENSP00000216122,ENSP00000218099,ENSP00000220763,ENSP00000221804,ENSP00000222693,ENSP00000225724,ENSP00000225964,ENSP00000234195,ENSP00000236040,ENSP00000249700,ENSP00000250378,ENSP00000256196,ENSP00000259053,ENSP00000259727,ENSP00000261386,ENSP00000261405,ENSP00000261483,ENSP00000263277,ENSP00000263556,ENSP00000264254,ENSP00000265056,ENSP00000265131,ENSP00000269195…	ABCA8,ADH1B,AGR3,AK1,AK4,ALG13,AOC3,AOX1,AQP4,ASCC3,ASNS,C15orf48,C1orf116,CA2,CAV1,CAV2,CCDC109B,CCDC90B,CD302,CD34,CES1,CKB,CLC,CLIC3,CMA1,COL1A1,COLEC12,COQ5,CPA3,CPQ,DDX60,DLG3,DNAJC7,DYM,EHD2,ENSG00000258947,ERO1L,F9,FCGR1A,FHL1,GALNT1,GALNT6,GDE1,GMPR,GNAI1,GOSR1,GPR116,GPX8,GRAP2,HBG1,HLA-DPA1,HMCN1,HPGDS,IGF2BP2,IL4I1,ITGA8,ITPR1,KIAA1217,KPNA2,LEPRE1,LSAMP,MAN2A1,MAN2B2,MAOB,MARCKSL1,MCM…
Cellular component	GO:0031012	extracellular matrix	13	283	4.07e-05	ENSP00000225964,ENSP00000261405,ENSP00000261978,ENSP00000265131,ENSP00000271588,ENSP00000311905,ENSP00000345008,ENSP00000374274,ENSP00000375778,ENSP00000375829,ENSP00000378957,ENSP00000407685,ENSP00000414856	COL1A1,FBLN5,HMCN1,LAD1,LAMB3,LTBP2,LTBP4,MFAP4,SPARCL1,SSC5D,TNC,TNXB,VWF
Cellular component	GO:0005622	intracellular	130	14286	7.69e-05	ENSP00000175506,ENSP00000196061,ENSP00000216122,ENSP00000218099,ENSP00000220763,ENSP00000221804,ENSP00000222693,ENSP00000225724,ENSP00000225964,ENSP00000234195,ENSP00000236040,ENSP00000238875,ENSP00000249700,ENSP00000250378,ENSP00000254810,ENSP00000256196,ENSP00000259053,ENSP00000259727,ENSP00000261386,ENSP00000261405,ENSP00000261483,ENSP00000261590,ENSP00000261978,ENSP00000262105,ENSP00000263277…	ABCA8,ADH1B,AGR3,AK1,AK4,ALG13,AOC3,AOX1,AQP4,ASCC3,ASNS,C15orf48,C1orf116,CA2,CAV1,CAV2,CCDC109B,CCDC90B,CD302,CD34,CES1,CKB,CLC,CLIC3,CMA1,COL1A1,COLEC12,COQ5,CPA3,CPQ,DDX60,DLG3,DNAJC7,DSG2,DYM,EHD2,ENSG00000258947,ERO1L,F9,FCGR1A,FHL1,GALNT1,GALNT6,GDE1,GMPR,GNAI1,GNG2,GOSR1,GPR116,GPX8,GRAP2,H2AFV,H3F3B,HBG1,HLA-DPA1,HMCN1,HPGDS,IGF2BP2,IL4I1,ITGA8,ITPR1,KIAA1217,KPNA2,LAD1,LEPRE1,LGALSL,LIM…
Cellular component	GO:0042555	MCM complex	4	8	0.00011	ENSP00000216122,ENSP00000262105,ENSP00000265056,ENSP00000480987	MCM2,MCM3,MCM4,MCM5
Cellular component	GO:0044424	intracellular part	127	13996	0.00023	ENSP00000175506,ENSP00000196061,ENSP00000216122,ENSP00000218099,ENSP00000220763,ENSP00000221804,ENSP00000222693,ENSP00000225724,ENSP00000225964,ENSP00000234195,ENSP00000236040,ENSP00000249700,ENSP00000250378,ENSP00000254810,ENSP00000256196,ENSP00000259053,ENSP00000259727,ENSP00000261386,ENSP00000261405,ENSP00000261483,ENSP00000261590,ENSP00000262105,ENSP00000263277,ENSP00000263556,ENSP00000264254…	ABCA8,ADH1B,AGR3,AK1,AK4,ALG13,AOC3,AOX1,AQP4,ASCC3,ASNS,C15orf48,C1orf116,CA2,CAV1,CAV2,CCDC109B,CCDC90B,CD302,CD34,CES1,CKB,CLC,CLIC3,CMA1,COL1A1,COLEC12,COQ5,CPA3,CPQ,DDX60,DLG3,DNAJC7,DSG2,DYM,EHD2,ENSG00000258947,ERO1L,F9,FCGR1A,FHL1,GALNT1,GALNT6,GDE1,GMPR,GNAI1,GNG2,GOSR1,GPR116,GPX8,GRAP2,H2AFV,H3F3B,HBG1,HLA-DPA1,HMCN1,HPGDS,IGF2BP2,IL4I1,ITGA8,ITPR1,KIAA1217,KPNA2,LAD1,LEPRE1,LIMCH1,LSA…
Cellular component	GO:0044464	cell part	137	16244	0.002	ENSP00000175506,ENSP00000196061,ENSP00000216122,ENSP00000218099,ENSP00000220763,ENSP00000221804,ENSP00000222693,ENSP00000225724,ENSP00000225964,ENSP00000234195,ENSP00000236040,ENSP00000238875,ENSP00000249700,ENSP00000250378,ENSP00000254810,ENSP00000256196,ENSP00000259053,ENSP00000259727,ENSP00000261386,ENSP00000261405,ENSP00000261483,ENSP00000261590,ENSP00000261978,ENSP00000262105,ENSP00000263277…	ABCA8,ADH1B,AGR3,AK1,AK4,ALG13,AOC3,AOX1,AQP4,ASCC3,ASNS,C15orf48,C1orf116,CA2,CAV1,CAV2,CCDC109B,CCDC90B,CD302,CD34,CES1,CKB,CLC,CLEC14A,CLIC3,CMA1,COL1A1,COLEC12,COQ5,CPA3,CPQ,DDX60,DLG3,DNAJC7,DSG2,DYM,EHD2,ENSG00000258947,ERO1L,F9,FCGR1A,FCGR3A,FHL1,GALNT1,GALNT6,GDE1,GMPR,GNAI1,GNG2,GOSR1,GPR116,GPX8,GRAP2,H2AFV,H3F3B,HBG1,HLA-DPA1,HMCN1,HPGDS,IGF2BP2,IL4I1,ITGA8,ITGA9,ITPR1,KIAA1217,KPNA2,L…
Cellular component	GO:0005788	endoplasmic reticulum lumen	10	299	0.0045	ENSP00000218099,ENSP00000225964,ENSP00000236040,ENSP00000263556,ENSP00000265131,ENSP00000353720,ENSP00000379042,ENSP00000384999,ENSP00000414856,ENSP00000423822	CES1,COL1A1,ERO1L,F9,GPX8,LEPRE1,P4HA1,P4HA2,SPARCL1,TNC
Cellular component	GO:0005783	endoplasmic reticulum	28	1796	0.0049	ENSP00000196061,ENSP00000218099,ENSP00000220763,ENSP00000225964,ENSP00000236040,ENSP00000256196,ENSP00000261405,ENSP00000263556,ENSP00000265131,ENSP00000269195,ENSP00000282903,ENSP00000306253,ENSP00000308606,ENSP00000312326,ENSP00000316152,ENSP00000334308,ENSP00000339191,ENSP00000353720,ENSP00000362298,ENSP00000367316,ENSP00000376553,ENSP00000378260,ENSP00000379042,ENSP00000381823,ENSP00000384999…	AGR3,ALG13,AOC3,CAV1,CES1,COL1A1,CPQ,ERO1L,F9,GALNT1,GPX8,HLA-DPA1,ITGA8,ITPR1,LEPRE1,P4HA1,P4HA2,PLOD1,PLOD2,RRAS2,SEC24A,SFTPC,SGPL1,SPARCL1,SYNE3,TMEM119,TNC,VWF
Cellular component	GO:0062023	collagen-containing extracellular matrix	7	144	0.0049	ENSP00000225964,ENSP00000265131,ENSP00000271588,ENSP00000345008,ENSP00000375778,ENSP00000375829,ENSP00000414856	COL1A1,FBLN5,HMCN1,LAD1,LAMB3,SPARCL1,TNC
Cellular component	GO:0098552	side of membrane	12	436	0.0049	ENSP00000222693,ENSP00000310036,ENSP00000334448,ENSP00000339186,ENSP00000341911,ENSP00000343027,ENSP00000353013,ENSP00000356946,ENSP00000372654,ENSP00000373539,ENSP00000379678,ENSP00000393566	AQP4,CAV2,CD34,CLEC14A,FCGR3A,GNAI1,GNG2,GRAP2,HLA-DPA1,PALM,PGM5,STAB2
Cellular component	GO:0044421	extracellular region part	23	1375	0.007	ENSP00000218099,ENSP00000220763,ENSP00000225964,ENSP00000261405,ENSP00000261978,ENSP00000263277,ENSP00000265131,ENSP00000271588,ENSP00000296046,ENSP00000299198,ENSP00000308315,ENSP00000310036,ENSP00000311905,ENSP00000316152,ENSP00000345008,ENSP00000366307,ENSP00000374274,ENSP00000375778,ENSP00000375829,ENSP00000378957,ENSP00000394720,ENSP00000407685,ENSP00000414856	CD34,CKB,COL1A1,CPA3,CPQ,EHD2,F9,FBLN5,HMCN1,LAD1,LAMB3,LTBP2,LTBP4,MFAP4,PODN,SEMA4B,SFTPC,SPARCL1,SSC5D,THBD,TNC,TNXB,VWF
Cellular component	GO:0044432	endoplasmic reticulum part	21	1294	0.0185	ENSP00000196061,ENSP00000218099,ENSP00000225964,ENSP00000236040,ENSP00000263556,ENSP00000265131,ENSP00000269195,ENSP00000282903,ENSP00000306253,ENSP00000316152,ENSP00000339191,ENSP00000353720,ENSP00000362298,ENSP00000376553,ENSP00000378260,ENSP00000379042,ENSP00000381823,ENSP00000384999,ENSP00000393566,ENSP00000414856,ENSP00000423822	ALG13,CAV1,CES1,COL1A1,ERO1L,F9,GALNT1,GPX8,HLA-DPA1,ITPR1,LEPRE1,P4HA1,P4HA2,PLOD1,PLOD2,SEC24A,SFTPC,SGPL1,SPARCL1,TMEM119,TNC
Cellular component	GO:0071953	elastic fiber	2	4	0.0215	ENSP00000345008,ENSP00000378957	FBLN5,MFAP4
Cellular component	GO:0098796	membrane protein complex	18	1047	0.0215	ENSP00000225724,ENSP00000264741,ENSP00000310036,ENSP00000334308,ENSP00000334448,ENSP00000341610,ENSP00000343027,ENSP00000363480,ENSP00000367316,ENSP00000378145,ENSP00000378260,ENSP00000379256,ENSP00000379678,ENSP00000381823,ENSP00000386796,ENSP00000393566,ENSP00000419378,ENSP00000421380	ALG13,C15orf48,CCDC109B,CD34,CLIC3,DLG3,GNAI1,GNG2,GOSR1,HLA-DPA1,ITGA8,ITGA9,NCALD,PGM5,SCN7A,SEC24A,SNF8,SYNE3
Cellular component	GO:0016323	basolateral plasma membrane	7	213	0.0287	ENSP00000264741,ENSP00000285379,ENSP00000310036,ENSP00000339191,ENSP00000341911,ENSP00000363480,ENSP00000372654	AQP4,CA2,CAV1,CD34,DLG3,ITGA9,PALM
Cellular component	GO:0044420	extracellular matrix component	4	59	0.0287	ENSP00000225964,ENSP00000345008,ENSP00000375778,ENSP00000378957	COL1A1,FBLN5,LAMB3,MFAP4
Cellular component	GO:0005576	extracellular region	32	2505	0.0308	ENSP00000218099,ENSP00000220763,ENSP00000225964,ENSP00000250378,ENSP00000254810,ENSP00000261405,ENSP00000261978,ENSP00000263277,ENSP00000265131,ENSP00000269195,ENSP00000271588,ENSP00000296046,ENSP00000299198,ENSP00000308315,ENSP00000310036,ENSP00000311905,ENSP00000316152,ENSP00000343577,ENSP00000345008,ENSP00000345395,ENSP00000356946,ENSP00000366307,ENSP00000374274,ENSP00000375778,ENSP00000375829…	CD34,CKB,CMA1,COL1A1,CPA3,CPQ,EHD2,F9,FBLN5,FCGR3A,GALNT1,H3F3B,HMCN1,IL4I1,LAD1,LAMB3,LSAMP,LTBP2,LTBP4,MFAP4,PAPLN,PODN,RGN,SEMA4B,SFTPC,SPARCL1,SSC5D,THBD,TNC,TNXB,TPSAB1,VWF
Cellular component	GO:0009898	cytoplasmic side of plasma membrane	6	170	0.0397	ENSP00000222693,ENSP00000334448,ENSP00000339186,ENSP00000341911,ENSP00000343027,ENSP00000379678	CAV2,GNAI1,GNG2,GRAP2,PALM,PGM5
