# Supplementary material for: Proteomic Analyses Identify Differentially Expressed Proteins and Pathways Between Low-Risk and High-Risk Subtypes of Early-Stage Lung Adenocarcinoma and Their Prognostic Impacts
Source: Mol Cell Proteomics. 2021 Jan 26;20:100015. doi: 10.1074/mcp.RA120.002384 (PMC7950210; doi:10.1074/mcp.RA120.002384)
Supplement: Supplemental Table S8 [file mmc9.xlsx]

## Sheet: Sheet1
GO result for shared differentially expressed proteins
GO Category	#term ID	term description	observed gene count	background gene count	false discovery rate	matching proteins in your network (IDs)	matching proteins in your network (labels)
Molecular function	GO:0004866	endopeptidase inhibitor activity	21	169	2.97e-14	ENSP00000215727,ENSP00000218388,ENSP00000232003,ENSP00000245907,ENSP00000252593,ENSP00000265023,ENSP00000265132,ENSP00000266041,ENSP00000273283,ENSP00000287097,ENSP00000329374,ENSP00000342850,ENSP00000351190,ENSP00000355627,ENSP00000356671,ENSP00000377783,ENSP00000393887,ENSP00000396688,ENSP00000415769,ENSP00000415941,ENSP00000450838	AGT,AHSG,AMBP,BST2,C3,C4A,C4B,CD109,HRG,ITIH1,ITIH2,ITIH3,ITIH4,KNG1,PROS1,SERPINA4,SERPINA6,SERPINA7,SERPINC1,SERPIND1,TIMP1
Molecular function	GO:0061134	peptidase regulator activity	22	211	3.79e-14	ENSP00000215727,ENSP00000218388,ENSP00000232003,ENSP00000245907,ENSP00000252593,ENSP00000265023,ENSP00000265132,ENSP00000266041,ENSP00000273283,ENSP00000287097,ENSP00000329374,ENSP00000339191,ENSP00000342850,ENSP00000351190,ENSP00000355627,ENSP00000356671,ENSP00000377783,ENSP00000393887,ENSP00000396688,ENSP00000415769,ENSP00000415941,ENSP00000450838	AGT,AHSG,AMBP,BST2,C3,C4A,C4B,CAV1,CD109,HRG,ITIH1,ITIH2,ITIH3,ITIH4,KNG1,PROS1,SERPINA4,SERPINA6,SERPINA7,SERPINC1,SERPIND1,TIMP1
Molecular function	GO:0004857	enzyme inhibitor activity	27	388	1.27e-13	ENSP00000052754,ENSP00000215727,ENSP00000218388,ENSP00000227667,ENSP00000232003,ENSP00000236850,ENSP00000245907,ENSP00000252593,ENSP00000264908,ENSP00000265023,ENSP00000265132,ENSP00000266041,ENSP00000273283,ENSP00000287097,ENSP00000329374,ENSP00000342850,ENSP00000351190,ENSP00000355627,ENSP00000356671,ENSP00000356969,ENSP00000377783,ENSP00000393887,ENSP00000396688,ENSP00000415769,ENSP00000415941…	AGT,AHSG,AMBP,ANXA3,APOA1,APOA2,APOC2,APOC3,BST2,C3,C4A,C4B,CD109,DCN,HRG,ITIH1,ITIH2,ITIH3,ITIH4,KNG1,PROS1,SERPINA4,SERPINA6,SERPINA7,SERPINC1,SERPIND1,TIMP1
Molecular function	GO:0004867	serine-type endopeptidase inhibitor activity	13	94	1.53e-09	ENSP00000215727,ENSP00000232003,ENSP00000265132,ENSP00000266041,ENSP00000273283,ENSP00000287097,ENSP00000329374,ENSP00000342850,ENSP00000351190,ENSP00000355627,ENSP00000356671,ENSP00000415769,ENSP00000450838	AGT,AMBP,CD109,HRG,ITIH1,ITIH2,ITIH3,ITIH4,SERPINA4,SERPINA6,SERPINA7,SERPINC1,SERPIND1
Molecular function	GO:0005509	calcium ion binding	27	700	4.46e-08	ENSP00000218099,ENSP00000220325,ENSP00000222381,ENSP00000246006,ENSP00000253496,ENSP00000263277,ENSP00000264187,ENSP00000264908,ENSP00000268613,ENSP00000273283,ENSP00000287008,ENSP00000291700,ENSP00000296130,ENSP00000308541,ENSP00000327116,ENSP00000344115,ENSP00000357129,ENSP00000357691,ENSP00000357702,ENSP00000357705,ENSP00000357801,ENSP00000366307,ENSP00000377783,ENSP00000386881,ENSP00000414856…	ANXA3,ANXA8L1,CD93,CDH13,CDH5,CLEC3B,DYSF,EHD1,EHD2,EHD3,EHD4,F12,F2,F9,ITIH1,NID1,PCDH1,PON1,PROS1,S100A10,S100A14,S100A3,S100A4,S100B,SPARCL1,SPTA1,THBD
Molecular function	GO:0030234	enzyme regulator activity	31	1016	4.33e-07	ENSP00000052754,ENSP00000215727,ENSP00000218388,ENSP00000227667,ENSP00000232003,ENSP00000236850,ENSP00000245907,ENSP00000252593,ENSP00000264908,ENSP00000265023,ENSP00000265132,ENSP00000266041,ENSP00000273283,ENSP00000286548,ENSP00000287097,ENSP00000308541,ENSP00000319464,ENSP00000329374,ENSP00000339191,ENSP00000342850,ENSP00000351190,ENSP00000355627,ENSP00000356671,ENSP00000356969,ENSP00000377783…	AGT,AHSG,AMBP,ANXA3,APOA1,APOA2,APOC2,APOC3,BST2,C3,C4A,C4B,CAV1,CD109,CPN2,DCN,F2,GNAQ,HRG,ITIH1,ITIH2,ITIH3,ITIH4,KNG1,PROS1,SERPINA4,SERPINA6,SERPINA7,SERPINC1,SERPIND1,TIMP1
Molecular function	GO:0005102	signaling receptor binding	38	1513	1.05e-06	ENSP00000005257,ENSP00000007722,ENSP00000204961,ENSP00000218388,ENSP00000222693,ENSP00000227667,ENSP00000232003,ENSP00000233242,ENSP00000236850,ENSP00000237014,ENSP00000241052,ENSP00000245907,ENSP00000246957,ENSP00000256104,ENSP00000262551,ENSP00000263655,ENSP00000265023,ENSP00000278222,ENSP00000286548,ENSP00000290866,ENSP00000291700,ENSP00000306099,ENSP00000306361,ENSP00000308541,ENSP00000308938…	ACE,ADIPOQ,AGT,APOA1,APOA2,APOB,APOC3,C3,CAT,CAV1,CAV2,CD36,CDH5,CNRIP1,EFNB1,F2,FABP4,FGA,FGB,FGG,FHL2,GNAQ,HRG,ICAM2,ITGA3,KNG1,MYO1C,OGN,PLG,RALA,S100A14,S100A4,S100B,SAA4,TF,TIMP1,TRAP1,TTR
Molecular function	GO:0005488	binding	143	11878	6.54e-06	ENSP00000005257,ENSP00000007722,ENSP00000052754,ENSP00000199708,ENSP00000204961,ENSP00000211287,ENSP00000215727,ENSP00000216410,ENSP00000218099,ENSP00000218388,ENSP00000220325,ENSP00000222381,ENSP00000222693,ENSP00000224181,ENSP00000226355,ENSP00000227667,ENSP00000232003,ENSP00000233242,ENSP00000236850,ENSP00000237014,ENSP00000241052,ENSP00000245907,ENSP00000246006,ENSP00000246792,ENSP00000246957…	ABCC3,ACAD8,ACE,ADIPOQ,AFM,AGER,AGT,AHSP,ALDH18A1,AMBP,ANK1,ANXA3,ANXA8L1,APOA1,APOA2,APOB,APOC2,APOC3,APOM,BCAM,BST2,C3,C4A,C4B,C8B,C8G,CA1,CA2,CA4,CAT,CAV1,CAV2,CD109,CD36,CD55,CD93,CDH13,CDH5,CFB,CFI,CLEC14A,CLEC3B,CNRIP1,COL6A1,CRYAB,CSPG4,DCN,DYSF,EFNB1,EHD1,EHD2,EHD3,EHD4,ELANE,ENSG00000157654,ENSG00000258947,EPB41L5,EPB42,F12,F2,F9,FABP4,FCN3,FEN1,FGA,FGB,FGG,FHL1,FHL2,FKBP11,GALNT7,GC,GFP…
Molecular function	GO:0008236	serine-type peptidase activity	13	207	6.54e-06	ENSP00000218099,ENSP00000245907,ENSP00000253496,ENSP00000264690,ENSP00000270879,ENSP00000290866,ENSP00000308541,ENSP00000308938,ENSP00000378130,ENSP00000396688,ENSP00000415941,ENSP00000416561,ENSP00000466090	ACE,C3,C4A,C4B,CFB,CFI,ELANE,F12,F2,F9,FCN3,KLKB1,PLG
Molecular function	GO:0004252	serine-type endopeptidase activity	12	180	8.5e-06	ENSP00000218099,ENSP00000245907,ENSP00000253496,ENSP00000264690,ENSP00000270879,ENSP00000308541,ENSP00000308938,ENSP00000378130,ENSP00000396688,ENSP00000415941,ENSP00000416561,ENSP00000466090	C3,C4A,C4B,CFB,CFI,ELANE,F12,F2,F9,FCN3,KLKB1,PLG
Molecular function	GO:0055102	lipase inhibitor activity	5	16	4.06e-05	ENSP00000227667,ENSP00000236850,ENSP00000264908,ENSP00000356969,ENSP00000466775	ANXA3,APOA1,APOA2,APOC2,APOC3
Molecular function	GO:0043167	ion binding	87	6066	4.63e-05	ENSP00000005257,ENSP00000007722,ENSP00000199708,ENSP00000211287,ENSP00000215727,ENSP00000218099,ENSP00000218388,ENSP00000220325,ENSP00000222381,ENSP00000227667,ENSP00000232003,ENSP00000233242,ENSP00000236850,ENSP00000241052,ENSP00000246006,ENSP00000246792,ENSP00000246957,ENSP00000253496,ENSP00000254963,ENSP00000256104,ENSP00000263277,ENSP00000264187,ENSP00000264908,ENSP00000265000,ENSP00000265023…	ABCC3,ACAD8,ACE,ADIPOQ,AGER,ALDH18A1,ANXA3,ANXA8L1,APOA1,APOA2,APOB,APOC3,APOM,CA1,CA2,CA4,CAT,CD93,CDH13,CDH5,CFI,CLEC3B,CRYAB,DYSF,EHD1,EHD2,EHD3,EHD4,ELANE,ENSG00000258947,EPB42,F12,F2,F9,FABP4,FCN3,FEN1,FGA,FGG,FHL1,FHL2,GALNT7,GNAQ,HBD,HBG1,HBQ1,HPX,HRG,HSPA12B,ITGA3,ITIH1,KNG1,LIMS2,MAPK13,MB,MME,MYO1C,MYO6,NID1,NLN,PC,PCDH1,PDXDC1,PGM5,PON1,PROS1,RALA,RRAS,S100A10,S100A14,S100A3,S100A4,S10…
Molecular function	GO:0001848	complement binding	5	20	9e-05	ENSP00000224181,ENSP00000246006,ENSP00000396688,ENSP00000415941,ENSP00000416561	C4A,C4B,C8G,CD93,CFB
Molecular function	GO:1901681	sulfur compound binding	12	234	9e-05	ENSP00000215727,ENSP00000232003,ENSP00000233242,ENSP00000265023,ENSP00000296130,ENSP00000308541,ENSP00000356671,ENSP00000364210,ENSP00000371554,ENSP00000377532,ENSP00000378570,ENSP00000466090	AGER,APOB,CLEC3B,ELANE,F2,HRG,KNG1,PC,SERPINC1,SERPIND1,SOD3,SULT1A3
Molecular function	GO:0098772	molecular function regulator	37	1793	9.61e-05	ENSP00000052754,ENSP00000215727,ENSP00000218388,ENSP00000227667,ENSP00000232003,ENSP00000236850,ENSP00000237014,ENSP00000245907,ENSP00000252593,ENSP00000262551,ENSP00000264908,ENSP00000265023,ENSP00000265132,ENSP00000266041,ENSP00000273283,ENSP00000278222,ENSP00000286548,ENSP00000287097,ENSP00000308541,ENSP00000319464,ENSP00000329374,ENSP00000339191,ENSP00000342850,ENSP00000351190,ENSP00000355627…	ADIPOQ,AGT,AHSG,AMBP,ANXA3,APOA1,APOA2,APOC2,APOC3,BST2,C3,C4A,C4B,CAV1,CD109,CPN2,DCN,F2,GNAQ,HRG,ITIH1,ITIH2,ITIH3,ITIH4,KNG1,OGN,PROS1,SAA4,SERPINA4,SERPINA6,SERPINA7,SERPINC1,SERPIND1,SPTA1,SPTB,TIMP1,TTR
Molecular function	GO:0005515	protein binding	91	6605	0.0001	ENSP00000005257,ENSP00000007722,ENSP00000052754,ENSP00000204961,ENSP00000216410,ENSP00000218388,ENSP00000222381,ENSP00000222693,ENSP00000224181,ENSP00000227667,ENSP00000232003,ENSP00000233242,ENSP00000236850,ENSP00000237014,ENSP00000241052,ENSP00000245907,ENSP00000246006,ENSP00000246957,ENSP00000252593,ENSP00000253496,ENSP00000256104,ENSP00000262418,ENSP00000262551,ENSP00000263277,ENSP00000263655…	ACE,ADIPOQ,AGER,AGT,AHSP,ALDH18A1,AMBP,ANK1,ANXA3,APOA1,APOA2,APOB,APOC2,APOC3,BCAM,BST2,C3,C4A,C4B,C8G,CAT,CAV1,CAV2,CD109,CD36,CD93,CDH13,CDH5,CFB,CLEC14A,CLEC3B,CNRIP1,COL6A1,CRYAB,CSPG4,DCN,EFNB1,EHD1,EHD2,ELANE,ENSG00000157654,EPB41L5,F12,F2,FABP4,FGA,FGB,FGG,FHL1,FHL2,GC,GLB1,GNAQ,GNPNAT1,HP,HRG,ICAM2,IGFALS,ITGA3,KNG1,MYO1C,MYO6,NEBL,NID1,OGN,PC,PECAM1,PLG,PON1,PTRF,PYCR1,RALA,RDX,S100A10,…
Molecular function	GO:0008201	heparin binding	10	161	0.00011	ENSP00000215727,ENSP00000232003,ENSP00000233242,ENSP00000265023,ENSP00000296130,ENSP00000308541,ENSP00000356671,ENSP00000364210,ENSP00000371554,ENSP00000466090	AGER,APOB,CLEC3B,ELANE,F2,HRG,KNG1,SERPINC1,SERPIND1,SOD3
Molecular function	GO:0004175	endopeptidase activity	15	399	0.00016	ENSP00000218099,ENSP00000245907,ENSP00000253496,ENSP00000264690,ENSP00000270879,ENSP00000290866,ENSP00000308541,ENSP00000308938,ENSP00000370372,ENSP00000378130,ENSP00000396688,ENSP00000415941,ENSP00000416561,ENSP00000418525,ENSP00000466090	ACE,C3,C4A,C4B,CFB,CFI,ELANE,F12,F2,F9,FCN3,KLKB1,MME,NLN,PLG
Molecular function	GO:0005539	glycosaminoglycan binding	11	219	0.00022	ENSP00000052754,ENSP00000215727,ENSP00000232003,ENSP00000233242,ENSP00000265023,ENSP00000296130,ENSP00000308541,ENSP00000356671,ENSP00000364210,ENSP00000371554,ENSP00000466090	AGER,APOB,CLEC3B,DCN,ELANE,F2,HRG,KNG1,SERPINC1,SERPIND1,SOD3
Molecular function	GO:0070653	high-density lipoprotein particle receptor binding	3	3	0.00033	ENSP00000227667,ENSP00000236850,ENSP00000356969	APOA1,APOA2,APOC3
Molecular function	GO:0005344	oxygen carrier activity	4	14	0.0004	ENSP00000199708,ENSP00000327431,ENSP00000369654,ENSP00000380489	HBD,HBG1,HBQ1,MB
Molecular function	GO:0008289	lipid binding	19	673	0.00043	ENSP00000222381,ENSP00000224181,ENSP00000227667,ENSP00000233242,ENSP00000236850,ENSP00000256104,ENSP00000264908,ENSP00000305675,ENSP00000308541,ENSP00000339191,ENSP00000342850,ENSP00000356030,ENSP00000356969,ENSP00000365081,ENSP00000386881,ENSP00000399421,ENSP00000421725,ENSP00000466775,ENSP00000480221	ANXA3,ANXA8L1,APOA1,APOA2,APOB,APOC2,APOC3,APOM,C8G,CAV1,CD36,CD55,DYSF,F2,FABP4,GC,PON1,SDPR,SERPINA6
Molecular function	GO:0044877	protein-containing complex binding	23	968	0.00078	ENSP00000007722,ENSP00000052754,ENSP00000224181,ENSP00000232003,ENSP00000236850,ENSP00000246792,ENSP00000264187,ENSP00000265132,ENSP00000268613,ENSP00000286548,ENSP00000308938,ENSP00000352834,ENSP00000356969,ENSP00000357129,ENSP00000357206,ENSP00000358994,ENSP00000360281,ENSP00000366326,ENSP00000399421,ENSP00000414856,ENSP00000415283,ENSP00000433560,ENSP00000451752	AMBP,APOA1,APOA2,C8B,C8G,CD36,CDH13,CRYAB,DCN,GNAQ,HRG,ICAM2,ITGA3,MYO1C,MYO6,NEBL,NES,NID1,PLG,RRAS,SPARCL1,SPTA1,SPTB
Molecular function	GO:0043169	cation binding	62	4170	0.00084	ENSP00000007722,ENSP00000199708,ENSP00000218099,ENSP00000218388,ENSP00000220325,ENSP00000222381,ENSP00000232003,ENSP00000236850,ENSP00000241052,ENSP00000246006,ENSP00000253496,ENSP00000263277,ENSP00000264187,ENSP00000264908,ENSP00000265000,ENSP00000265023,ENSP00000265983,ENSP00000268613,ENSP00000270879,ENSP00000273283,ENSP00000285379,ENSP00000286548,ENSP00000287008,ENSP00000290866,ENSP00000291700…	ACE,ANXA3,ANXA8L1,APOA1,APOA2,CA1,CA2,CA4,CAT,CD93,CDH13,CDH5,CFI,CLEC3B,CRYAB,DYSF,EHD1,EHD2,EHD3,EHD4,F12,F2,F9,FCN3,FEN1,FGA,FGG,FHL1,FHL2,GALNT7,GNAQ,HBD,HBG1,HBQ1,HPX,HRG,ITGA3,ITIH1,KNG1,LIMS2,MB,MME,NID1,NLN,PC,PCDH1,PGM5,PON1,PROS1,S100A10,S100A14,S100A3,S100A4,S100B,SMPDL3B,SOD3,SPARCL1,SPTA1,TF,THBD,TIMP1,ZFPL1
Molecular function	GO:0005319	lipid transporter activity	8	134	0.00092	ENSP00000233242,ENSP00000236850,ENSP00000256104,ENSP00000285238,ENSP00000311291,ENSP00000356969,ENSP00000365081,ENSP00000397082	ABCC3,APOA1,APOA2,APOB,APOM,FABP4,SFTPA1,SLCO2A1
Molecular function	GO:0140104	molecular carrier activity	5	40	0.00098	ENSP00000199708,ENSP00000327431,ENSP00000369654,ENSP00000380489,ENSP00000385834	HBD,HBG1,HBQ1,MB,TF
Molecular function	GO:0004064	arylesterase activity	3	6	0.001	ENSP00000222381,ENSP00000285379,ENSP00000430656	CA1,CA2,PON1
Molecular function	GO:0042802	identical protein binding	33	1754	0.0013	ENSP00000216410,ENSP00000222381,ENSP00000222693,ENSP00000236850,ENSP00000237014,ENSP00000241052,ENSP00000252593,ENSP00000262418,ENSP00000263277,ENSP00000265132,ENSP00000268613,ENSP00000291700,ENSP00000306920,ENSP00000336829,ENSP00000339191,ENSP00000349541,ENSP00000356671,ENSP00000356969,ENSP00000357705,ENSP00000357801,ENSP00000358994,ENSP00000360268,ENSP00000364210,ENSP00000377532,ENSP00000384136…	ADIPOQ,AGER,ALDH18A1,AMBP,APOA1,APOA2,APOC2,BST2,CAT,CAV1,CAV2,CDH13,CRYAB,EHD1,EHD2,FGG,FHL2,GLB1,GNPNAT1,MYO6,PC,PECAM1,PON1,PTRF,PYCR1,RDX,S100A10,S100A4,S100B,SERPINC1,SLC2A1,SLC4A1,TTR
Molecular function	GO:0046872	metal ion binding	60	4087	0.0015	ENSP00000007722,ENSP00000199708,ENSP00000218099,ENSP00000218388,ENSP00000220325,ENSP00000222381,ENSP00000232003,ENSP00000241052,ENSP00000246006,ENSP00000253496,ENSP00000263277,ENSP00000264187,ENSP00000264908,ENSP00000265000,ENSP00000265023,ENSP00000265983,ENSP00000268613,ENSP00000270879,ENSP00000273283,ENSP00000285379,ENSP00000286548,ENSP00000287008,ENSP00000290866,ENSP00000291700,ENSP00000294258…	ACE,ANXA3,ANXA8L1,CA1,CA2,CA4,CAT,CD93,CDH13,CDH5,CFI,CLEC3B,CRYAB,DYSF,EHD1,EHD2,EHD3,EHD4,F12,F2,F9,FCN3,FEN1,FGA,FGG,FHL1,FHL2,GALNT7,GNAQ,HBD,HBG1,HBQ1,HPX,HRG,ITGA3,ITIH1,KNG1,LIMS2,MB,MME,NID1,NLN,PC,PCDH1,PGM5,PON1,PROS1,S100A10,S100A14,S100A3,S100A4,S100B,SMPDL3B,SOD3,SPARCL1,SPTA1,TF,THBD,TIMP1,ZFPL1
Molecular function	GO:0071813	lipoprotein particle binding	4	25	0.0021	ENSP00000236850,ENSP00000268613,ENSP00000356969,ENSP00000399421	APOA1,APOA2,CD36,CDH13
Molecular function	GO:0008035	high-density lipoprotein particle binding	3	9	0.0023	ENSP00000236850,ENSP00000356969,ENSP00000399421	APOA1,APOA2,CD36
Molecular function	GO:0050840	extracellular matrix binding	5	51	0.0023	ENSP00000007722,ENSP00000052754,ENSP00000264187,ENSP00000270233,ENSP00000414856	BCAM,DCN,ITGA3,NID1,SPARCL1
Molecular function	GO:0070325	lipoprotein particle receptor binding	4	27	0.0025	ENSP00000227667,ENSP00000233242,ENSP00000236850,ENSP00000356969	APOA1,APOA2,APOB,APOC3
Molecular function	GO:0070011	peptidase activity, acting on L-amino acid peptides	16	603	0.0026	ENSP00000218099,ENSP00000245907,ENSP00000253496,ENSP00000264690,ENSP00000270879,ENSP00000290866,ENSP00000308541,ENSP00000308938,ENSP00000319464,ENSP00000370372,ENSP00000378130,ENSP00000396688,ENSP00000415941,ENSP00000416561,ENSP00000418525,ENSP00000466090	ACE,C3,C4A,C4B,CFB,CFI,CPN2,ELANE,F12,F2,F9,FCN3,KLKB1,MME,NLN,PLG
Molecular function	GO:0005496	steroid binding	6	88	0.003	ENSP00000227667,ENSP00000236850,ENSP00000339191,ENSP00000342850,ENSP00000356969,ENSP00000421725	APOA1,APOA2,APOC3,CAV1,GC,SERPINA6
Molecular function	GO:0043168	anion binding	43	2696	0.003	ENSP00000005257,ENSP00000211287,ENSP00000215727,ENSP00000220325,ENSP00000222381,ENSP00000227667,ENSP00000232003,ENSP00000233242,ENSP00000236850,ENSP00000246792,ENSP00000246957,ENSP00000254963,ENSP00000256104,ENSP00000263277,ENSP00000264908,ENSP00000265023,ENSP00000281182,ENSP00000285238,ENSP00000286548,ENSP00000290866,ENSP00000296130,ENSP00000300215,ENSP00000305675,ENSP00000308541,ENSP00000320295…	ABCC3,ACAD8,ACE,ADIPOQ,AGER,ALDH18A1,ANXA3,ANXA8L1,APOA1,APOA2,APOB,APOC3,APOM,CLEC3B,DYSF,EHD1,EHD2,EHD3,EHD4,ELANE,ENSG00000258947,EPB42,F2,FABP4,GNAQ,HRG,HSPA12B,KNG1,MAPK13,MYO1C,MYO6,PC,PDXDC1,PON1,RALA,RRAS,SDPR,SERPINC1,SERPIND1,SOD3,STK39,SULT1A3,TRAP1
Molecular function	GO:0020037	heme binding	7	128	0.0031	ENSP00000199708,ENSP00000232003,ENSP00000241052,ENSP00000265132,ENSP00000327431,ENSP00000369654,ENSP00000380489	AMBP,CAT,HBD,HBG1,HBQ1,HRG,MB
Molecular function	GO:0004089	carbonate dehydratase activity	3	14	0.0055	ENSP00000285379,ENSP00000300900,ENSP00000430656	CA1,CA2,CA4
Molecular function	GO:0019825	oxygen binding	4	36	0.0055	ENSP00000199708,ENSP00000327431,ENSP00000369654,ENSP00000380489	HBD,HBG1,HBQ1,MB
Molecular function	GO:0005200	structural constituent of cytoskeleton	6	106	0.0065	ENSP00000263713,ENSP00000265709,ENSP00000300215,ENSP00000320295,ENSP00000357129,ENSP00000451752	ANK1,ENSG00000258947,EPB41L5,EPB42,SPTA1,SPTB
Molecular function	GO:0005198	structural molecule activity	16	679	0.0075	ENSP00000222693,ENSP00000263713,ENSP00000265709,ENSP00000300215,ENSP00000306099,ENSP00000306361,ENSP00000320295,ENSP00000336829,ENSP00000339191,ENSP00000357129,ENSP00000357206,ENSP00000366326,ENSP00000379678,ENSP00000433560,ENSP00000448220,ENSP00000451752	ANK1,CAV1,CAV2,CRYAB,ENSG00000258947,EPB41L5,EPB42,FGA,FGB,FGG,KRT4,NEBL,NES,PGM5,SPTA1,SPTB
Molecular function	GO:0017127	cholesterol transporter activity	3	17	0.0082	ENSP00000233242,ENSP00000236850,ENSP00000356969	APOA1,APOA2,APOB
Molecular function	GO:0015485	cholesterol binding	4	45	0.011	ENSP00000227667,ENSP00000236850,ENSP00000339191,ENSP00000356969	APOA1,APOA2,APOC3,CAV1
Molecular function	GO:0043178	alcohol binding	5	80	0.0114	ENSP00000224181,ENSP00000227667,ENSP00000236850,ENSP00000339191,ENSP00000356969	APOA1,APOA2,APOC3,C8G,CAV1
Molecular function	GO:0070053	thrombospondin receptor activity	2	4	0.0123	ENSP00000308541,ENSP00000399421	CD36,F2
Molecular function	GO:0030492	hemoglobin binding	2	5	0.0165	ENSP00000307199,ENSP00000348170	AHSP,HP
Molecular function	GO:0042803	protein homodimerization activity	17	830	0.0197	ENSP00000222381,ENSP00000222693,ENSP00000241052,ENSP00000252593,ENSP00000262418,ENSP00000265132,ENSP00000268613,ENSP00000291700,ENSP00000306920,ENSP00000336829,ENSP00000356969,ENSP00000357801,ENSP00000384136,ENSP00000389814,ENSP00000433560,ENSP00000457421,ENSP00000466775	ADIPOQ,AMBP,APOA2,APOC2,BST2,CAT,CAV2,CDH13,CRYAB,FGG,GLB1,PECAM1,PON1,RDX,S100A10,S100B,SLC4A1
Molecular function	GO:0034190	apolipoprotein receptor binding	2	6	0.0211	ENSP00000236850,ENSP00000356969	APOA1,APOA2
Molecular function	GO:0060228	phosphatidylcholine-sterol O-acyltransferase activator activity	2	6	0.0211	ENSP00000236850,ENSP00000356969	APOA1,APOA2
Molecular function	GO:0001540	amyloid-beta binding	4	57	0.0214	ENSP00000236850,ENSP00000364210,ENSP00000399421,ENSP00000433560	AGER,APOA1,CD36,CRYAB
Molecular function	GO:0043236	laminin binding	3	28	0.025	ENSP00000007722,ENSP00000264187,ENSP00000270233	BCAM,ITGA3,NID1
Molecular function	GO:0097367	carbohydrate derivative binding	33	2163	0.025	ENSP00000005257,ENSP00000052754,ENSP00000211287,ENSP00000215727,ENSP00000220325,ENSP00000232003,ENSP00000233242,ENSP00000246792,ENSP00000246957,ENSP00000254963,ENSP00000263277,ENSP00000264187,ENSP00000265023,ENSP00000285238,ENSP00000286548,ENSP00000296130,ENSP00000300215,ENSP00000306920,ENSP00000308541,ENSP00000320295,ENSP00000327116,ENSP00000348278,ENSP00000349860,ENSP00000352834,ENSP00000356671…	ABCC3,ADIPOQ,AGER,ALDH18A1,APOB,CLEC3B,DCN,EHD1,EHD2,EHD3,EHD4,ELANE,ENSG00000258947,EPB42,F2,GFPT1,GLB1,GNAQ,HRG,HSPA12B,KNG1,MAPK13,MYO1C,MYO6,NID1,PC,RALA,RRAS,SERPINC1,SERPIND1,SOD3,STK39,TRAP1
Molecular function	GO:0005518	collagen binding	4	61	0.0252	ENSP00000007722,ENSP00000052754,ENSP00000264187,ENSP00000414856	DCN,ITGA3,NID1,SPARCL1
Molecular function	GO:0005543	phospholipid binding	10	382	0.0282	ENSP00000222381,ENSP00000227667,ENSP00000233242,ENSP00000236850,ENSP00000264908,ENSP00000305675,ENSP00000356969,ENSP00000365081,ENSP00000386881,ENSP00000480221	ANXA3,ANXA8L1,APOA1,APOA2,APOB,APOC3,APOM,DYSF,PON1,SDPR
Molecular function	GO:0001849	complement component C1q binding	2	8	0.0292	ENSP00000246006,ENSP00000396688	C4A,CD93
Molecular function	GO:0030246	carbohydrate binding	8	270	0.0338	ENSP00000216410,ENSP00000246006,ENSP00000265000,ENSP00000270879,ENSP00000296130,ENSP00000353013,ENSP00000397082,ENSP00000415941	C4B,CD93,CLEC14A,CLEC3B,FCN3,GALNT7,GNPNAT1,SFTPA1
Molecular function	GO:0001664	G protein-coupled receptor binding	8	272	0.0344	ENSP00000005257,ENSP00000222693,ENSP00000245907,ENSP00000263655,ENSP00000286548,ENSP00000290866,ENSP00000355627,ENSP00000357691	ACE,AGT,C3,CAV2,CNRIP1,GNAQ,RALA,S100A14
Molecular function	GO:0042910	xenobiotic transmembrane transporter activity	2	9	0.0344	ENSP00000285238,ENSP00000416293	ABCC3,SLC2A1
Molecular function	GO:0016868	intramolecular transferase activity, phosphotransferases	2	11	0.0468	ENSP00000376840,ENSP00000379678	BPGM,PGM5
Molecular function	GO:0050786	RAGE receptor binding	2	11	0.0468	ENSP00000291700,ENSP00000357705	S100A4,S100B
Molecular function	GO:0036094	small molecule binding	35	2460	0.0483	ENSP00000005257,ENSP00000199708,ENSP00000211287,ENSP00000216410,ENSP00000220325,ENSP00000224181,ENSP00000226355,ENSP00000227667,ENSP00000236850,ENSP00000241052,ENSP00000246792,ENSP00000246957,ENSP00000254963,ENSP00000256104,ENSP00000263277,ENSP00000281182,ENSP00000285238,ENSP00000286548,ENSP00000300215,ENSP00000320295,ENSP00000327116,ENSP00000327431,ENSP00000339191,ENSP00000348278,ENSP00000352834…	ABCC3,ACAD8,ADIPOQ,AFM,ALDH18A1,APOA1,APOA2,APOC3,C8G,CAT,CAV1,EHD1,EHD2,EHD3,EHD4,ENSG00000258947,EPB42,FABP4,GC,GNAQ,GNPNAT1,HBD,HBG1,HBQ1,HSPA12B,MAPK13,MB,MYO1C,MYO6,PC,PDXDC1,RALA,RRAS,STK39,TRAP1
Biological process	GO:0072376	protein activation cascade	18	74	9.37e-16	ENSP00000218099,ENSP00000224181,ENSP00000245907,ENSP00000253496,ENSP00000263413,ENSP00000264690,ENSP00000265023,ENSP00000270879,ENSP00000306099,ENSP00000306361,ENSP00000308541,ENSP00000336829,ENSP00000356030,ENSP00000360281,ENSP00000378130,ENSP00000396688,ENSP00000415941,ENSP00000416561	C3,C4A,C4B,C6,C8B,C8G,CD55,CFB,CFI,F12,F2,F9,FCN3,FGA,FGB,FGG,KLKB1,KNG1
Biological process	GO:0016192	vesicle-mediated transport	58	1699	1.8e-15	ENSP00000005257,ENSP00000218099,ENSP00000218388,ENSP00000220325,ENSP00000222693,ENSP00000232003,ENSP00000233242,ENSP00000236850,ENSP00000237014,ENSP00000241052,ENSP00000245907,ENSP00000246006,ENSP00000252593,ENSP00000259396,ENSP00000263100,ENSP00000263277,ENSP00000264908,ENSP00000265023,ENSP00000265132,ENSP00000265709,ENSP00000265983,ENSP00000266041,ENSP00000270879,ENSP00000287097,ENSP00000294258…	A1BG,AGER,AHSG,AMBP,ANK1,ANXA3,APOA1,APOB,BST2,C3,C4B,CAT,CAV1,CAV2,CD109,CD36,CD55,CD93,CFI,CLEC3B,DYSF,EHD1,EHD2,EHD3,EHD4,ELANE,ERGIC2,F2,F9,FCN3,FGA,FGB,FGG,GLB1,HP,HPX,HRG,ITIH3,ITIH4,KNG1,MME,MYO1C,MYO6,ORM1,PECAM1,PLG,PROS1,RALA,S100A10,SERPINA4,SFTPA1,SLC44A2,SPTA1,SPTB,TF,TIMP1,TTR,ZFPL1
Biological process	GO:0002576	platelet degranulation	20	129	7.41e-15	ENSP00000218388,ENSP00000232003,ENSP00000236850,ENSP00000259396,ENSP00000263100,ENSP00000265023,ENSP00000266041,ENSP00000287097,ENSP00000296130,ENSP00000306099,ENSP00000306361,ENSP00000308938,ENSP00000336829,ENSP00000377783,ENSP00000385834,ENSP00000393887,ENSP00000399421,ENSP00000415769,ENSP00000450838,ENSP00000457421	A1BG,AHSG,APOA1,CD109,CD36,CLEC3B,FGA,FGB,FGG,HRG,ITIH3,ITIH4,KNG1,ORM1,PECAM1,PLG,PROS1,SERPINA4,TF,TIMP1
Biological process	GO:0032101	regulation of response to external stimulus	38	732	8.78e-15	ENSP00000211287,ENSP00000224181,ENSP00000232003,ENSP00000236850,ENSP00000245907,ENSP00000253496,ENSP00000256104,ENSP00000263413,ENSP00000264690,ENSP00000265023,ENSP00000268613,ENSP00000287097,ENSP00000306099,ENSP00000306361,ENSP00000308541,ENSP00000308938,ENSP00000319464,ENSP00000336829,ENSP00000339191,ENSP00000344115,ENSP00000348278,ENSP00000355627,ENSP00000356030,ENSP00000356671,ENSP00000357691…	ADIPOQ,AGER,AGT,AHSG,APOA1,C3,C4A,C4B,C6,C8B,C8G,CAV1,CD109,CD36,CD55,CDH13,CDH5,CFB,CFI,CPN2,ELANE,F12,F2,FABP4,FGA,FGB,FGG,HRG,KLKB1,KNG1,MAPK13,PLG,PROS1,S100A14,SERPINC1,SMPDL3B,STK39,THBD
Biological process	GO:0031347	regulation of defense response	35	676	1.79e-13	ENSP00000211287,ENSP00000224181,ENSP00000233242,ENSP00000236850,ENSP00000245907,ENSP00000253496,ENSP00000256104,ENSP00000263413,ENSP00000264690,ENSP00000265983,ENSP00000306099,ENSP00000306361,ENSP00000308541,ENSP00000319464,ENSP00000336829,ENSP00000339191,ENSP00000344115,ENSP00000348278,ENSP00000355627,ENSP00000356030,ENSP00000357691,ENSP00000360281,ENSP00000363001,ENSP00000364210,ENSP00000377783…	ADIPOQ,AGER,AGT,AHSG,APOA1,APOB,C3,C4A,C4B,C6,C8B,C8G,CAV1,CD36,CD55,CDH5,CFB,CFI,CPN2,ELANE,F12,F2,FABP4,FGA,FGB,FGG,HPX,ICAM2,KLKB1,MAPK13,PROS1,S100A14,SFTPA1,SMPDL3B,STK39
Biological process	GO:2000257	regulation of protein activation cascade	14	54	7.72e-13	ENSP00000224181,ENSP00000245907,ENSP00000263413,ENSP00000306361,ENSP00000308541,ENSP00000319464,ENSP00000356030,ENSP00000356671,ENSP00000360281,ENSP00000377783,ENSP00000378130,ENSP00000396688,ENSP00000415941,ENSP00000416561	C3,C4A,C4B,C6,C8B,C8G,CD55,CFB,CFI,CPN2,F2,FGA,PROS1,SERPINC1
Biological process	GO:0010951	negative regulation of endopeptidase activity	22	242	1.9e-12	ENSP00000215727,ENSP00000218388,ENSP00000232003,ENSP00000245907,ENSP00000252593,ENSP00000265023,ENSP00000265132,ENSP00000266041,ENSP00000273283,ENSP00000287097,ENSP00000329374,ENSP00000342850,ENSP00000351190,ENSP00000355627,ENSP00000356671,ENSP00000377783,ENSP00000393887,ENSP00000396688,ENSP00000415769,ENSP00000415941,ENSP00000433560,ENSP00000450838	AGT,AHSG,AMBP,BST2,C3,C4A,C4B,CD109,CRYAB,HRG,ITIH1,ITIH2,ITIH3,ITIH4,KNG1,PROS1,SERPINA4,SERPINA6,SERPINA7,SERPINC1,SERPIND1,TIMP1
Biological process	GO:0050727	regulation of inflammatory response	25	338	1.9e-12	ENSP00000211287,ENSP00000224181,ENSP00000236850,ENSP00000245907,ENSP00000253496,ENSP00000256104,ENSP00000263413,ENSP00000264690,ENSP00000308541,ENSP00000319464,ENSP00000344115,ENSP00000348278,ENSP00000355627,ENSP00000356030,ENSP00000360281,ENSP00000363001,ENSP00000364210,ENSP00000377783,ENSP00000378130,ENSP00000389814,ENSP00000393887,ENSP00000396688,ENSP00000415941,ENSP00000416561,ENSP00000466090	ADIPOQ,AGER,AGT,AHSG,APOA1,C3,C4A,C4B,C6,C8B,C8G,CD55,CDH5,CFB,CFI,CPN2,ELANE,F12,F2,FABP4,KLKB1,MAPK13,PROS1,SMPDL3B,STK39
Biological process	GO:0043086	negative regulation of catalytic activity	36	809	2.98e-12	ENSP00000014914,ENSP00000052754,ENSP00000215727,ENSP00000218388,ENSP00000227667,ENSP00000232003,ENSP00000236850,ENSP00000245907,ENSP00000252593,ENSP00000256104,ENSP00000264908,ENSP00000265023,ENSP00000265132,ENSP00000266041,ENSP00000273283,ENSP00000286548,ENSP00000287097,ENSP00000329374,ENSP00000339191,ENSP00000342850,ENSP00000348170,ENSP00000351190,ENSP00000355627,ENSP00000356671,ENSP00000356969…	ADIPOQ,AGT,AHSG,AMBP,ANXA3,APOA1,APOA2,APOC2,APOC3,BST2,C3,C4A,C4B,CAV1,CD109,CRYAB,DCN,FABP4,GNAQ,GPRC5A,HP,HRG,ITIH1,ITIH2,ITIH3,ITIH4,KNG1,NES,PROS1,RDX,SERPINA4,SERPINA6,SERPINA7,SERPINC1,SERPIND1,TIMP1
Biological process	GO:0080134	regulation of response to stress	45	1299	4.25e-12	ENSP00000211287,ENSP00000224181,ENSP00000232003,ENSP00000233242,ENSP00000236850,ENSP00000245907,ENSP00000246957,ENSP00000253496,ENSP00000256104,ENSP00000263413,ENSP00000264690,ENSP00000265023,ENSP00000265132,ENSP00000265983,ENSP00000287097,ENSP00000306099,ENSP00000306361,ENSP00000308541,ENSP00000308938,ENSP00000319464,ENSP00000336829,ENSP00000339191,ENSP00000344115,ENSP00000348278,ENSP00000355627…	ADIPOQ,AGER,AGT,AHSG,AMBP,APOA1,APOB,C3,C4A,C4B,C6,C8B,C8G,CAV1,CD109,CD36,CD55,CDH5,CFB,CFI,CPN2,CRYAB,ELANE,F12,F2,FABP4,FGA,FGB,FGG,HPX,HRG,ICAM2,KLKB1,KNG1,MAPK13,PLG,PROS1,PYCR1,S100A14,SERPINC1,SFTPA1,SMPDL3B,STK39,THBD,TRAP1
Biological process	GO:0030162	regulation of proteolysis	34	742	6.42e-12	ENSP00000215727,ENSP00000218388,ENSP00000224181,ENSP00000232003,ENSP00000245907,ENSP00000252593,ENSP00000253496,ENSP00000263413,ENSP00000264690,ENSP00000265023,ENSP00000265132,ENSP00000266041,ENSP00000273283,ENSP00000287097,ENSP00000296130,ENSP00000308541,ENSP00000319464,ENSP00000329374,ENSP00000339191,ENSP00000342850,ENSP00000351190,ENSP00000355627,ENSP00000356030,ENSP00000356671,ENSP00000360281…	AGT,AHSG,AMBP,BST2,C3,C4A,C4B,C6,C8B,C8G,CAV1,CD109,CD55,CFB,CFI,CLEC3B,CPN2,CRYAB,F12,F2,HRG,ITIH1,ITIH2,ITIH3,ITIH4,KLKB1,KNG1,PROS1,SERPINA4,SERPINA6,SERPINA7,SERPINC1,SERPIND1,TIMP1
Biological process	GO:0051179	localization	97	5233	6.94e-12	ENSP00000005257,ENSP00000007722,ENSP00000185206,ENSP00000199708,ENSP00000204961,ENSP00000218099,ENSP00000218388,ENSP00000220325,ENSP00000222693,ENSP00000226355,ENSP00000227667,ENSP00000232003,ENSP00000233242,ENSP00000236850,ENSP00000237014,ENSP00000241052,ENSP00000245907,ENSP00000246006,ENSP00000252593,ENSP00000256104,ENSP00000259396,ENSP00000262418,ENSP00000263100,ENSP00000263277,ENSP00000263713…	A1BG,ABCC3,ACE,ADIPOQ,AFM,AGER,AGT,AHSG,AMBP,ANK1,ANXA3,APOA1,APOA2,APOB,APOC2,APOC3,APOM,BST2,C3,C4B,CA1,CA2,CA4,CAT,CAV1,CAV2,CD109,CD36,CD55,CD93,CDH13,CFI,CLEC14A,CLEC3B,CLIC5,CSPG4,DYSF,EFNB1,EHD1,EHD2,EHD3,EHD4,ELANE,ENSG00000157654,EPB41L5,ERGIC2,ESAM,F2,F9,FABP4,FCN3,FGA,FGB,FGG,GC,GLB1,GPM6A,HBD,HBG1,HBQ1,HP,HPX,HRG,ITGA3,ITIH3,ITIH4,KNG1,MB,MME,MMRN2,MYO1C,MYO6,ORM1,PECAM1,PLG,PODXL,PRO…
Biological process	GO:0006810	transport	84	4130	9.72e-12	ENSP00000005257,ENSP00000185206,ENSP00000199708,ENSP00000218099,ENSP00000218388,ENSP00000220325,ENSP00000222693,ENSP00000226355,ENSP00000227667,ENSP00000232003,ENSP00000233242,ENSP00000236850,ENSP00000237014,ENSP00000241052,ENSP00000245907,ENSP00000246006,ENSP00000252593,ENSP00000256104,ENSP00000259396,ENSP00000262418,ENSP00000263100,ENSP00000263277,ENSP00000264908,ENSP00000265023,ENSP00000265132…	A1BG,ABCC3,ACE,AFM,AGER,AGT,AHSG,AMBP,ANK1,ANXA3,APOA1,APOA2,APOB,APOC2,APOC3,APOM,BST2,C3,C4B,CA1,CA2,CA4,CAT,CAV1,CAV2,CD109,CD36,CD55,CD93,CFI,CLEC3B,CLIC5,DYSF,EHD1,EHD2,EHD3,EHD4,ELANE,ERGIC2,F2,F9,FABP4,FCN3,FGA,FGB,FGG,GC,GLB1,GPM6A,HBD,HBG1,HBQ1,HP,HPX,HRG,ITIH3,ITIH4,KNG1,MB,MME,MYO1C,MYO6,ORM1,PECAM1,PLG,PROS1,RALA,S100A10,SERPINA4,SERPINA7,SERPINC1,SFTPA1,SIL1,SLC25A10,SLC2A1,SLC44A2,S…
Biological process	GO:0044092	negative regulation of molecular function	41	1119	1.02e-11	ENSP00000014914,ENSP00000052754,ENSP00000215727,ENSP00000218388,ENSP00000227667,ENSP00000232003,ENSP00000236850,ENSP00000241052,ENSP00000245907,ENSP00000252593,ENSP00000256104,ENSP00000263655,ENSP00000263713,ENSP00000264908,ENSP00000265023,ENSP00000265132,ENSP00000266041,ENSP00000273283,ENSP00000286548,ENSP00000287097,ENSP00000329374,ENSP00000339191,ENSP00000342850,ENSP00000348170,ENSP00000348278…	ADIPOQ,AGER,AGT,AHSG,AMBP,ANXA3,APOA1,APOA2,APOC2,APOC3,BST2,C3,C4A,C4B,CAT,CAV1,CD109,CNRIP1,CRYAB,DCN,EPB41L5,FABP4,GNAQ,GPRC5A,HP,HRG,ITIH1,ITIH2,ITIH3,ITIH4,KNG1,NES,PROS1,RDX,SERPINA4,SERPINA6,SERPINA7,SERPINC1,SERPIND1,STK39,TIMP1
Biological process	GO:0046903	secretion	40	1070	1.11e-11	ENSP00000005257,ENSP00000218388,ENSP00000232003,ENSP00000236850,ENSP00000237014,ENSP00000241052,ENSP00000245907,ENSP00000246006,ENSP00000252593,ENSP00000259396,ENSP00000263100,ENSP00000264908,ENSP00000265023,ENSP00000265709,ENSP00000266041,ENSP00000285238,ENSP00000285379,ENSP00000287097,ENSP00000290866,ENSP00000296130,ENSP00000306099,ENSP00000306361,ENSP00000306920,ENSP00000308938,ENSP00000336829…	A1BG,ABCC3,ACE,AGT,AHSG,ANK1,ANXA3,APOA1,BST2,C3,CA2,CAT,CAV1,CD109,CD36,CD55,CD93,CLEC3B,ELANE,FGA,FGB,FGG,GLB1,HP,HRG,ITIH3,ITIH4,KNG1,MME,ORM1,PECAM1,PLG,PROS1,RALA,SERPINA4,SERPINC1,SLC44A2,TF,TIMP1,TTR
Biological process	GO:0045861	negative regulation of proteolysis	24	349	1.28e-11	ENSP00000215727,ENSP00000218388,ENSP00000232003,ENSP00000245907,ENSP00000252593,ENSP00000265023,ENSP00000265132,ENSP00000266041,ENSP00000273283,ENSP00000287097,ENSP00000308541,ENSP00000329374,ENSP00000342850,ENSP00000351190,ENSP00000355627,ENSP00000356030,ENSP00000356671,ENSP00000377783,ENSP00000393887,ENSP00000396688,ENSP00000415769,ENSP00000415941,ENSP00000433560,ENSP00000450838	AGT,AHSG,AMBP,BST2,C3,C4A,C4B,CD109,CD55,CRYAB,F2,HRG,ITIH1,ITIH2,ITIH3,ITIH4,KNG1,PROS1,SERPINA4,SERPINA6,SERPINA7,SERPINC1,SERPIND1,TIMP1
Biological process	GO:0051234	establishment of localization	85	4248	1.28e-11	ENSP00000005257,ENSP00000185206,ENSP00000199708,ENSP00000218099,ENSP00000218388,ENSP00000220325,ENSP00000222693,ENSP00000226355,ENSP00000227667,ENSP00000232003,ENSP00000233242,ENSP00000236850,ENSP00000237014,ENSP00000241052,ENSP00000245907,ENSP00000246006,ENSP00000252593,ENSP00000256104,ENSP00000259396,ENSP00000262418,ENSP00000263100,ENSP00000263277,ENSP00000264908,ENSP00000265023,ENSP00000265132…	A1BG,ABCC3,ACE,AFM,AGER,AGT,AHSG,AMBP,ANK1,ANXA3,APOA1,APOA2,APOB,APOC2,APOC3,APOM,BST2,C3,C4B,CA1,CA2,CA4,CAT,CAV1,CAV2,CD109,CD36,CD55,CD93,CFI,CLEC3B,CLIC5,DYSF,EHD1,EHD2,EHD3,EHD4,ELANE,ERGIC2,F2,F9,FABP4,FCN3,FGA,FGB,FGG,GC,GLB1,GPM6A,HBD,HBG1,HBQ1,HP,HPX,HRG,ITIH3,ITIH4,KNG1,MB,MME,MYO1C,MYO6,ORM1,PECAM1,PLG,PROS1,RALA,RDX,S100A10,SERPINA4,SERPINA7,SERPINC1,SFTPA1,SIL1,SLC25A10,SLC2A1,SLC44…
Biological process	GO:0006887	exocytosis	34	774	1.3e-11	ENSP00000005257,ENSP00000218388,ENSP00000232003,ENSP00000236850,ENSP00000237014,ENSP00000241052,ENSP00000245907,ENSP00000246006,ENSP00000252593,ENSP00000259396,ENSP00000263100,ENSP00000264908,ENSP00000265023,ENSP00000265709,ENSP00000266041,ENSP00000287097,ENSP00000296130,ENSP00000306099,ENSP00000306361,ENSP00000306920,ENSP00000308938,ENSP00000336829,ENSP00000336888,ENSP00000348170,ENSP00000356030…	A1BG,AHSG,ANK1,ANXA3,APOA1,BST2,C3,CAT,CD109,CD36,CD55,CD93,CLEC3B,ELANE,FGA,FGB,FGG,GLB1,HP,HRG,ITIH3,ITIH4,KNG1,MME,ORM1,PECAM1,PLG,PROS1,RALA,SERPINA4,SLC44A2,TF,TIMP1,TTR
Biological process	GO:0030193	regulation of blood coagulation	14	77	1.67e-11	ENSP00000232003,ENSP00000253496,ENSP00000264690,ENSP00000265023,ENSP00000306099,ENSP00000306361,ENSP00000308541,ENSP00000308938,ENSP00000336829,ENSP00000339191,ENSP00000356671,ENSP00000366307,ENSP00000377783,ENSP00000399421	CAV1,CD36,F12,F2,FGA,FGB,FGG,HRG,KLKB1,KNG1,PLG,PROS1,SERPINC1,THBD
Biological process	GO:0045055	regulated exocytosis	32	691	1.72e-11	ENSP00000218388,ENSP00000232003,ENSP00000236850,ENSP00000237014,ENSP00000241052,ENSP00000245907,ENSP00000246006,ENSP00000252593,ENSP00000259396,ENSP00000263100,ENSP00000264908,ENSP00000265023,ENSP00000266041,ENSP00000287097,ENSP00000296130,ENSP00000306099,ENSP00000306361,ENSP00000306920,ENSP00000308938,ENSP00000336829,ENSP00000336888,ENSP00000348170,ENSP00000356030,ENSP00000377783,ENSP00000385834…	A1BG,AHSG,ANXA3,APOA1,BST2,C3,CAT,CD109,CD36,CD55,CD93,CLEC3B,ELANE,FGA,FGB,FGG,GLB1,HP,HRG,ITIH3,ITIH4,KNG1,MME,ORM1,PECAM1,PLG,PROS1,SERPINA4,SLC44A2,TF,TIMP1,TTR
Biological process	GO:0051346	negative regulation of hydrolase activity	26	438	2.05e-11	ENSP00000215727,ENSP00000218388,ENSP00000227667,ENSP00000232003,ENSP00000236850,ENSP00000245907,ENSP00000252593,ENSP00000265023,ENSP00000265132,ENSP00000266041,ENSP00000273283,ENSP00000287097,ENSP00000329374,ENSP00000342850,ENSP00000351190,ENSP00000355627,ENSP00000356671,ENSP00000356969,ENSP00000377783,ENSP00000384136,ENSP00000393887,ENSP00000396688,ENSP00000415769,ENSP00000415941,ENSP00000433560…	AGT,AHSG,AMBP,APOA1,APOA2,APOC3,BST2,C3,C4A,C4B,CD109,CRYAB,HRG,ITIH1,ITIH2,ITIH3,ITIH4,KNG1,PROS1,RDX,SERPINA4,SERPINA6,SERPINA7,SERPINC1,SERPIND1,TIMP1
Biological process	GO:0061041	regulation of wound healing	16	124	2.63e-11	ENSP00000232003,ENSP00000253496,ENSP00000264690,ENSP00000265023,ENSP00000287097,ENSP00000306099,ENSP00000306361,ENSP00000308541,ENSP00000308938,ENSP00000336829,ENSP00000339191,ENSP00000356671,ENSP00000364210,ENSP00000366307,ENSP00000377783,ENSP00000399421	AGER,CAV1,CD109,CD36,F12,F2,FGA,FGB,FGG,HRG,KLKB1,KNG1,PLG,PROS1,SERPINC1,THBD
Biological process	GO:0061045	negative regulation of wound healing	13	66	4.07e-11	ENSP00000232003,ENSP00000253496,ENSP00000264690,ENSP00000265023,ENSP00000287097,ENSP00000306099,ENSP00000306361,ENSP00000308541,ENSP00000308938,ENSP00000336829,ENSP00000364210,ENSP00000366307,ENSP00000377783	AGER,CD109,F12,F2,FGA,FGB,FGG,HRG,KLKB1,KNG1,PLG,PROS1,THBD
Biological process	GO:0030449	regulation of complement activation	12	52	6.37e-11	ENSP00000224181,ENSP00000245907,ENSP00000263413,ENSP00000308541,ENSP00000319464,ENSP00000356030,ENSP00000360281,ENSP00000377783,ENSP00000378130,ENSP00000396688,ENSP00000415941,ENSP00000416561	C3,C4A,C4B,C6,C8B,C8G,CD55,CFB,CFI,CPN2,F2,PROS1
Biological process	GO:0002920	regulation of humoral immune response	13	70	7.34e-11	ENSP00000224181,ENSP00000245907,ENSP00000263413,ENSP00000265983,ENSP00000308541,ENSP00000319464,ENSP00000356030,ENSP00000360281,ENSP00000377783,ENSP00000378130,ENSP00000396688,ENSP00000415941,ENSP00000416561	C3,C4A,C4B,C6,C8B,C8G,CD55,CFB,CFI,CPN2,F2,HPX,PROS1
Biological process	GO:0002673	regulation of acute inflammatory response	14	92	1.01e-10	ENSP00000224181,ENSP00000245907,ENSP00000253496,ENSP00000263413,ENSP00000264690,ENSP00000308541,ENSP00000319464,ENSP00000356030,ENSP00000360281,ENSP00000377783,ENSP00000378130,ENSP00000396688,ENSP00000415941,ENSP00000416561	C3,C4A,C4B,C6,C8B,C8G,CD55,CFB,CFI,CPN2,F12,F2,KLKB1,PROS1
Biological process	GO:0007596	blood coagulation	21	288	1.06e-10	ENSP00000215727,ENSP00000218099,ENSP00000232003,ENSP00000253496,ENSP00000263277,ENSP00000264690,ENSP00000265023,ENSP00000286548,ENSP00000306099,ENSP00000306361,ENSP00000308541,ENSP00000308938,ENSP00000327116,ENSP00000327431,ENSP00000336829,ENSP00000356671,ENSP00000366307,ENSP00000369654,ENSP00000377783,ENSP00000399421,ENSP00000479153	CD36,EHD1,EHD2,EHD3,F12,F2,F9,FGA,FGB,FGG,GNAQ,HBD,HBG1,HRG,KLKB1,KNG1,PLG,PROS1,SERPINC1,SERPIND1,THBD
Biological process	GO:0070613	regulation of protein processing	15	116	1.16e-10	ENSP00000224181,ENSP00000245907,ENSP00000253496,ENSP00000263413,ENSP00000264690,ENSP00000296130,ENSP00000308541,ENSP00000319464,ENSP00000356030,ENSP00000360281,ENSP00000377783,ENSP00000378130,ENSP00000396688,ENSP00000415941,ENSP00000416561	C3,C4A,C4B,C6,C8B,C8G,CD55,CFB,CFI,CLEC3B,CPN2,F12,F2,KLKB1,PROS1
Biological process	GO:0043062	extracellular structure organization	22	339	2.23e-10	ENSP00000007722,ENSP00000052754,ENSP00000218388,ENSP00000227667,ENSP00000233242,ENSP00000236850,ENSP00000237014,ENSP00000264187,ENSP00000264690,ENSP00000300527,ENSP00000306099,ENSP00000306361,ENSP00000308938,ENSP00000336829,ENSP00000355180,ENSP00000355627,ENSP00000356969,ENSP00000365081,ENSP00000415283,ENSP00000457421,ENSP00000466090,ENSP00000466775	AGT,APOA1,APOA2,APOB,APOC2,APOC3,APOM,COL6A1,COL6A2,DCN,ELANE,FGA,FGB,FGG,ICAM2,ITGA3,KLKB1,NID1,PECAM1,PLG,TIMP1,TTR
Biological process	GO:0009611	response to wounding	27	547	2.51e-10	ENSP00000052754,ENSP00000215727,ENSP00000218099,ENSP00000218388,ENSP00000232003,ENSP00000236850,ENSP00000253496,ENSP00000263277,ENSP00000264036,ENSP00000264690,ENSP00000265023,ENSP00000286548,ENSP00000306099,ENSP00000306361,ENSP00000308541,ENSP00000308938,ENSP00000327116,ENSP00000327431,ENSP00000336829,ENSP00000356671,ENSP00000364210,ENSP00000366307,ENSP00000369654,ENSP00000377783,ENSP00000386881…	AGER,APOA1,CD36,DCN,DYSF,EHD1,EHD2,EHD3,F12,F2,F9,FGA,FGB,FGG,GNAQ,HBD,HBG1,HRG,KLKB1,KNG1,MCAM,PLG,PROS1,SERPINC1,SERPIND1,THBD,TIMP1
Biological process	GO:0042060	wound healing	25	461	2.51e-10	ENSP00000052754,ENSP00000215727,ENSP00000218099,ENSP00000218388,ENSP00000232003,ENSP00000253496,ENSP00000263277,ENSP00000264036,ENSP00000264690,ENSP00000265023,ENSP00000286548,ENSP00000306099,ENSP00000306361,ENSP00000308541,ENSP00000308938,ENSP00000327116,ENSP00000327431,ENSP00000336829,ENSP00000356671,ENSP00000366307,ENSP00000369654,ENSP00000377783,ENSP00000386881,ENSP00000399421,ENSP00000479153	CD36,DCN,DYSF,EHD1,EHD2,EHD3,F12,F2,F9,FGA,FGB,FGG,GNAQ,HBD,HBG1,HRG,KLKB1,KNG1,MCAM,PLG,PROS1,SERPINC1,SERPIND1,THBD,TIMP1
Biological process	GO:0042730	fibrinolysis	9	21	3.69e-10	ENSP00000232003,ENSP00000253496,ENSP00000264690,ENSP00000306099,ENSP00000306361,ENSP00000308541,ENSP00000308938,ENSP00000336829,ENSP00000377783	F12,F2,FGA,FGB,FGG,HRG,KLKB1,PLG,PROS1
Biological process	GO:0032940	secretion by cell	35	959	4.15e-10	ENSP00000005257,ENSP00000218388,ENSP00000232003,ENSP00000236850,ENSP00000237014,ENSP00000241052,ENSP00000245907,ENSP00000246006,ENSP00000252593,ENSP00000259396,ENSP00000263100,ENSP00000264908,ENSP00000265023,ENSP00000265709,ENSP00000266041,ENSP00000287097,ENSP00000296130,ENSP00000306099,ENSP00000306361,ENSP00000306920,ENSP00000308938,ENSP00000336829,ENSP00000336888,ENSP00000348170,ENSP00000355627…	A1BG,AGT,AHSG,ANK1,ANXA3,APOA1,BST2,C3,CAT,CD109,CD36,CD55,CD93,CLEC3B,ELANE,FGA,FGB,FGG,GLB1,HP,HRG,ITIH3,ITIH4,KNG1,MME,ORM1,PECAM1,PLG,PROS1,RALA,SERPINA4,SLC44A2,TF,TIMP1,TTR
Biological process	GO:0030195	negative regulation of blood coagulation	11	48	4.18e-10	ENSP00000232003,ENSP00000253496,ENSP00000264690,ENSP00000265023,ENSP00000306099,ENSP00000306361,ENSP00000308541,ENSP00000308938,ENSP00000336829,ENSP00000366307,ENSP00000377783	F12,F2,FGA,FGB,FGG,HRG,KLKB1,KNG1,PLG,PROS1,THBD
Biological process	GO:0052547	regulation of peptidase activity	23	420	1.4e-09	ENSP00000215727,ENSP00000218388,ENSP00000232003,ENSP00000245907,ENSP00000252593,ENSP00000265023,ENSP00000265132,ENSP00000266041,ENSP00000273283,ENSP00000287097,ENSP00000329374,ENSP00000339191,ENSP00000342850,ENSP00000351190,ENSP00000355627,ENSP00000356671,ENSP00000377783,ENSP00000393887,ENSP00000396688,ENSP00000415769,ENSP00000415941,ENSP00000433560,ENSP00000450838	AGT,AHSG,AMBP,BST2,C3,C4A,C4B,CAV1,CD109,CRYAB,HRG,ITIH1,ITIH2,ITIH3,ITIH4,KNG1,PROS1,SERPINA4,SERPINA6,SERPINA7,SERPINC1,SERPIND1,TIMP1
Biological process	GO:0050776	regulation of immune response	32	873	3.06e-09	ENSP00000224181,ENSP00000232003,ENSP00000233242,ENSP00000236850,ENSP00000245907,ENSP00000252593,ENSP00000263413,ENSP00000265132,ENSP00000265983,ENSP00000270879,ENSP00000306099,ENSP00000306361,ENSP00000308541,ENSP00000319464,ENSP00000336829,ENSP00000339191,ENSP00000352834,ENSP00000356030,ENSP00000356969,ENSP00000357691,ENSP00000360281,ENSP00000363001,ENSP00000364210,ENSP00000377783,ENSP00000378130…	AGER,AMBP,APOA1,APOA2,APOB,BST2,C3,C4A,C4B,C6,C8B,C8G,CAV1,CD36,CD55,CFB,CFI,CPN2,ELANE,F2,FCN3,FGA,FGB,FGG,HPX,HRG,ICAM2,MYO1C,PROS1,S100A14,SFTPA1,SMPDL3B
Biological process	GO:0006950	response to stress	67	3267	3.83e-09	ENSP00000052754,ENSP00000211287,ENSP00000215727,ENSP00000218099,ENSP00000218388,ENSP00000224181,ENSP00000232003,ENSP00000236850,ENSP00000241052,ENSP00000245907,ENSP00000246957,ENSP00000252593,ENSP00000253496,ENSP00000259396,ENSP00000263277,ENSP00000263413,ENSP00000264036,ENSP00000264690,ENSP00000264908,ENSP00000265023,ENSP00000266041,ENSP00000270879,ENSP00000278222,ENSP00000285379,ENSP00000286548…	ADIPOQ,AGER,AGT,AHSG,ANXA3,APOA1,APOA2,BST2,C3,C4A,C4B,C6,C8B,C8G,CA2,CAT,CAV1,CD36,CD55,CFB,CFI,CRYAB,DCN,DYSF,EHD1,EHD2,EHD3,ELANE,F12,F2,F9,FCN3,FEN1,FGA,FGB,FGG,GFPT1,GNAQ,HBD,HBG1,HP,HRG,ITIH4,KLKB1,KNG1,MAPK13,MB,MCAM,MYO1C,MYO6,ORM1,PLG,PROS1,PYCR1,S100A14,S100B,SAA4,SERPINC1,SERPIND1,SLC2A1,SMPDL3B,SOD3,STK39,SULT1A3,THBD,TIMP1,TRAP1
Biological process	GO:0050896	response to stimulus	116	7824	4.29e-09	ENSP00000005257,ENSP00000007722,ENSP00000014914,ENSP00000052754,ENSP00000199708,ENSP00000204961,ENSP00000211287,ENSP00000215727,ENSP00000216410,ENSP00000218099,ENSP00000218388,ENSP00000220325,ENSP00000222145,ENSP00000222381,ENSP00000222693,ENSP00000224181,ENSP00000227667,ENSP00000232003,ENSP00000233242,ENSP00000236850,ENSP00000237014,ENSP00000241052,ENSP00000245907,ENSP00000246006,ENSP00000246792…	A1BG,ABCC3,ADIPOQ,AGER,AGT,AHSG,ANK1,ANXA3,APOA1,APOA2,APOB,APOC2,APOC3,APOM,BCAM,BST2,C3,C4A,C4B,C6,C8B,C8G,CA1,CA2,CAT,CAV1,CAV2,CD36,CD55,CD93,CDH13,CDH5,CFB,CFI,CLEC3B,COL6A1,COL6A2,CRYAB,CSPG4,DCN,DYSF,EFNB1,EHD1,EHD2,EHD3,EHD4,ELANE,ENSG00000157654,ENSG00000258947,EPB41L5,F12,F2,F9,FABP4,FCN3,FEN1,FGA,FGB,FGG,FHL2,GFPT1,GLB1,GNAQ,GNPNAT1,GPRC5A,HBD,HBG1,HBQ1,HP,HRG,ICAM2,IGFALS,ITGA3,ITIH4,…
Biological process	GO:0006897	endocytosis	24	510	8.81e-09	ENSP00000220325,ENSP00000222693,ENSP00000233242,ENSP00000236850,ENSP00000245907,ENSP00000246006,ENSP00000263277,ENSP00000264908,ENSP00000265132,ENSP00000265983,ENSP00000270879,ENSP00000339191,ENSP00000348170,ENSP00000352834,ENSP00000358994,ENSP00000364210,ENSP00000378130,ENSP00000393887,ENSP00000397082,ENSP00000399421,ENSP00000415941,ENSP00000457421,ENSP00000466090,ENSP00000479153	AGER,AHSG,AMBP,ANXA3,APOA1,APOB,C3,C4B,CAV1,CAV2,CD36,CD93,CFI,EHD1,EHD2,EHD4,ELANE,FCN3,HP,HPX,MYO1C,MYO6,PECAM1,SFTPA1
Biological process	GO:0006956	complement activation	10	49	8.86e-09	ENSP00000224181,ENSP00000245907,ENSP00000263413,ENSP00000270879,ENSP00000356030,ENSP00000360281,ENSP00000378130,ENSP00000396688,ENSP00000415941,ENSP00000416561	C3,C4A,C4B,C6,C8B,C8G,CD55,CFB,CFI,FCN3
Biological process	GO:0050878	regulation of body fluid levels	23	483	1.7e-08	ENSP00000215727,ENSP00000218099,ENSP00000232003,ENSP00000253496,ENSP00000263277,ENSP00000264690,ENSP00000265023,ENSP00000286548,ENSP00000306099,ENSP00000306361,ENSP00000308541,ENSP00000308938,ENSP00000327116,ENSP00000327431,ENSP00000336829,ENSP00000339191,ENSP00000348278,ENSP00000356671,ENSP00000366307,ENSP00000369654,ENSP00000377783,ENSP00000399421,ENSP00000479153	CAV1,CD36,EHD1,EHD2,EHD3,F12,F2,F9,FGA,FGB,FGG,GNAQ,HBD,HBG1,HRG,KLKB1,KNG1,PLG,PROS1,SERPINC1,SERPIND1,STK39,THBD
Biological process	GO:0002526	acute inflammatory response	11	73	1.8e-08	ENSP00000253496,ENSP00000259396,ENSP00000264690,ENSP00000266041,ENSP00000278222,ENSP00000308541,ENSP00000348170,ENSP00000356671,ENSP00000356969,ENSP00000393887,ENSP00000466090	AHSG,APOA2,ELANE,F12,F2,HP,ITIH4,KLKB1,ORM1,SAA4,SERPINC1
Biological process	GO:0032102	negative regulation of response to external stimulus	18	281	1.95e-08	ENSP00000232003,ENSP00000236850,ENSP00000253496,ENSP00000264690,ENSP00000265023,ENSP00000287097,ENSP00000306099,ENSP00000306361,ENSP00000308541,ENSP00000308938,ENSP00000336829,ENSP00000344115,ENSP00000363001,ENSP00000364210,ENSP00000366307,ENSP00000377783,ENSP00000389814,ENSP00000466090	ADIPOQ,AGER,APOA1,CD109,CDH5,ELANE,F12,F2,FGA,FGB,FGG,HRG,KLKB1,KNG1,PLG,PROS1,SMPDL3B,THBD
Biological process	GO:0006959	humoral immune response	17	252	2.89e-08	ENSP00000224181,ENSP00000232003,ENSP00000245907,ENSP00000252593,ENSP00000263413,ENSP00000265023,ENSP00000270879,ENSP00000306099,ENSP00000306361,ENSP00000308541,ENSP00000356030,ENSP00000360281,ENSP00000378130,ENSP00000396688,ENSP00000415941,ENSP00000416561,ENSP00000466090	BST2,C3,C4A,C4B,C6,C8B,C8G,CD55,CFB,CFI,ELANE,F2,FCN3,FGA,FGB,HRG,KNG1
Biological process	GO:0034381	plasma lipoprotein particle clearance	9	40	3.26e-08	ENSP00000227667,ENSP00000233242,ENSP00000236850,ENSP00000356969,ENSP00000365081,ENSP00000389814,ENSP00000399421,ENSP00000466775,ENSP00000479153	ADIPOQ,APOA1,APOA2,APOB,APOC2,APOC3,APOM,CD36,EHD1
Biological process	GO:0051246	regulation of protein metabolic process	57	2668	3.9e-08	ENSP00000014914,ENSP00000052754,ENSP00000215727,ENSP00000218388,ENSP00000220325,ENSP00000222693,ENSP00000224181,ENSP00000232003,ENSP00000236850,ENSP00000245907,ENSP00000246792,ENSP00000246957,ENSP00000252593,ENSP00000253496,ENSP00000256104,ENSP00000263413,ENSP00000264690,ENSP00000265023,ENSP00000265132,ENSP00000265983,ENSP00000266041,ENSP00000273283,ENSP00000286548,ENSP00000287097,ENSP00000290866…	ACE,ADIPOQ,AGER,AGT,AHSG,AMBP,APOA1,APOA2,BST2,C3,C4A,C4B,C6,C8B,C8G,CAV1,CAV2,CD109,CD36,CD55,CFB,CFI,CLEC3B,CPN2,CRYAB,CSPG4,DCN,EHD4,ELANE,F12,F2,FABP4,FGA,FGB,FGG,GNAQ,GPRC5A,HPX,HRG,ITIH1,ITIH2,ITIH3,ITIH4,KLKB1,KNG1,PROS1,RDX,RRAS,SERPINA4,SERPINA6,SERPINA7,SERPINC1,SERPIND1,STK39,SYAP1,TIMP1,TRAP1
Biological process	GO:0002376	immune system process	53	2370	3.98e-08	ENSP00000007722,ENSP00000204961,ENSP00000224181,ENSP00000232003,ENSP00000233242,ENSP00000237014,ENSP00000241052,ENSP00000245907,ENSP00000246006,ENSP00000246792,ENSP00000252593,ENSP00000253496,ENSP00000259396,ENSP00000263100,ENSP00000263413,ENSP00000264908,ENSP00000265023,ENSP00000270879,ENSP00000278927,ENSP00000287097,ENSP00000290866,ENSP00000291700,ENSP00000300215,ENSP00000306099,ENSP00000306361…	A1BG,ACE,AGER,AHSG,AHSP,ANXA3,APOB,BPGM,BST2,C3,C4A,C4B,C6,C8B,C8G,CAT,CAV1,CD109,CD36,CD55,CD93,CFB,CFI,EFNB1,ELANE,EPB42,ESAM,F12,F2,FCN3,FGA,FGB,FGG,GLB1,HP,HRG,ICAM2,ITGA3,KNG1,MB,MME,MYO1C,ORM1,PECAM1,PROS1,RRAS,S100A14,S100B,SERPINC1,SFTPA1,SLC44A2,SMPDL3B,TTR
Biological process	GO:0072378	blood coagulation, fibrin clot formation	8	27	4.48e-08	ENSP00000218099,ENSP00000253496,ENSP00000264690,ENSP00000265023,ENSP00000306099,ENSP00000306361,ENSP00000308541,ENSP00000336829	F12,F2,F9,FGA,FGB,FGG,KLKB1,KNG1
Biological process	GO:0002443	leukocyte mediated immunity	25	632	9.3e-08	ENSP00000224181,ENSP00000237014,ENSP00000241052,ENSP00000245907,ENSP00000246006,ENSP00000252593,ENSP00000259396,ENSP00000263100,ENSP00000263413,ENSP00000264908,ENSP00000290866,ENSP00000306920,ENSP00000308541,ENSP00000336888,ENSP00000348170,ENSP00000356030,ENSP00000360281,ENSP00000378130,ENSP00000393887,ENSP00000396688,ENSP00000399421,ENSP00000415941,ENSP00000418525,ENSP00000457421,ENSP00000466090	A1BG,ACE,AHSG,ANXA3,BST2,C3,C4A,C4B,C6,C8B,C8G,CAT,CD36,CD55,CD93,CFI,ELANE,F2,GLB1,HP,MME,ORM1,PECAM1,SLC44A2,TTR
Biological process	GO:0051248	negative regulation of protein metabolic process	33	1075	9.32e-08	ENSP00000014914,ENSP00000052754,ENSP00000215727,ENSP00000218388,ENSP00000232003,ENSP00000245907,ENSP00000252593,ENSP00000256104,ENSP00000265023,ENSP00000265132,ENSP00000266041,ENSP00000273283,ENSP00000286548,ENSP00000287097,ENSP00000306361,ENSP00000308541,ENSP00000329374,ENSP00000339191,ENSP00000342850,ENSP00000348278,ENSP00000351190,ENSP00000355627,ENSP00000356030,ENSP00000356671,ENSP00000377783…	ADIPOQ,AGT,AHSG,AMBP,BST2,C3,C4A,C4B,CAV1,CD109,CD55,CRYAB,DCN,ELANE,F2,FABP4,FGA,GNAQ,GPRC5A,HRG,ITIH1,ITIH2,ITIH3,ITIH4,KNG1,PROS1,SERPINA4,SERPINA6,SERPINA7,SERPINC1,SERPIND1,STK39,TIMP1
Biological process	GO:0097006	regulation of plasma lipoprotein particle levels	10	70	1.62e-07	ENSP00000227667,ENSP00000233242,ENSP00000236850,ENSP00000355627,ENSP00000356969,ENSP00000365081,ENSP00000389814,ENSP00000399421,ENSP00000466775,ENSP00000479153	ADIPOQ,AGT,APOA1,APOA2,APOB,APOC2,APOC3,APOM,CD36,EHD1
Biological process	GO:0006958	complement activation, classical pathway	8	34	1.99e-07	ENSP00000224181,ENSP00000245907,ENSP00000263413,ENSP00000356030,ENSP00000360281,ENSP00000378130,ENSP00000396688,ENSP00000415941	C3,C4A,C4B,C6,C8B,C8G,CD55,CFI
Biological process	GO:0048583	regulation of response to stimulus	70	3882	2.49e-07	ENSP00000007722,ENSP00000014914,ENSP00000052754,ENSP00000211287,ENSP00000218388,ENSP00000222693,ENSP00000224181,ENSP00000227667,ENSP00000232003,ENSP00000233242,ENSP00000236850,ENSP00000237014,ENSP00000241052,ENSP00000245907,ENSP00000246792,ENSP00000246957,ENSP00000252593,ENSP00000253496,ENSP00000256104,ENSP00000262551,ENSP00000263413,ENSP00000263655,ENSP00000264690,ENSP00000265023,ENSP00000265132…	ADIPOQ,AGER,AGT,AHSG,AMBP,APOA1,APOA2,APOB,APOC3,BST2,C3,C4A,C4B,C6,C8B,C8G,CAT,CAV1,CAV2,CD109,CD36,CD55,CDH13,CDH5,CFB,CFI,CNRIP1,CPN2,CRYAB,CSPG4,DCN,ELANE,F12,F2,FABP4,FCN3,FGA,FGB,FGG,FHL2,GNAQ,GPRC5A,HPX,HRG,ICAM2,ITGA3,KLKB1,KNG1,LIMS2,MAPK13,MMRN2,MYO1C,OGN,PLG,PROS1,PYCR1,RDX,RRAS,S100A14,S100A4,S100B,SAA4,SERPINC1,SFTPA1,SMPDL3B,STK39,THBD,TIMP1,TRAP1,TTR
Biological process	GO:0042221	response to chemical	73	4153	2.79e-07	ENSP00000005257,ENSP00000007722,ENSP00000052754,ENSP00000199708,ENSP00000204961,ENSP00000211287,ENSP00000215727,ENSP00000216410,ENSP00000218388,ENSP00000220325,ENSP00000222381,ENSP00000222693,ENSP00000232003,ENSP00000233242,ENSP00000236850,ENSP00000241052,ENSP00000252593,ENSP00000253496,ENSP00000256104,ENSP00000263713,ENSP00000264908,ENSP00000266041,ENSP00000268613,ENSP00000278222,ENSP00000285238…	ABCC3,ADIPOQ,AGER,AGT,ANXA3,APOA1,APOA2,APOB,APOC2,APOM,BST2,C4B,CA1,CA2,CAT,CAV1,CAV2,CD36,CDH13,CDH5,CLEC3B,COL6A1,COL6A2,CRYAB,DCN,EFNB1,EHD1,EHD4,ELANE,ENSG00000258947,EPB41L5,F12,FABP4,FGA,FGB,FGG,FHL2,GFPT1,GLB1,GNAQ,GNPNAT1,HBD,HBG1,HBQ1,HP,HRG,ITGA3,ITIH4,MAPK13,MB,MME,MYO1C,MYO6,PON1,PYCR1,RALA,RDX,S100A10,S100A14,S100B,SAA4,SERPINC1,SERPIND1,SLC25A10,SLC2A1,SOD3,SPTA1,SPTB,SULT1A3,SYAP1…
Biological process	GO:0032269	negative regulation of cellular protein metabolic process	31	1014	3.13e-07	ENSP00000014914,ENSP00000052754,ENSP00000215727,ENSP00000218388,ENSP00000232003,ENSP00000245907,ENSP00000252593,ENSP00000256104,ENSP00000265023,ENSP00000265132,ENSP00000266041,ENSP00000273283,ENSP00000286548,ENSP00000287097,ENSP00000308541,ENSP00000329374,ENSP00000339191,ENSP00000342850,ENSP00000348278,ENSP00000351190,ENSP00000355627,ENSP00000356030,ENSP00000356671,ENSP00000377783,ENSP00000389814…	ADIPOQ,AGT,AHSG,AMBP,BST2,C3,C4A,C4B,CAV1,CD109,CD55,CRYAB,DCN,F2,FABP4,GNAQ,GPRC5A,HRG,ITIH1,ITIH2,ITIH3,ITIH4,KNG1,PROS1,SERPINA4,SERPINA6,SERPINA7,SERPINC1,SERPIND1,STK39,TIMP1
Biological process	GO:0002682	regulation of immune system process	37	1391	3.25e-07	ENSP00000204961,ENSP00000224181,ENSP00000232003,ENSP00000233242,ENSP00000236850,ENSP00000245907,ENSP00000252593,ENSP00000259396,ENSP00000263413,ENSP00000265132,ENSP00000265983,ENSP00000270879,ENSP00000285379,ENSP00000290866,ENSP00000306099,ENSP00000306361,ENSP00000308541,ENSP00000319464,ENSP00000336829,ENSP00000339191,ENSP00000352834,ENSP00000356030,ENSP00000356969,ENSP00000357691,ENSP00000360281…	ACE,ADIPOQ,AGER,AMBP,APOA1,APOA2,APOB,BST2,C3,C4A,C4B,C6,C8B,C8G,CA2,CAV1,CD36,CD55,CFB,CFI,CPN2,EFNB1,ELANE,F2,FCN3,FGA,FGB,FGG,HPX,HRG,ICAM2,MYO1C,ORM1,PROS1,S100A14,SFTPA1,SMPDL3B
Biological process	GO:0002253	activation of immune response	19	393	4.03e-07	ENSP00000224181,ENSP00000233242,ENSP00000245907,ENSP00000263413,ENSP00000270879,ENSP00000306099,ENSP00000306361,ENSP00000336829,ENSP00000352834,ENSP00000356030,ENSP00000357691,ENSP00000360281,ENSP00000378130,ENSP00000396688,ENSP00000397082,ENSP00000399421,ENSP00000415283,ENSP00000415941,ENSP00000416561	APOB,C3,C4A,C4B,C6,C8B,C8G,CD36,CD55,CFB,CFI,FCN3,FGA,FGB,FGG,ICAM2,MYO1C,S100A14,SFTPA1
Biological process	GO:0050778	positive regulation of immune response	23	589	4.71e-07	ENSP00000224181,ENSP00000232003,ENSP00000233242,ENSP00000245907,ENSP00000263413,ENSP00000265983,ENSP00000270879,ENSP00000306099,ENSP00000306361,ENSP00000336829,ENSP00000339191,ENSP00000352834,ENSP00000356030,ENSP00000357691,ENSP00000360281,ENSP00000378130,ENSP00000396688,ENSP00000397082,ENSP00000399421,ENSP00000415283,ENSP00000415941,ENSP00000416561,ENSP00000466090	APOB,C3,C4A,C4B,C6,C8B,C8G,CAV1,CD36,CD55,CFB,CFI,ELANE,FCN3,FGA,FGB,FGG,HPX,HRG,ICAM2,MYO1C,S100A14,SFTPA1
Biological process	GO:0002252	immune effector process	29	927	5.9e-07	ENSP00000224181,ENSP00000237014,ENSP00000241052,ENSP00000245907,ENSP00000246006,ENSP00000252593,ENSP00000259396,ENSP00000263100,ENSP00000263413,ENSP00000264908,ENSP00000270879,ENSP00000290866,ENSP00000306920,ENSP00000308541,ENSP00000336888,ENSP00000348170,ENSP00000352834,ENSP00000356030,ENSP00000360281,ENSP00000378130,ENSP00000393887,ENSP00000396688,ENSP00000397082,ENSP00000399421,ENSP00000415941…	A1BG,ACE,AHSG,ANXA3,BST2,C3,C4A,C4B,C6,C8B,C8G,CAT,CD36,CD55,CD93,CFB,CFI,ELANE,F2,FCN3,GLB1,HP,MME,MYO1C,ORM1,PECAM1,SFTPA1,SLC44A2,TTR
Biological process	GO:0006952	defense response	34	1234	6.01e-07	ENSP00000218388,ENSP00000224181,ENSP00000232003,ENSP00000245907,ENSP00000252593,ENSP00000253496,ENSP00000259396,ENSP00000263413,ENSP00000264690,ENSP00000264908,ENSP00000265023,ENSP00000266041,ENSP00000270879,ENSP00000278222,ENSP00000291700,ENSP00000306099,ENSP00000306361,ENSP00000308541,ENSP00000348170,ENSP00000352834,ENSP00000356030,ENSP00000356671,ENSP00000356969,ENSP00000357691,ENSP00000360281…	AGER,AHSG,ANXA3,APOA2,BST2,C3,C4A,C4B,C6,C8B,C8G,CD36,CD55,CFB,CFI,ELANE,F12,F2,FCN3,FGA,FGB,HP,HRG,ITIH4,KLKB1,KNG1,MYO1C,ORM1,S100A14,S100B,SAA4,SERPINC1,SMPDL3B,TIMP1
Biological process	GO:0010811	positive regulation of cell-substrate adhesion	11	109	6.07e-07	ENSP00000007722,ENSP00000232003,ENSP00000236850,ENSP00000263713,ENSP00000264187,ENSP00000268613,ENSP00000306099,ENSP00000306361,ENSP00000336829,ENSP00000357801,ENSP00000399421	APOA1,CD36,CDH13,EPB41L5,FGA,FGB,FGG,HRG,ITGA3,NID1,S100A10
Biological process	GO:0002697	regulation of immune effector process	18	362	6.19e-07	ENSP00000224181,ENSP00000236850,ENSP00000245907,ENSP00000252593,ENSP00000263413,ENSP00000265983,ENSP00000308541,ENSP00000319464,ENSP00000356030,ENSP00000356969,ENSP00000360281,ENSP00000364210,ENSP00000377783,ENSP00000378130,ENSP00000396688,ENSP00000399421,ENSP00000415941,ENSP00000416561	AGER,APOA1,APOA2,BST2,C3,C4A,C4B,C6,C8B,C8G,CD36,CD55,CFB,CFI,CPN2,F2,HPX,PROS1
Biological process	GO:0051917	regulation of fibrinolysis	6	14	8.14e-07	ENSP00000232003,ENSP00000253496,ENSP00000264690,ENSP00000308541,ENSP00000308938,ENSP00000366307	F12,F2,HRG,KLKB1,PLG,THBD
Biological process	GO:0034369	plasma lipoprotein particle remodeling	7	27	8.93e-07	ENSP00000227667,ENSP00000233242,ENSP00000236850,ENSP00000355627,ENSP00000356969,ENSP00000365081,ENSP00000466775	AGT,APOA1,APOA2,APOB,APOC2,APOC3,APOM
Biological process	GO:0032268	regulation of cellular protein metabolic process	51	2486	1.19e-06	ENSP00000014914,ENSP00000052754,ENSP00000215727,ENSP00000218388,ENSP00000220325,ENSP00000222693,ENSP00000232003,ENSP00000236850,ENSP00000245907,ENSP00000246792,ENSP00000246957,ENSP00000252593,ENSP00000253496,ENSP00000256104,ENSP00000263413,ENSP00000264690,ENSP00000265023,ENSP00000265132,ENSP00000265983,ENSP00000266041,ENSP00000273283,ENSP00000286548,ENSP00000287097,ENSP00000290866,ENSP00000296130…	ACE,ADIPOQ,AGER,AGT,AHSG,AMBP,APOA1,BST2,C3,C4A,C4B,C6,CAV1,CAV2,CD109,CD36,CD55,CLEC3B,CRYAB,CSPG4,DCN,EHD4,ELANE,F12,F2,FABP4,FGA,FGB,FGG,GNAQ,GPRC5A,HPX,HRG,ITIH1,ITIH2,ITIH3,ITIH4,KLKB1,KNG1,PROS1,RDX,RRAS,SERPINA4,SERPINA6,SERPINA7,SERPINC1,SERPIND1,STK39,SYAP1,TIMP1,TRAP1
Biological process	GO:0032879	regulation of localization	51	2524	1.91e-06	ENSP00000005257,ENSP00000007722,ENSP00000052754,ENSP00000185206,ENSP00000218388,ENSP00000220325,ENSP00000222381,ENSP00000227667,ENSP00000232003,ENSP00000233242,ENSP00000236850,ENSP00000245907,ENSP00000246792,ENSP00000252593,ENSP00000259396,ENSP00000263277,ENSP00000263713,ENSP00000264036,ENSP00000264908,ENSP00000268613,ENSP00000285379,ENSP00000290866,ENSP00000306099,ENSP00000306361,ENSP00000308541…	ACE,ADIPOQ,AGT,AHSG,ANXA3,APOA1,APOA2,APOB,APOC2,APOC3,BST2,C3,C4A,C4B,CA2,CAV1,CD36,CDH13,CLIC5,CRYAB,DCN,EHD1,EHD2,EHD3,EHD4,ELANE,EPB41L5,F2,FGA,FGB,FGG,FHL1,HRG,ITGA3,MCAM,MMRN2,MYO1C,MYO6,ORM1,PLG,PODXL,PON1,PTRF,RALA,RDX,RRAS,S100A14,SLC2A1,STK39,TF,TIMP1
Biological process	GO:0042632	cholesterol homeostasis	9	71	1.97e-06	ENSP00000227667,ENSP00000233242,ENSP00000236850,ENSP00000256104,ENSP00000339191,ENSP00000356969,ENSP00000365081,ENSP00000466775,ENSP00000479153	APOA1,APOA2,APOB,APOC2,APOC3,APOM,CAV1,EHD1,FABP4
Biological process	GO:1905952	regulation of lipid localization	11	129	2.67e-06	ENSP00000222381,ENSP00000227667,ENSP00000233242,ENSP00000236850,ENSP00000245907,ENSP00000355627,ENSP00000356969,ENSP00000389814,ENSP00000399421,ENSP00000466775,ENSP00000479153	ADIPOQ,AGT,APOA1,APOA2,APOB,APOC2,APOC3,C3,CD36,EHD1,PON1
Biological process	GO:0050790	regulation of catalytic activity	47	2249	2.74e-06	ENSP00000014914,ENSP00000052754,ENSP00000215727,ENSP00000218388,ENSP00000222145,ENSP00000222693,ENSP00000227667,ENSP00000232003,ENSP00000236850,ENSP00000245907,ENSP00000252593,ENSP00000256104,ENSP00000264908,ENSP00000265023,ENSP00000265132,ENSP00000266041,ENSP00000273283,ENSP00000286548,ENSP00000287097,ENSP00000290866,ENSP00000308541,ENSP00000312506,ENSP00000319464,ENSP00000329374,ENSP00000339191…	ACE,ADIPOQ,AGER,AGT,AHSG,AMBP,ANXA3,APOA1,APOA2,APOC2,APOC3,BST2,C3,C4A,C4B,CAV1,CAV2,CD109,CPN2,CRYAB,CSPG4,DCN,ELANE,F2,FABP4,GNAQ,GPRC5A,HP,HRG,ITIH1,ITIH2,ITIH3,ITIH4,KNG1,NES,PROS1,RASIP1,RDX,S100A10,SERPINA4,SERPINA6,SERPINA7,SERPINC1,SERPIND1,STK39,SYAP1,TIMP1
Biological process	GO:0034371	chylomicron remodeling	5	8	2.81e-06	ENSP00000227667,ENSP00000233242,ENSP00000236850,ENSP00000356969,ENSP00000466775	APOA1,APOA2,APOB,APOC2,APOC3
Biological process	GO:0031349	positive regulation of defense response	17	365	3.38e-06	ENSP00000211287,ENSP00000233242,ENSP00000245907,ENSP00000253496,ENSP00000256104,ENSP00000264690,ENSP00000265983,ENSP00000306099,ENSP00000306361,ENSP00000336829,ENSP00000339191,ENSP00000355627,ENSP00000357691,ENSP00000364210,ENSP00000397082,ENSP00000399421,ENSP00000415283	AGER,AGT,APOB,C3,CAV1,CD36,F12,FABP4,FGA,FGB,FGG,HPX,ICAM2,KLKB1,MAPK13,S100A14,SFTPA1
Biological process	GO:0065008	regulation of biological quality	63	3559	3.43e-06	ENSP00000052754,ENSP00000215727,ENSP00000218099,ENSP00000226355,ENSP00000227667,ENSP00000232003,ENSP00000233242,ENSP00000236850,ENSP00000237014,ENSP00000245907,ENSP00000253496,ENSP00000256104,ENSP00000262418,ENSP00000263277,ENSP00000264690,ENSP00000265023,ENSP00000265983,ENSP00000285379,ENSP00000286548,ENSP00000290866,ENSP00000291700,ENSP00000300215,ENSP00000305480,ENSP00000306099,ENSP00000306361…	ACE,ADIPOQ,AFM,AGER,AGT,AHSP,APOA1,APOA2,APOB,APOC2,APOC3,APOM,BPGM,C3,CA2,CAV1,CD36,CD55,CPN2,CRYAB,DCN,EHD1,EHD2,EHD3,ELANE,EPB42,F12,F2,F9,FABP4,FEN1,FGA,FGB,FGG,FHL1,GNAQ,HBD,HBG1,HPX,HRG,KLKB1,KNG1,MB,MME,MYO1C,PLG,PROS1,PYCR1,RDX,S100A14,S100B,SERPINA6,SERPINA7,SERPINC1,SERPIND1,SLC2A1,SLC4A1,SPTA1,SPTB,STK39,TF,THBD,TTR
Biological process	GO:0030301	cholesterol transport	8	54	3.46e-06	ENSP00000227667,ENSP00000233242,ENSP00000236850,ENSP00000339191,ENSP00000356969,ENSP00000365081,ENSP00000399421,ENSP00000466775	APOA1,APOA2,APOB,APOC2,APOC3,APOM,CAV1,CD36
Biological process	GO:0048523	negative regulation of cellular process	73	4454	4.12e-06	ENSP00000007722,ENSP00000014914,ENSP00000052754,ENSP00000215727,ENSP00000218388,ENSP00000222145,ENSP00000222693,ENSP00000227667,ENSP00000232003,ENSP00000236850,ENSP00000241052,ENSP00000245907,ENSP00000246792,ENSP00000246957,ENSP00000252593,ENSP00000256104,ENSP00000262551,ENSP00000263655,ENSP00000263713,ENSP00000265023,ENSP00000265132,ENSP00000266041,ENSP00000268613,ENSP00000270879,ENSP00000273283…	ACE,ADIPOQ,AGER,AGT,AHSG,AMBP,APOA1,APOA2,APOC2,APOC3,APOM,BST2,C3,C4A,C4B,CAT,CAV1,CAV2,CD109,CD36,CD55,CDH13,CDH5,CNRIP1,CRYAB,DCN,ELANE,EPB41L5,F2,FABP4,FCN3,FGA,FGB,FGG,FHL1,FHL2,GNAQ,GPRC5A,HP,HRG,ITGA3,ITIH1,ITIH2,ITIH3,ITIH4,KNG1,KRT4,LIMS2,MMRN2,OGN,PBXIP1,PLG,PODXL,POLDIP2,PROS1,PYCR1,RASIP1,RDX,RRAS,S100B,SERPINA4,SERPINA6,SERPINA7,SERPINC1,SERPIND1,SMPDL3B,SPTA1,SPTB,STK39,SULT1A3,THBD…
Biological process	GO:0045785	positive regulation of cell adhesion	17	375	4.68e-06	ENSP00000007722,ENSP00000204961,ENSP00000232003,ENSP00000236850,ENSP00000263713,ENSP00000264187,ENSP00000268613,ENSP00000306099,ENSP00000306361,ENSP00000336829,ENSP00000339191,ENSP00000356030,ENSP00000357801,ENSP00000364210,ENSP00000367817,ENSP00000399421,ENSP00000466090	AGER,APOA1,CAV1,CD36,CD55,CDH13,EFNB1,ELANE,EPB41L5,FGA,FGB,FGG,HRG,ITGA3,NID1,PODXL,S100A10
Biological process	GO:0051336	regulation of hydrolase activity	32	1238	5.7e-06	ENSP00000215727,ENSP00000218388,ENSP00000222145,ENSP00000222693,ENSP00000227667,ENSP00000232003,ENSP00000236850,ENSP00000245907,ENSP00000252593,ENSP00000265023,ENSP00000265132,ENSP00000266041,ENSP00000273283,ENSP00000286548,ENSP00000287097,ENSP00000329374,ENSP00000339191,ENSP00000342850,ENSP00000351190,ENSP00000355627,ENSP00000356671,ENSP00000356969,ENSP00000357801,ENSP00000377783,ENSP00000384136…	AGT,AHSG,AMBP,APOA1,APOA2,APOC2,APOC3,BST2,C3,C4A,C4B,CAV1,CAV2,CD109,CRYAB,GNAQ,HRG,ITIH1,ITIH2,ITIH3,ITIH4,KNG1,PROS1,RASIP1,RDX,S100A10,SERPINA4,SERPINA6,SERPINA7,SERPINC1,SERPIND1,TIMP1
Biological process	GO:0034378	chylomicron assembly	5	10	5.97e-06	ENSP00000227667,ENSP00000233242,ENSP00000236850,ENSP00000356969,ENSP00000466775	APOA1,APOA2,APOB,APOC2,APOC3
Biological process	GO:0060627	regulation of vesicle-mediated transport	19	480	6.09e-06	ENSP00000005257,ENSP00000220325,ENSP00000227667,ENSP00000245907,ENSP00000263277,ENSP00000268613,ENSP00000306099,ENSP00000306361,ENSP00000336829,ENSP00000339191,ENSP00000384136,ENSP00000385834,ENSP00000389814,ENSP00000393887,ENSP00000396688,ENSP00000399421,ENSP00000415941,ENSP00000466775,ENSP00000479153	ADIPOQ,AHSG,APOC2,APOC3,C3,C4A,C4B,CAV1,CD36,CDH13,EHD1,EHD2,EHD4,FGA,FGB,FGG,RALA,RDX,TF
Biological process	GO:0030198	extracellular matrix organization	15	296	6.56e-06	ENSP00000007722,ENSP00000052754,ENSP00000218388,ENSP00000237014,ENSP00000264187,ENSP00000264690,ENSP00000300527,ENSP00000306099,ENSP00000306361,ENSP00000308938,ENSP00000336829,ENSP00000355180,ENSP00000415283,ENSP00000457421,ENSP00000466090	COL6A1,COL6A2,DCN,ELANE,FGA,FGB,FGG,ICAM2,ITGA3,KLKB1,NID1,PECAM1,PLG,TIMP1,TTR
Biological process	GO:0032501	multicellular organismal process	94	6507	6.73e-06	ENSP00000005257,ENSP00000007722,ENSP00000052754,ENSP00000185206,ENSP00000204961,ENSP00000215727,ENSP00000216410,ENSP00000218099,ENSP00000218388,ENSP00000222145,ENSP00000222693,ENSP00000227667,ENSP00000232003,ENSP00000233242,ENSP00000236850,ENSP00000241052,ENSP00000245907,ENSP00000246792,ENSP00000252593,ENSP00000253496,ENSP00000256104,ENSP00000262551,ENSP00000263277,ENSP00000263413,ENSP00000263713…	ACE,ADIPOQ,AGER,AGT,AHSG,AHSP,AMBP,ANXA3,APOA1,APOA2,APOB,APOC2,APOC3,APOM,BPGM,BST2,BZW2,C3,C6,CA2,CAT,CAV1,CAV2,CD109,CD36,CD55,CDH13,CDH5,CLEC14A,CLEC3B,CLIC5,COL6A1,CRYAB,CSPG4,DCN,DYSF,EFNB1,EHD1,EHD2,EHD3,ENSG00000258947,EPB41L5,EPB42,F12,F2,F9,FABP4,FEN1,FGA,FGB,FGG,FHL1,FHL2,GFPT1,GNAQ,GNPNAT1,GPM6A,HBD,HBG1,HRG,ITGA3,KLKB1,KNG1,KRT4,MB,MCAM,MME,MMRN2,MYO6,NEBL,NES,NID1,OGN,PBXIP1,PCDH1,P…
Biological process	GO:0002684	positive regulation of immune system process	26	882	8.32e-06	ENSP00000204961,ENSP00000224181,ENSP00000232003,ENSP00000233242,ENSP00000245907,ENSP00000263413,ENSP00000265983,ENSP00000270879,ENSP00000285379,ENSP00000306099,ENSP00000306361,ENSP00000336829,ENSP00000339191,ENSP00000352834,ENSP00000356030,ENSP00000357691,ENSP00000360281,ENSP00000364210,ENSP00000378130,ENSP00000396688,ENSP00000397082,ENSP00000399421,ENSP00000415283,ENSP00000415941,ENSP00000416561…	AGER,APOB,C3,C4A,C4B,C6,C8B,C8G,CA2,CAV1,CD36,CD55,CFB,CFI,EFNB1,ELANE,FCN3,FGA,FGB,FGG,HPX,HRG,ICAM2,MYO1C,S100A14,SFTPA1
Biological process	GO:0065009	regulation of molecular function	59	3322	8.71e-06	ENSP00000014914,ENSP00000052754,ENSP00000215727,ENSP00000218388,ENSP00000222145,ENSP00000222381,ENSP00000222693,ENSP00000227667,ENSP00000232003,ENSP00000236850,ENSP00000237014,ENSP00000241052,ENSP00000245907,ENSP00000252593,ENSP00000256104,ENSP00000262551,ENSP00000263655,ENSP00000263713,ENSP00000264908,ENSP00000265023,ENSP00000265132,ENSP00000266041,ENSP00000273283,ENSP00000278222,ENSP00000286548…	ACE,ADIPOQ,AGER,AGT,AHSG,AMBP,ANXA3,APOA1,APOA2,APOC2,APOC3,BST2,C3,C4A,C4B,CAT,CAV1,CAV2,CD109,CD36,CNRIP1,CPN2,CRYAB,CSPG4,DCN,EHD3,ELANE,EPB41L5,F2,FABP4,FHL1,GNAQ,GPRC5A,HP,HRG,ITIH1,ITIH2,ITIH3,ITIH4,KNG1,NES,OGN,PON1,PROS1,RASIP1,RDX,S100A10,SAA4,SERPINA4,SERPINA6,SERPINA7,SERPINC1,SERPIND1,SPTA1,SPTB,STK39,SYAP1,TIMP1,TTR
Biological process	GO:0033344	cholesterol efflux	6	24	8.78e-06	ENSP00000227667,ENSP00000233242,ENSP00000236850,ENSP00000356969,ENSP00000365081,ENSP00000466775	APOA1,APOA2,APOB,APOC2,APOC3,APOM
Biological process	GO:0048584	positive regulation of response to stimulus	43	2054	9.43e-06	ENSP00000052754,ENSP00000211287,ENSP00000222693,ENSP00000224181,ENSP00000232003,ENSP00000233242,ENSP00000236850,ENSP00000241052,ENSP00000245907,ENSP00000253496,ENSP00000256104,ENSP00000263413,ENSP00000264690,ENSP00000265983,ENSP00000268613,ENSP00000270879,ENSP00000291700,ENSP00000306099,ENSP00000306361,ENSP00000308541,ENSP00000308938,ENSP00000312506,ENSP00000326888,ENSP00000336829,ENSP00000339191…	ADIPOQ,AGER,AGT,APOA1,APOB,C3,C4A,C4B,C6,C8B,C8G,CAT,CAV1,CAV2,CD36,CD55,CDH13,CFB,CFI,CSPG4,DCN,ELANE,F12,F2,FABP4,FCN3,FGA,FGB,FGG,HPX,HRG,ICAM2,KLKB1,LIMS2,MAPK13,MYO1C,PLG,S100A14,S100A4,S100B,SFTPA1,STK39,THBD
Biological process	GO:0002446	neutrophil mediated immunity	19	498	9.58e-06	ENSP00000237014,ENSP00000241052,ENSP00000245907,ENSP00000246006,ENSP00000252593,ENSP00000259396,ENSP00000263100,ENSP00000264908,ENSP00000290866,ENSP00000306920,ENSP00000308541,ENSP00000336888,ENSP00000348170,ENSP00000356030,ENSP00000393887,ENSP00000399421,ENSP00000418525,ENSP00000457421,ENSP00000466090	A1BG,ACE,AHSG,ANXA3,BST2,C3,CAT,CD36,CD55,CD93,ELANE,F2,GLB1,HP,MME,ORM1,PECAM1,SLC44A2,TTR
Biological process	GO:0048585	negative regulation of response to stimulus	35	1483	1.02e-05	ENSP00000007722,ENSP00000014914,ENSP00000052754,ENSP00000222693,ENSP00000232003,ENSP00000236850,ENSP00000246957,ENSP00000252593,ENSP00000253496,ENSP00000263655,ENSP00000264690,ENSP00000265023,ENSP00000265132,ENSP00000287097,ENSP00000306099,ENSP00000306361,ENSP00000308541,ENSP00000308938,ENSP00000336829,ENSP00000339191,ENSP00000344115,ENSP00000348278,ENSP00000355627,ENSP00000356030,ENSP00000356969…	ADIPOQ,AGER,AGT,AHSG,AMBP,APOA1,APOA2,BST2,CAV1,CAV2,CD109,CD55,CDH5,CNRIP1,DCN,ELANE,F12,F2,FGA,FGB,FGG,FHL2,GPRC5A,HRG,ITGA3,KLKB1,KNG1,MMRN2,PLG,PROS1,PYCR1,SMPDL3B,STK39,THBD,TRAP1
Biological process	GO:0034377	plasma lipoprotein particle assembly	6	25	1.03e-05	ENSP00000227667,ENSP00000233242,ENSP00000236850,ENSP00000356969,ENSP00000365081,ENSP00000466775	APOA1,APOA2,APOB,APOC2,APOC3,APOM
Biological process	GO:0010810	regulation of cell-substrate adhesion	12	189	1.07e-05	ENSP00000007722,ENSP00000232003,ENSP00000236850,ENSP00000263713,ENSP00000264187,ENSP00000268613,ENSP00000306099,ENSP00000306361,ENSP00000308938,ENSP00000336829,ENSP00000357801,ENSP00000399421	APOA1,CD36,CDH13,EPB41L5,FGA,FGB,FGG,HRG,ITGA3,NID1,PLG,S100A10
Biological process	GO:0006955	immune response	36	1560	1.1e-05	ENSP00000224181,ENSP00000232003,ENSP00000237014,ENSP00000241052,ENSP00000245907,ENSP00000246006,ENSP00000252593,ENSP00000253496,ENSP00000259396,ENSP00000263100,ENSP00000263413,ENSP00000264908,ENSP00000265023,ENSP00000270879,ENSP00000291700,ENSP00000306099,ENSP00000306361,ENSP00000306920,ENSP00000308541,ENSP00000336888,ENSP00000348170,ENSP00000352834,ENSP00000356030,ENSP00000356671,ENSP00000360281…	A1BG,AGER,AHSG,ANXA3,BST2,C3,C4A,C4B,C6,C8B,C8G,CAT,CD36,CD55,CD93,CFB,CFI,ELANE,F12,F2,FCN3,FGA,FGB,GLB1,HP,HRG,KNG1,MME,MYO1C,ORM1,PECAM1,S100B,SERPINC1,SLC44A2,SMPDL3B,TTR
Biological process	GO:0048519	negative regulation of biological process	77	4953	1.13e-05	ENSP00000007722,ENSP00000014914,ENSP00000052754,ENSP00000215727,ENSP00000218388,ENSP00000222145,ENSP00000222693,ENSP00000227667,ENSP00000232003,ENSP00000236850,ENSP00000241052,ENSP00000245907,ENSP00000246792,ENSP00000246957,ENSP00000252593,ENSP00000253496,ENSP00000256104,ENSP00000259396,ENSP00000262551,ENSP00000263655,ENSP00000263713,ENSP00000264690,ENSP00000265023,ENSP00000265132,ENSP00000266041…	ACE,ADIPOQ,AGER,AGT,AHSG,AMBP,APOA1,APOA2,APOC2,APOC3,APOM,BST2,C3,C4A,C4B,CAT,CAV1,CAV2,CD109,CD36,CD55,CDH13,CDH5,CNRIP1,CRYAB,DCN,ELANE,EPB41L5,F12,F2,FABP4,FCN3,FGA,FGB,FGG,FHL1,FHL2,GNAQ,GPRC5A,HP,HRG,ITGA3,ITIH1,ITIH2,ITIH3,ITIH4,KLKB1,KNG1,KRT4,LIMS2,MMRN2,OGN,ORM1,PBXIP1,PC,PLG,PODXL,POLDIP2,PROS1,PYCR1,RASIP1,RDX,RRAS,S100B,SERPINA4,SERPINA6,SERPINA7,SERPINC1,SERPIND1,SMPDL3B,SPTA1,SPTB,…
Biological process	GO:0007155	cell adhesion	25	843	1.15e-05	ENSP00000007722,ENSP00000204961,ENSP00000246006,ENSP00000263713,ENSP00000264036,ENSP00000264187,ENSP00000265132,ENSP00000268613,ENSP00000270233,ENSP00000278927,ENSP00000287008,ENSP00000300527,ENSP00000306099,ENSP00000306361,ENSP00000326888,ENSP00000336829,ENSP00000344115,ENSP00000351310,ENSP00000355180,ENSP00000367817,ENSP00000379678,ENSP00000399421,ENSP00000415283,ENSP00000416683,ENSP00000457421	AMBP,BCAM,CD36,CD93,CDH13,CDH5,COL6A1,COL6A2,COL6A6,EFNB1,EPB41L5,ESAM,FGA,FGB,FGG,ICAM2,IGFALS,ITGA3,LIMS2,MCAM,NID1,PCDH1,PECAM1,PGM5,PODXL
Biological process	GO:0051128	regulation of cellular component organization	46	2306	1.15e-05	ENSP00000005257,ENSP00000007722,ENSP00000052754,ENSP00000220325,ENSP00000222693,ENSP00000227667,ENSP00000232003,ENSP00000236850,ENSP00000245907,ENSP00000252593,ENSP00000263277,ENSP00000263713,ENSP00000265709,ENSP00000268613,ENSP00000280187,ENSP00000281537,ENSP00000290866,ENSP00000291700,ENSP00000300215,ENSP00000305480,ENSP00000306099,ENSP00000306361,ENSP00000308541,ENSP00000327116,ENSP00000336829…	ACE,ADIPOQ,AGT,AHSG,ANK1,APOA1,APOA2,APOC2,APOC3,APOM,BST2,C3,C4A,C4B,CAV1,CAV2,CD36,CDH13,CRYAB,DCN,EHD1,EHD2,EHD3,EHD4,EPB41L5,EPB42,F2,FEN1,FGA,FGB,FGG,FHL1,GPM6A,HRG,ITGA3,MYO1C,NES,PODXL,RALA,RDX,S100A10,S100B,SPTA1,SPTB,TF,TJP1
Biological process	GO:0030194	positive regulation of blood coagulation	6	26	1.18e-05	ENSP00000232003,ENSP00000253496,ENSP00000308541,ENSP00000308938,ENSP00000366307,ENSP00000399421	CD36,F12,F2,HRG,PLG,THBD
Biological process	GO:0051241	negative regulation of multicellular organismal process	29	1098	1.24e-05	ENSP00000052754,ENSP00000218388,ENSP00000227667,ENSP00000232003,ENSP00000236850,ENSP00000252593,ENSP00000253496,ENSP00000259396,ENSP00000264690,ENSP00000265023,ENSP00000291700,ENSP00000306099,ENSP00000306361,ENSP00000308541,ENSP00000308938,ENSP00000326888,ENSP00000336829,ENSP00000348278,ENSP00000355627,ENSP00000356969,ENSP00000361097,ENSP00000364210,ENSP00000365081,ENSP00000366307,ENSP00000377783…	ADIPOQ,AGER,AGT,AHSG,APOA1,APOA2,APOC2,APOC3,APOM,BST2,DCN,ELANE,F12,F2,FGA,FGB,FGG,HRG,KLKB1,KNG1,LIMS2,MMRN2,ORM1,PLG,PROS1,S100B,STK39,THBD,TIMP1
Biological process	GO:0043687	post-translational protein modification	16	365	1.34e-05	ENSP00000215727,ENSP00000218388,ENSP00000233242,ENSP00000236850,ENSP00000245907,ENSP00000265023,ENSP00000306361,ENSP00000336829,ENSP00000351190,ENSP00000356671,ENSP00000356969,ENSP00000373364,ENSP00000385834,ENSP00000393887,ENSP00000396688,ENSP00000414856	AHSG,APOA1,APOA2,APOB,C3,C4A,FGA,FGG,GOLM1,ITIH2,KNG1,SERPINC1,SERPIND1,SPARCL1,TF,TIMP1
Biological process	GO:0030155	regulation of cell adhesion	21	623	1.38e-05	ENSP00000007722,ENSP00000204961,ENSP00000232003,ENSP00000236850,ENSP00000263713,ENSP00000264187,ENSP00000265023,ENSP00000268613,ENSP00000306099,ENSP00000306361,ENSP00000308938,ENSP00000336829,ENSP00000339191,ENSP00000356030,ENSP00000357801,ENSP00000364210,ENSP00000367817,ENSP00000384136,ENSP00000389814,ENSP00000399421,ENSP00000466090	ADIPOQ,AGER,APOA1,CAV1,CD36,CD55,CDH13,EFNB1,ELANE,EPB41L5,FGA,FGB,FGG,HRG,ITGA3,KNG1,NID1,PLG,PODXL,RDX,S100A10
Biological process	GO:0048518	positive regulation of biological process	82	5459	1.4e-05	ENSP00000005257,ENSP00000007722,ENSP00000052754,ENSP00000204961,ENSP00000211287,ENSP00000218388,ENSP00000220325,ENSP00000222381,ENSP00000222693,ENSP00000224181,ENSP00000232003,ENSP00000233242,ENSP00000236850,ENSP00000241052,ENSP00000245907,ENSP00000246792,ENSP00000253496,ENSP00000256104,ENSP00000259396,ENSP00000263277,ENSP00000263413,ENSP00000263713,ENSP00000264036,ENSP00000264187,ENSP00000264690…	ACE,ADIPOQ,AGER,AGT,AHSG,ANK1,ANXA3,APOA1,APOA2,APOB,APOC2,C3,C4A,C4B,C6,C8B,C8G,CA2,CAT,CAV1,CAV2,CD36,CD55,CDH13,CDH5,CFB,CFI,CLEC3B,CSPG4,DCN,EFNB1,EHD1,EHD2,EHD3,EHD4,ELANE,EPB41L5,F12,F2,FABP4,FCN3,FEN1,FGA,FGB,FGG,FHL1,FHL2,GPM6A,HP,HPX,HRG,ICAM2,ITGA3,KLKB1,KNG1,LIMS2,MAPK13,MCAM,MYO1C,MYO6,NES,NID1,ORM1,PC,PLG,PODXL,POLDIP2,PON1,PTRF,RALA,RDX,RRAS,S100A10,S100A14,S100A4,S100B,SFTPA1,STK39…
Biological process	GO:0065007	biological regulation	140	11740	1.77e-05	ENSP00000005257,ENSP00000007722,ENSP00000014914,ENSP00000052754,ENSP00000185206,ENSP00000204961,ENSP00000211287,ENSP00000215727,ENSP00000218099,ENSP00000218388,ENSP00000220325,ENSP00000222145,ENSP00000222381,ENSP00000222693,ENSP00000224181,ENSP00000226355,ENSP00000227667,ENSP00000232003,ENSP00000233242,ENSP00000236850,ENSP00000237014,ENSP00000241052,ENSP00000245907,ENSP00000246006,ENSP00000246792…	ACAD8,ACE,ADIPOQ,AFM,AGER,AGT,AHSG,AHSP,AMBP,ANK1,ANXA3,APOA1,APOA2,APOB,APOC2,APOC3,APOM,BCAM,BPGM,BST2,C3,C4A,C4B,C6,C8B,C8G,CA1,CA2,CAT,CAV1,CAV2,CD109,CD36,CD55,CD93,CDH13,CDH5,CFB,CFI,CLEC3B,CLIC5,CNRIP1,CPN2,CRYAB,CSPG4,DCN,EFNB1,EHD1,EHD2,EHD3,EHD4,ELANE,ENSG00000157654,EPB41L5,EPB42,F12,F2,F9,FABP4,FCN3,FEN1,FGA,FGB,FGG,FHL1,FHL2,GFPT1,GNAQ,GOLM1,GPM6A,GPRC5A,HBD,HBG1,HP,HPX,HRG,ICAM2,IGF…
Biological process	GO:0010901	regulation of very-low-density lipoprotein particle remodeling	4	5	2.14e-05	ENSP00000227667,ENSP00000236850,ENSP00000356969,ENSP00000466775	APOA1,APOA2,APOC2,APOC3
Biological process	GO:0006954	inflammatory response	18	482	2.18e-05	ENSP00000218388,ENSP00000245907,ENSP00000253496,ENSP00000259396,ENSP00000264690,ENSP00000265023,ENSP00000266041,ENSP00000278222,ENSP00000308541,ENSP00000348170,ENSP00000356671,ENSP00000356969,ENSP00000363001,ENSP00000364210,ENSP00000393887,ENSP00000396688,ENSP00000415941,ENSP00000466090	AGER,AHSG,APOA2,C3,C4A,C4B,ELANE,F12,F2,HP,ITIH4,KLKB1,KNG1,ORM1,SAA4,SERPINC1,SMPDL3B,TIMP1
Biological process	GO:0010033	response to organic substance	51	2815	3.48e-05	ENSP00000005257,ENSP00000007722,ENSP00000052754,ENSP00000211287,ENSP00000216410,ENSP00000218388,ENSP00000220325,ENSP00000222381,ENSP00000222693,ENSP00000233242,ENSP00000241052,ENSP00000252593,ENSP00000253496,ENSP00000256104,ENSP00000263713,ENSP00000264908,ENSP00000266041,ENSP00000268613,ENSP00000285379,ENSP00000286548,ENSP00000291700,ENSP00000296130,ENSP00000300527,ENSP00000306099,ENSP00000306920…	ADIPOQ,AGER,AGT,ANXA3,APOA2,APOB,APOM,BST2,C4B,CA1,CA2,CAT,CAV1,CAV2,CD36,CDH13,CDH5,CLEC3B,COL6A1,COL6A2,CRYAB,DCN,EHD1,EHD4,ELANE,EPB41L5,F12,FABP4,FGB,FGG,FHL2,GFPT1,GLB1,GNAQ,GNPNAT1,ITGA3,ITIH4,MAPK13,MB,MME,MYO1C,PON1,RALA,RDX,S100A14,S100B,SLC2A1,SULT1A3,SYAP1,THBD,TIMP1
Biological process	GO:0007597	blood coagulation, intrinsic pathway	5	17	3.58e-05	ENSP00000218099,ENSP00000253496,ENSP00000264690,ENSP00000265023,ENSP00000308541	F12,F2,F9,KLKB1,KNG1
Biological process	GO:0034375	high-density lipoprotein particle remodeling	5	17	3.58e-05	ENSP00000227667,ENSP00000236850,ENSP00000356969,ENSP00000365081,ENSP00000466775	APOA1,APOA2,APOC2,APOC3,APOM
Biological process	GO:0043691	reverse cholesterol transport	5	17	3.58e-05	ENSP00000227667,ENSP00000236850,ENSP00000356969,ENSP00000365081,ENSP00000466775	APOA1,APOA2,APOC2,APOC3,APOM
Biological process	GO:0031638	zymogen activation	6	34	3.99e-05	ENSP00000218099,ENSP00000253496,ENSP00000264690,ENSP00000306099,ENSP00000306361,ENSP00000336829	F12,F9,FGA,FGB,FGG,KLKB1
Biological process	GO:1901888	regulation of cell junction assembly	8	83	4.61e-05	ENSP00000232003,ENSP00000263713,ENSP00000281537,ENSP00000290866,ENSP00000339191,ENSP00000352834,ENSP00000355627,ENSP00000357801	ACE,AGT,CAV1,EPB41L5,HRG,MYO1C,S100A10,TJP1
Biological process	GO:0015669	gas transport	5	19	5.44e-05	ENSP00000199708,ENSP00000285379,ENSP00000327431,ENSP00000369654,ENSP00000380489	CA2,HBD,HBG1,HBQ1,MB
Biological process	GO:0006869	lipid transport	13	272	5.72e-05	ENSP00000227667,ENSP00000233242,ENSP00000236850,ENSP00000256104,ENSP00000285238,ENSP00000290866,ENSP00000311291,ENSP00000339191,ENSP00000356969,ENSP00000365081,ENSP00000397082,ENSP00000399421,ENSP00000466775	ABCC3,ACE,APOA1,APOA2,APOB,APOC2,APOC3,APOM,CAV1,CD36,FABP4,SFTPA1,SLCO2A1
Biological process	GO:0030100	regulation of endocytosis	12	229	5.72e-05	ENSP00000220325,ENSP00000227667,ENSP00000245907,ENSP00000268613,ENSP00000339191,ENSP00000385834,ENSP00000389814,ENSP00000393887,ENSP00000396688,ENSP00000399421,ENSP00000415941,ENSP00000466775	ADIPOQ,AHSG,APOC2,APOC3,C3,C4A,C4B,CAV1,CD36,CDH13,EHD4,TF
Biological process	GO:0040012	regulation of locomotion	24	881	6.79e-05	ENSP00000007722,ENSP00000052754,ENSP00000218388,ENSP00000222693,ENSP00000232003,ENSP00000246792,ENSP00000252593,ENSP00000263713,ENSP00000264036,ENSP00000264908,ENSP00000268613,ENSP00000290866,ENSP00000308938,ENSP00000349541,ENSP00000352834,ENSP00000355627,ENSP00000357691,ENSP00000361097,ENSP00000364210,ENSP00000367817,ENSP00000377532,ENSP00000384136,ENSP00000389814,ENSP00000466090	ACE,ADIPOQ,AGER,AGT,ANXA3,BST2,CAV2,CDH13,DCN,ELANE,EPB41L5,HRG,ITGA3,MCAM,MMRN2,MYO1C,PC,PLG,PODXL,PTRF,RDX,RRAS,S100A14,TIMP1
Biological process	GO:0009719	response to endogenous stimulus	31	1353	7.38e-05	ENSP00000007722,ENSP00000211287,ENSP00000218388,ENSP00000222693,ENSP00000233242,ENSP00000241052,ENSP00000263713,ENSP00000264908,ENSP00000268613,ENSP00000285379,ENSP00000286548,ENSP00000291700,ENSP00000296130,ENSP00000306099,ENSP00000306920,ENSP00000339191,ENSP00000344115,ENSP00000355180,ENSP00000355627,ENSP00000356969,ENSP00000364210,ENSP00000369500,ENSP00000378570,ENSP00000380489,ENSP00000384136…	ADIPOQ,AGER,AGT,ANXA3,APOA2,APOB,CA2,CAT,CAV1,CAV2,CD36,CDH13,CDH5,CLEC3B,COL6A1,CRYAB,EHD1,EPB41L5,FGB,FHL2,GLB1,GNAQ,ITGA3,MAPK13,MB,RDX,S100B,SLC2A1,SULT1A3,SYAP1,TIMP1
Biological process	GO:0034114	regulation of heterotypic cell-cell adhesion	5	21	8.01e-05	ENSP00000236850,ENSP00000306099,ENSP00000306361,ENSP00000336829,ENSP00000389814	ADIPOQ,APOA1,FGA,FGB,FGG
Biological process	GO:0043312	neutrophil degranulation	17	485	9.13e-05	ENSP00000237014,ENSP00000241052,ENSP00000245907,ENSP00000246006,ENSP00000252593,ENSP00000259396,ENSP00000263100,ENSP00000264908,ENSP00000306920,ENSP00000336888,ENSP00000348170,ENSP00000356030,ENSP00000393887,ENSP00000399421,ENSP00000418525,ENSP00000457421,ENSP00000466090	A1BG,AHSG,ANXA3,BST2,C3,CAT,CD36,CD55,CD93,ELANE,GLB1,HP,MME,ORM1,PECAM1,SLC44A2,TTR
Biological process	GO:0034384	high-density lipoprotein particle clearance	4	9	0.0001	ENSP00000236850,ENSP00000356969,ENSP00000365081,ENSP00000466775	APOA1,APOA2,APOC2,APOM
Biological process	GO:0032103	positive regulation of response to external stimulus	13	291	0.00011	ENSP00000211287,ENSP00000232003,ENSP00000245907,ENSP00000253496,ENSP00000256104,ENSP00000264690,ENSP00000268613,ENSP00000308541,ENSP00000308938,ENSP00000355627,ENSP00000357691,ENSP00000364210,ENSP00000366307	AGER,AGT,C3,CDH13,F12,F2,FABP4,HRG,KLKB1,MAPK13,PLG,S100A14,THBD
Biological process	GO:0032374	regulation of cholesterol transport	6	43	0.00012	ENSP00000222381,ENSP00000227667,ENSP00000236850,ENSP00000356969,ENSP00000389814,ENSP00000466775	ADIPOQ,APOA1,APOA2,APOC2,APOC3,PON1
Biological process	GO:0006641	triglyceride metabolic process	7	69	0.00013	ENSP00000227667,ENSP00000233242,ENSP00000236850,ENSP00000241052,ENSP00000256104,ENSP00000339191,ENSP00000356969	APOA1,APOA2,APOB,APOC3,CAT,CAV1,FABP4
Biological process	GO:0050789	regulation of biological process	132	11116	0.00013	ENSP00000005257,ENSP00000007722,ENSP00000014914,ENSP00000052754,ENSP00000185206,ENSP00000204961,ENSP00000211287,ENSP00000215727,ENSP00000218388,ENSP00000220325,ENSP00000222145,ENSP00000222381,ENSP00000222693,ENSP00000224181,ENSP00000227667,ENSP00000232003,ENSP00000233242,ENSP00000236850,ENSP00000237014,ENSP00000241052,ENSP00000245907,ENSP00000246006,ENSP00000246792,ENSP00000246957,ENSP00000252593…	ACAD8,ACE,ADIPOQ,AGER,AGT,AHSG,AMBP,ANK1,ANXA3,APOA1,APOA2,APOB,APOC2,APOC3,APOM,BCAM,BPGM,BST2,C3,C4A,C4B,C6,C8B,C8G,CA1,CA2,CAT,CAV1,CAV2,CD109,CD36,CD55,CD93,CDH13,CDH5,CFB,CFI,CLEC3B,CLIC5,CNRIP1,CPN2,CRYAB,CSPG4,DCN,EFNB1,EHD1,EHD2,EHD3,EHD4,ELANE,ENSG00000157654,EPB41L5,EPB42,F12,F2,FABP4,FCN3,FEN1,FGA,FGB,FGG,FHL1,FHL2,GFPT1,GNAQ,GOLM1,GPM6A,GPRC5A,HP,HPX,HRG,ICAM2,IGFALS,ITGA3,ITIH1,ITIH2…
Biological process	GO:0051918	negative regulation of fibrinolysis	4	10	0.00014	ENSP00000232003,ENSP00000308541,ENSP00000308938,ENSP00000366307	F2,HRG,PLG,THBD
Biological process	GO:0006953	acute-phase response	6	45	0.00015	ENSP00000259396,ENSP00000266041,ENSP00000278222,ENSP00000308541,ENSP00000348170,ENSP00000393887	AHSG,F2,HP,ITIH4,ORM1,SAA4
Biological process	GO:0010954	positive regulation of protein processing	5	25	0.00015	ENSP00000245907,ENSP00000253496,ENSP00000263413,ENSP00000264690,ENSP00000296130	C3,C6,CLEC3B,F12,KLKB1
Biological process	GO:0015850	organic hydroxy compound transport	9	134	0.00015	ENSP00000227667,ENSP00000233242,ENSP00000236850,ENSP00000285238,ENSP00000339191,ENSP00000356969,ENSP00000365081,ENSP00000399421,ENSP00000466775	ABCC3,APOA1,APOA2,APOB,APOC2,APOC3,APOM,CAV1,CD36
Biological process	GO:0048878	chemical homeostasis	25	995	0.00015	ENSP00000052754,ENSP00000227667,ENSP00000233242,ENSP00000236850,ENSP00000256104,ENSP00000262418,ENSP00000265023,ENSP00000265983,ENSP00000285379,ENSP00000308541,ENSP00000339191,ENSP00000348278,ENSP00000355627,ENSP00000356030,ENSP00000356969,ENSP00000357691,ENSP00000364210,ENSP00000365081,ENSP00000377710,ENSP00000385834,ENSP00000389814,ENSP00000399421,ENSP00000466090,ENSP00000466775,ENSP00000479153	ADIPOQ,AGER,AGT,APOA1,APOA2,APOB,APOC2,APOC3,APOM,CA2,CAV1,CD36,CD55,DCN,EHD1,ELANE,F2,FABP4,FHL1,HPX,KNG1,S100A14,SLC4A1,STK39,TF
Biological process	GO:0031639	plasminogen activation	4	11	0.00018	ENSP00000264690,ENSP00000306099,ENSP00000306361,ENSP00000336829	FGA,FGB,FGG,KLKB1
Biological process	GO:0015711	organic anion transport	15	414	0.00021	ENSP00000227667,ENSP00000236850,ENSP00000256104,ENSP00000262418,ENSP00000285238,ENSP00000285379,ENSP00000290866,ENSP00000300900,ENSP00000311291,ENSP00000356969,ENSP00000399421,ENSP00000416293,ENSP00000430656,ENSP00000446242,ENSP00000466775	ABCC3,ACE,APOA1,APOA2,APOC2,APOC3,CA1,CA2,CA4,CD36,FABP4,SLC25A10,SLC2A1,SLC4A1,SLCO2A1
Biological process	GO:0051049	regulation of transport	35	1732	0.00021	ENSP00000005257,ENSP00000185206,ENSP00000220325,ENSP00000222381,ENSP00000227667,ENSP00000236850,ENSP00000245907,ENSP00000252593,ENSP00000259396,ENSP00000263277,ENSP00000268613,ENSP00000285379,ENSP00000306099,ENSP00000306361,ENSP00000308541,ENSP00000327116,ENSP00000336829,ENSP00000339191,ENSP00000348278,ENSP00000352834,ENSP00000355627,ENSP00000356969,ENSP00000358994,ENSP00000377710,ENSP00000384136…	ADIPOQ,AGT,AHSG,APOA1,APOA2,APOC2,APOC3,BST2,C3,C4A,C4B,CA2,CAV1,CD36,CDH13,CLIC5,CRYAB,EHD1,EHD2,EHD3,EHD4,F2,FGA,FGB,FGG,FHL1,MYO1C,MYO6,ORM1,PON1,RALA,RDX,SLC2A1,STK39,TF
Biological process	GO:0022407	regulation of cell-cell adhesion	14	366	0.00023	ENSP00000204961,ENSP00000236850,ENSP00000263713,ENSP00000306099,ENSP00000306361,ENSP00000308938,ENSP00000336829,ENSP00000339191,ENSP00000356030,ENSP00000364210,ENSP00000367817,ENSP00000384136,ENSP00000389814,ENSP00000466090	ADIPOQ,AGER,APOA1,CAV1,CD55,EFNB1,ELANE,EPB41L5,FGA,FGB,FGG,PLG,PODXL,RDX
Biological process	GO:0033700	phospholipid efflux	4	12	0.00023	ENSP00000227667,ENSP00000236850,ENSP00000356969,ENSP00000466775	APOA1,APOA2,APOC2,APOC3
Biological process	GO:0051050	positive regulation of transport	23	892	0.00023	ENSP00000222381,ENSP00000245907,ENSP00000259396,ENSP00000263277,ENSP00000285379,ENSP00000306099,ENSP00000306361,ENSP00000308541,ENSP00000327116,ENSP00000336829,ENSP00000339191,ENSP00000348278,ENSP00000352834,ENSP00000355627,ENSP00000377710,ENSP00000384136,ENSP00000385834,ENSP00000389814,ENSP00000393887,ENSP00000396688,ENSP00000399421,ENSP00000415941,ENSP00000479153	ADIPOQ,AGT,AHSG,C3,C4A,C4B,CA2,CAV1,CD36,EHD1,EHD2,EHD3,F2,FGA,FGB,FGG,FHL1,MYO1C,ORM1,PON1,RDX,STK39,TF
Biological process	GO:0022603	regulation of anatomical structure morphogenesis	24	961	0.00024	ENSP00000052754,ENSP00000232003,ENSP00000236850,ENSP00000245907,ENSP00000246792,ENSP00000263277,ENSP00000263413,ENSP00000264908,ENSP00000291700,ENSP00000300215,ENSP00000306099,ENSP00000306361,ENSP00000308541,ENSP00000326888,ENSP00000336829,ENSP00000344115,ENSP00000355627,ENSP00000357129,ENSP00000357801,ENSP00000361097,ENSP00000384136,ENSP00000389814,ENSP00000399421,ENSP00000479153	ADIPOQ,AGT,ANXA3,APOA1,C3,C6,CD36,CDH5,DCN,EHD1,EHD2,EPB42,F2,FGA,FGB,FGG,HRG,LIMS2,MMRN2,RDX,RRAS,S100A10,S100B,SPTA1
Biological process	GO:1903510	mucopolysaccharide metabolic process	8	109	0.00024	ENSP00000052754,ENSP00000262551,ENSP00000266041,ENSP00000273283,ENSP00000306920,ENSP00000312506,ENSP00000351190,ENSP00000415769	CSPG4,DCN,GLB1,ITIH1,ITIH2,ITIH3,ITIH4,OGN
Biological process	GO:0006909	phagocytosis	10	185	0.00025	ENSP00000245907,ENSP00000246006,ENSP00000264908,ENSP00000270879,ENSP00000352834,ENSP00000397082,ENSP00000399421,ENSP00000415941,ENSP00000457421,ENSP00000466090	ANXA3,C3,C4B,CD36,CD93,ELANE,FCN3,MYO1C,PECAM1,SFTPA1
Biological process	GO:0006957	complement activation, alternative pathway	4	13	0.00028	ENSP00000224181,ENSP00000245907,ENSP00000360281,ENSP00000416561	C3,C8B,C8G,CFB
Biological process	GO:0010903	negative regulation of very-low-density lipoprotein particle remodeling	3	3	0.00028	ENSP00000227667,ENSP00000236850,ENSP00000356969	APOA1,APOA2,APOC3
Biological process	GO:0046464	acylglycerol catabolic process	5	31	0.00035	ENSP00000227667,ENSP00000233242,ENSP00000236850,ENSP00000256104,ENSP00000356969	APOA1,APOA2,APOB,APOC3,FABP4
Biological process	GO:1901890	positive regulation of cell junction assembly	5	31	0.00035	ENSP00000232003,ENSP00000263713,ENSP00000339191,ENSP00000355627,ENSP00000357801	AGT,CAV1,EPB41L5,HRG,S100A10
Biological process	GO:0051130	positive regulation of cellular component organization	26	1128	0.00037	ENSP00000005257,ENSP00000007722,ENSP00000052754,ENSP00000232003,ENSP00000236850,ENSP00000245907,ENSP00000263277,ENSP00000263713,ENSP00000265709,ENSP00000280187,ENSP00000305480,ENSP00000306099,ENSP00000306361,ENSP00000336829,ENSP00000339191,ENSP00000352834,ENSP00000355627,ENSP00000357206,ENSP00000357801,ENSP00000385834,ENSP00000393887,ENSP00000396688,ENSP00000399421,ENSP00000415941,ENSP00000466775…	AGT,AHSG,ANK1,APOA1,APOC2,C3,C4A,C4B,CAV1,CD36,DCN,EHD1,EHD2,EPB41L5,FEN1,FGA,FGB,FGG,GPM6A,HRG,ITGA3,MYO1C,NES,RALA,S100A10,TF
Biological process	GO:0019835	cytolysis	5	32	0.00039	ENSP00000224181,ENSP00000232003,ENSP00000263413,ENSP00000308541,ENSP00000360281	C6,C8B,C8G,F2,HRG
Biological process	GO:1900026	positive regulation of substrate adhesion-dependent cell spreading	5	32	0.00039	ENSP00000236850,ENSP00000306099,ENSP00000306361,ENSP00000336829,ENSP00000357801	APOA1,FGA,FGB,FGG,S100A10
Biological process	GO:0015671	oxygen transport	4	15	0.00043	ENSP00000199708,ENSP00000327431,ENSP00000369654,ENSP00000380489	HBD,HBG1,HBQ1,MB
Biological process	GO:0040017	positive regulation of locomotion	16	503	0.00044	ENSP00000007722,ENSP00000222693,ENSP00000263713,ENSP00000264036,ENSP00000264908,ENSP00000268613,ENSP00000308938,ENSP00000349541,ENSP00000352834,ENSP00000355627,ENSP00000357691,ENSP00000364210,ENSP00000367817,ENSP00000377532,ENSP00000384136,ENSP00000466090	AGER,AGT,ANXA3,CAV2,CDH13,ELANE,EPB41L5,ITGA3,MCAM,MYO1C,PC,PLG,PODXL,PTRF,RDX,S100A14
Biological process	GO:2000145	regulation of cell motility	21	807	0.00044	ENSP00000007722,ENSP00000052754,ENSP00000218388,ENSP00000232003,ENSP00000246792,ENSP00000252593,ENSP00000263713,ENSP00000264036,ENSP00000264908,ENSP00000268613,ENSP00000290866,ENSP00000308938,ENSP00000349541,ENSP00000352834,ENSP00000355627,ENSP00000357691,ENSP00000361097,ENSP00000367817,ENSP00000384136,ENSP00000389814,ENSP00000466090	ACE,ADIPOQ,AGT,ANXA3,BST2,CDH13,DCN,ELANE,EPB41L5,HRG,ITGA3,MCAM,MMRN2,MYO1C,PLG,PODXL,PTRF,RDX,RRAS,S100A14,TIMP1
Biological process	GO:0001523	retinoid metabolic process	7	87	0.00045	ENSP00000227667,ENSP00000233242,ENSP00000236850,ENSP00000237014,ENSP00000356969,ENSP00000365081,ENSP00000466775	APOA1,APOA2,APOB,APOC2,APOC3,APOM,TTR
Biological process	GO:0002224	toll-like receptor signaling pathway	7	87	0.00045	ENSP00000233242,ENSP00000306099,ENSP00000306361,ENSP00000336829,ENSP00000357691,ENSP00000397082,ENSP00000399421	APOB,CD36,FGA,FGB,FGG,S100A14,SFTPA1
Biological process	GO:0051919	positive regulation of fibrinolysis	3	4	0.00045	ENSP00000253496,ENSP00000264690,ENSP00000308938	F12,KLKB1,PLG
Biological process	GO:1903596	regulation of gap junction assembly	3	4	0.00045	ENSP00000290866,ENSP00000339191,ENSP00000355627	ACE,AGT,CAV1
Biological process	GO:0030334	regulation of cell migration	20	753	0.00051	ENSP00000007722,ENSP00000052754,ENSP00000218388,ENSP00000232003,ENSP00000246792,ENSP00000252593,ENSP00000263713,ENSP00000264036,ENSP00000264908,ENSP00000268613,ENSP00000290866,ENSP00000308938,ENSP00000352834,ENSP00000355627,ENSP00000357691,ENSP00000361097,ENSP00000367817,ENSP00000384136,ENSP00000389814,ENSP00000466090	ACE,ADIPOQ,AGT,ANXA3,BST2,CDH13,DCN,ELANE,EPB41L5,HRG,ITGA3,MCAM,MMRN2,MYO1C,PLG,PODXL,RDX,RRAS,S100A14,TIMP1
Biological process	GO:0001822	kidney development	11	251	0.00054	ENSP00000007722,ENSP00000052754,ENSP00000241052,ENSP00000264187,ENSP00000285379,ENSP00000290866,ENSP00000355627,ENSP00000367817,ENSP00000389814,ENSP00000418525,ENSP00000457421	ACE,ADIPOQ,AGT,CA2,CAT,DCN,ITGA3,MME,NID1,PECAM1,PODXL
Biological process	GO:0051270	regulation of cellular component movement	22	886	0.00054	ENSP00000007722,ENSP00000052754,ENSP00000218388,ENSP00000232003,ENSP00000246792,ENSP00000252593,ENSP00000263713,ENSP00000264036,ENSP00000264908,ENSP00000268613,ENSP00000290866,ENSP00000308938,ENSP00000339191,ENSP00000349541,ENSP00000352834,ENSP00000355627,ENSP00000357691,ENSP00000361097,ENSP00000367817,ENSP00000384136,ENSP00000389814,ENSP00000466090	ACE,ADIPOQ,AGT,ANXA3,BST2,CAV1,CDH13,DCN,ELANE,EPB41L5,HRG,ITGA3,MCAM,MMRN2,MYO1C,PLG,PODXL,PTRF,RDX,RRAS,S100A14,TIMP1
Biological process	GO:0001775	cell activation	24	1024	0.00056	ENSP00000218388,ENSP00000232003,ENSP00000237014,ENSP00000241052,ENSP00000245907,ENSP00000246006,ENSP00000252593,ENSP00000259396,ENSP00000263100,ENSP00000264908,ENSP00000286548,ENSP00000306099,ENSP00000306361,ENSP00000306920,ENSP00000308541,ENSP00000336829,ENSP00000336888,ENSP00000348170,ENSP00000356030,ENSP00000393887,ENSP00000399421,ENSP00000418525,ENSP00000457421,ENSP00000466090	A1BG,AHSG,ANXA3,BST2,C3,CAT,CD36,CD55,CD93,ELANE,F2,FGA,FGB,FGG,GLB1,GNAQ,HP,HRG,MME,ORM1,PECAM1,SLC44A2,TIMP1,TTR
Biological process	GO:0019229	regulation of vasoconstriction	6	61	0.00058	ENSP00000290866,ENSP00000306099,ENSP00000306361,ENSP00000336829,ENSP00000339191,ENSP00000355627	ACE,AGT,CAV1,FGA,FGB,FGG
Biological process	GO:0006898	receptor-mediated endocytosis	10	209	0.00059	ENSP00000222693,ENSP00000233242,ENSP00000236850,ENSP00000265132,ENSP00000265983,ENSP00000339191,ENSP00000348170,ENSP00000364210,ENSP00000378130,ENSP00000399421	AGER,AMBP,APOA1,APOB,CAV1,CAV2,CD36,CFI,HP,HPX
Biological process	GO:0006820	anion transport	16	524	0.00065	ENSP00000185206,ENSP00000227667,ENSP00000236850,ENSP00000256104,ENSP00000262418,ENSP00000285238,ENSP00000285379,ENSP00000290866,ENSP00000300900,ENSP00000311291,ENSP00000356969,ENSP00000399421,ENSP00000416293,ENSP00000430656,ENSP00000446242,ENSP00000466775	ABCC3,ACE,APOA1,APOA2,APOC2,APOC3,CA1,CA2,CA4,CD36,CLIC5,FABP4,SLC25A10,SLC2A1,SLC4A1,SLCO2A1
Biological process	GO:0042592	homeostatic process	30	1491	0.00087	ENSP00000052754,ENSP00000227667,ENSP00000233242,ENSP00000236850,ENSP00000256104,ENSP00000262418,ENSP00000265023,ENSP00000265983,ENSP00000285379,ENSP00000300215,ENSP00000305480,ENSP00000307199,ENSP00000308541,ENSP00000339191,ENSP00000348278,ENSP00000355627,ENSP00000356030,ENSP00000356969,ENSP00000357691,ENSP00000364210,ENSP00000365081,ENSP00000376840,ENSP00000377710,ENSP00000380489,ENSP00000385834…	ADIPOQ,AGER,AGT,AHSP,APOA1,APOA2,APOB,APOC2,APOC3,APOM,BPGM,CA2,CAV1,CD36,CD55,DCN,EHD1,ELANE,EPB42,F2,FABP4,FEN1,FHL1,HPX,KNG1,MB,S100A14,SLC4A1,STK39,TF
Biological process	GO:0009725	response to hormone	21	854	0.00088	ENSP00000007722,ENSP00000218388,ENSP00000222693,ENSP00000233242,ENSP00000241052,ENSP00000264908,ENSP00000285379,ENSP00000286548,ENSP00000291700,ENSP00000306099,ENSP00000306920,ENSP00000339191,ENSP00000355627,ENSP00000356969,ENSP00000369500,ENSP00000380489,ENSP00000384136,ENSP00000386665,ENSP00000389814,ENSP00000416293,ENSP00000433560	ADIPOQ,AGT,ANXA3,APOA2,APOB,CA2,CAT,CAV1,CAV2,CRYAB,FGB,FHL2,GLB1,GNAQ,ITGA3,MB,RDX,S100B,SLC2A1,SYAP1,TIMP1
Biological process	GO:0019216	regulation of lipid metabolic process	13	373	0.00096	ENSP00000227667,ENSP00000233242,ENSP00000236850,ENSP00000245907,ENSP00000308541,ENSP00000339191,ENSP00000355627,ENSP00000356969,ENSP00000373364,ENSP00000386665,ENSP00000389814,ENSP00000399421,ENSP00000466775	ADIPOQ,AGT,APOA1,APOA2,APOB,APOC2,APOC3,C3,CAV1,CD36,F2,FHL2,GOLM1
Biological process	GO:1901700	response to oxygen-containing compound	29	1427	0.00097	ENSP00000052754,ENSP00000211287,ENSP00000218388,ENSP00000222381,ENSP00000222693,ENSP00000233242,ENSP00000241052,ENSP00000285379,ENSP00000286548,ENSP00000300527,ENSP00000306920,ENSP00000339191,ENSP00000348170,ENSP00000355180,ENSP00000355627,ENSP00000356969,ENSP00000357691,ENSP00000364210,ENSP00000365081,ENSP00000366307,ENSP00000369500,ENSP00000371554,ENSP00000378570,ENSP00000380489,ENSP00000389814…	ADIPOQ,AGER,AGT,APOA2,APOB,APOM,CA2,CAT,CAV1,CAV2,CD36,COL6A1,COL6A2,CRYAB,DCN,ELANE,GLB1,GNAQ,HP,MAPK13,MB,PON1,S100A14,SLC2A1,SOD3,SULT1A3,SYAP1,THBD,TIMP1
Biological process	GO:0032368	regulation of lipid transport	7	101	0.00099	ENSP00000222381,ENSP00000227667,ENSP00000236850,ENSP00000355627,ENSP00000356969,ENSP00000389814,ENSP00000466775	ADIPOQ,AGT,APOA1,APOA2,APOC2,APOC3,PON1
Biological process	GO:0050764	regulation of phagocytosis	6	69	0.001	ENSP00000245907,ENSP00000389814,ENSP00000393887,ENSP00000396688,ENSP00000399421,ENSP00000415941	ADIPOQ,AHSG,C3,C4A,C4B,CD36
Biological process	GO:0010035	response to inorganic substance	15	491	0.0011	ENSP00000211287,ENSP00000222381,ENSP00000233242,ENSP00000241052,ENSP00000256104,ENSP00000285379,ENSP00000306099,ENSP00000306361,ENSP00000336829,ENSP00000339191,ENSP00000348170,ENSP00000371554,ENSP00000380489,ENSP00000385834,ENSP00000433560	APOB,CA2,CAT,CAV1,CRYAB,FABP4,FGA,FGB,FGG,HP,MAPK13,MB,PON1,SOD3,TF
Biological process	GO:0016485	protein processing	8	142	0.0011	ENSP00000218099,ENSP00000253496,ENSP00000264690,ENSP00000290866,ENSP00000306099,ENSP00000306361,ENSP00000336829,ENSP00000418525	ACE,F12,F9,FGA,FGB,FGG,KLKB1,MME
Biological process	GO:0045087	innate immune response	18	676	0.0011	ENSP00000224181,ENSP00000245907,ENSP00000252593,ENSP00000253496,ENSP00000263413,ENSP00000270879,ENSP00000291700,ENSP00000306099,ENSP00000306361,ENSP00000352834,ENSP00000356030,ENSP00000360281,ENSP00000363001,ENSP00000364210,ENSP00000378130,ENSP00000396688,ENSP00000415941,ENSP00000416561	AGER,BST2,C3,C4A,C4B,C6,C8B,C8G,CD55,CFB,CFI,F12,FCN3,FGA,FGB,MYO1C,S100B,SMPDL3B
Biological process	GO:0048731	system development	61	4144	0.0011	ENSP00000005257,ENSP00000007722,ENSP00000052754,ENSP00000185206,ENSP00000204961,ENSP00000216410,ENSP00000218388,ENSP00000222145,ENSP00000222693,ENSP00000232003,ENSP00000233242,ENSP00000236850,ENSP00000241052,ENSP00000246792,ENSP00000262551,ENSP00000263713,ENSP00000264036,ENSP00000264187,ENSP00000264908,ENSP00000268613,ENSP00000280187,ENSP00000285379,ENSP00000286548,ENSP00000287008,ENSP00000287097…	ACE,ADIPOQ,AGER,AGT,AHSG,AHSP,ANXA3,APOA1,APOA2,APOB,BPGM,BZW2,CA2,CAT,CAV1,CAV2,CD109,CDH13,CDH5,CLEC14A,CLEC3B,CLIC5,CRYAB,CSPG4,DCN,EFNB1,EHD1,ENSG00000258947,EPB41L5,EPB42,F2,FHL1,FHL2,GNAQ,GNPNAT1,GPM6A,HRG,ITGA3,KRT4,MB,MCAM,MME,MMRN2,NEBL,NES,NID1,OGN,PCDH1,PECAM1,PODXL,PRX,RALA,RASIP1,RRAS,S100A4,S100B,SERPINC1,SLC2A1,SPTA1,SPTB,TIMP1
Biological process	GO:0048856	anatomical structure development	71	5085	0.0011	ENSP00000005257,ENSP00000007722,ENSP00000052754,ENSP00000185206,ENSP00000204961,ENSP00000216410,ENSP00000218388,ENSP00000222145,ENSP00000222693,ENSP00000232003,ENSP00000233242,ENSP00000236850,ENSP00000241052,ENSP00000246792,ENSP00000252593,ENSP00000262551,ENSP00000263413,ENSP00000263713,ENSP00000264036,ENSP00000264187,ENSP00000264908,ENSP00000268613,ENSP00000280187,ENSP00000281537,ENSP00000284073…	ACE,ADIPOQ,AGER,AGT,AHSG,AHSP,ANXA3,APOA1,APOA2,APOB,BPGM,BST2,BZW2,C6,CA2,CAT,CAV1,CAV2,CD109,CDH13,CDH5,CLEC14A,CLEC3B,CLIC5,COL6A1,CRYAB,CSPG4,DCN,EFNB1,EHD1,ENSG00000258947,EPB41L5,EPB42,F2,FGG,FHL1,FHL2,GNAQ,GNPNAT1,GPM6A,HRG,ITGA3,KRT4,MB,MCAM,MME,MMRN2,MSI2,NEBL,NES,NID1,OGN,PBXIP1,PCDH1,PECAM1,PODXL,POLDIP2,PRX,RALA,RASIP1,RDX,RRAS,S100A4,S100B,SERPINC1,SLC2A1,SPARCL1,SPTA1,SPTB,TIMP1,TJP1
Biological process	GO:1901564	organonitrogen compound metabolic process	73	5281	0.0011	ENSP00000052754,ENSP00000204961,ENSP00000211287,ENSP00000215727,ENSP00000218099,ENSP00000218388,ENSP00000222381,ENSP00000224181,ENSP00000227667,ENSP00000233242,ENSP00000236850,ENSP00000237014,ENSP00000241052,ENSP00000245907,ENSP00000253496,ENSP00000262551,ENSP00000263413,ENSP00000264690,ENSP00000265000,ENSP00000265023,ENSP00000265132,ENSP00000265983,ENSP00000266041,ENSP00000270879,ENSP00000273283…	ACAD8,ACE,AGT,AHSG,AHSP,ALDH18A1,AMBP,APOA1,APOA2,APOB,APOC3,APOM,BPGM,C3,C4A,C4B,C6,C8B,C8G,CAT,CD36,CD55,CFB,CFI,CPN2,CRYAB,CSPG4,DCN,EFNB1,ELANE,EPB42,F12,F2,F9,FCN3,FGA,FGB,FGG,FKBP11,GALNT7,GFPT1,GLB1,GOLM1,HPX,IGFALS,ITIH1,ITIH2,ITIH3,ITIH4,KLKB1,KNG1,MAPK13,MME,MRPL38,NLN,OGN,PC,PLG,PON1,PYCR1,SERPINC1,SERPIND1,SFTPA1,SLC44A2,SMPDL3B,SPARCL1,SPTA1,SPTB,STK39,SULT1A3,TF,TIMP1,TTR
Biological process	GO:0010884	positive regulation of lipid storage	4	22	0.0013	ENSP00000233242,ENSP00000245907,ENSP00000399421,ENSP00000479153	APOB,C3,CD36,EHD1
Biological process	GO:0010886	positive regulation of cholesterol storage	3	7	0.0013	ENSP00000233242,ENSP00000399421,ENSP00000479153	APOB,CD36,EHD1
Biological process	GO:2000427	positive regulation of apoptotic cell clearance	3	7	0.0013	ENSP00000245907,ENSP00000396688,ENSP00000415941	C3,C4A,C4B
Biological process	GO:0009892	negative regulation of metabolic process	45	2762	0.0014	ENSP00000014914,ENSP00000052754,ENSP00000215727,ENSP00000218388,ENSP00000222145,ENSP00000227667,ENSP00000232003,ENSP00000245907,ENSP00000246957,ENSP00000252593,ENSP00000256104,ENSP00000265023,ENSP00000265132,ENSP00000266041,ENSP00000270879,ENSP00000273283,ENSP00000286548,ENSP00000287097,ENSP00000306361,ENSP00000308541,ENSP00000329374,ENSP00000339191,ENSP00000342850,ENSP00000348170,ENSP00000348278…	ADIPOQ,AGT,AHSG,AMBP,APOA2,APOC2,APOC3,BST2,C3,C4A,C4B,CAV1,CD109,CD36,CD55,CRYAB,DCN,ELANE,F2,FABP4,FCN3,FGA,FHL2,GNAQ,GPRC5A,HP,HRG,ITIH1,ITIH2,ITIH3,ITIH4,KNG1,PBXIP1,PC,POLDIP2,PROS1,RASIP1,SERPINA4,SERPINA6,SERPINA7,SERPINC1,SERPIND1,STK39,TIMP1,TRAP1
Biological process	GO:0050730	regulation of peptidyl-tyrosine phosphorylation	10	237	0.0014	ENSP00000014914,ENSP00000220325,ENSP00000232003,ENSP00000265983,ENSP00000290866,ENSP00000312506,ENSP00000339191,ENSP00000355627,ENSP00000389814,ENSP00000399421	ACE,ADIPOQ,AGT,CAV1,CD36,CSPG4,EHD4,GPRC5A,HPX,HRG
Biological process	GO:0001954	positive regulation of cell-matrix adhesion	5	47	0.0016	ENSP00000232003,ENSP00000263713,ENSP00000268613,ENSP00000357801,ENSP00000399421	CD36,CDH13,EPB41L5,HRG,S100A10
Biological process	GO:0042493	response to drug	21	900	0.0016	ENSP00000007722,ENSP00000199708,ENSP00000211287,ENSP00000236850,ENSP00000241052,ENSP00000285238,ENSP00000285379,ENSP00000286548,ENSP00000327431,ENSP00000339191,ENSP00000348170,ENSP00000356969,ENSP00000357801,ENSP00000358994,ENSP00000369654,ENSP00000378570,ENSP00000380489,ENSP00000389814,ENSP00000433560,ENSP00000446242,ENSP00000466775	ABCC3,ADIPOQ,APOA1,APOA2,APOC2,CA2,CAT,CAV1,CRYAB,GNAQ,HBD,HBG1,HBQ1,HP,ITGA3,MAPK13,MB,MYO6,S100A10,SLC25A10,SULT1A3
Biological process	GO:0050766	positive regulation of phagocytosis	5	47	0.0016	ENSP00000245907,ENSP00000393887,ENSP00000396688,ENSP00000399421,ENSP00000415941	AHSG,C3,C4A,C4B,CD36
Biological process	GO:1905954	positive regulation of lipid localization	6	76	0.0016	ENSP00000222381,ENSP00000233242,ENSP00000245907,ENSP00000389814,ENSP00000399421,ENSP00000479153	ADIPOQ,APOB,C3,CD36,EHD1,PON1
Biological process	GO:0034382	chylomicron remnant clearance	3	8	0.0017	ENSP00000227667,ENSP00000233242,ENSP00000466775	APOB,APOC2,APOC3
Biological process	GO:0034383	low-density lipoprotein particle clearance	4	24	0.0017	ENSP00000233242,ENSP00000389814,ENSP00000399421,ENSP00000479153	ADIPOQ,APOB,CD36,EHD1
Biological process	GO:0050794	regulation of cellular process	122	10484	0.0017	ENSP00000005257,ENSP00000007722,ENSP00000014914,ENSP00000052754,ENSP00000204961,ENSP00000211287,ENSP00000215727,ENSP00000218388,ENSP00000220325,ENSP00000222145,ENSP00000222693,ENSP00000227667,ENSP00000232003,ENSP00000233242,ENSP00000236850,ENSP00000237014,ENSP00000241052,ENSP00000245907,ENSP00000246006,ENSP00000246792,ENSP00000246957,ENSP00000252593,ENSP00000253496,ENSP00000256104,ENSP00000259396…	ACAD8,ACE,ADIPOQ,AGER,AGT,AHSG,AMBP,ANK1,ANXA3,APOA1,APOA2,APOB,APOC2,APOC3,APOM,BCAM,BPGM,BST2,C3,C4A,C4B,C6,CA1,CA2,CAT,CAV1,CAV2,CD109,CD36,CD55,CD93,CDH13,CDH5,CLEC3B,CNRIP1,CRYAB,CSPG4,DCN,EFNB1,EHD1,EHD2,EHD3,EHD4,ELANE,ENSG00000157654,EPB41L5,EPB42,F12,F2,FABP4,FCN3,FEN1,FGA,FGB,FGG,FHL1,FHL2,GFPT1,GNAQ,GPM6A,GPRC5A,HP,HPX,HRG,ICAM2,IGFALS,ITGA3,ITIH1,ITIH2,ITIH3,ITIH4,KLKB1,KNG1,KRT4,LIMS…
Biological process	GO:0051239	regulation of multicellular organismal process	45	2788	0.0017	ENSP00000007722,ENSP00000052754,ENSP00000211287,ENSP00000218388,ENSP00000227667,ENSP00000232003,ENSP00000236850,ENSP00000245907,ENSP00000246792,ENSP00000252593,ENSP00000253496,ENSP00000259396,ENSP00000263413,ENSP00000263713,ENSP00000264690,ENSP00000264908,ENSP00000265023,ENSP00000285379,ENSP00000287097,ENSP00000290866,ENSP00000291700,ENSP00000306099,ENSP00000306361,ENSP00000308541,ENSP00000308938…	ACE,ADIPOQ,AGER,AGT,AHSG,ANXA3,APOA1,APOA2,APOC2,APOC3,APOM,BST2,C3,C6,CA2,CAV1,CD109,CD36,CDH5,DCN,EHD3,ELANE,EPB41L5,F12,F2,FGA,FGB,FGG,HRG,ITGA3,KLKB1,KNG1,LIMS2,MAPK13,MMRN2,NLN,ORM1,PLG,PROS1,RRAS,S100B,SERPINC1,STK39,THBD,TIMP1
Biological process	GO:0007162	negative regulation of cell adhesion	10	245	0.0018	ENSP00000232003,ENSP00000236850,ENSP00000263713,ENSP00000265023,ENSP00000268613,ENSP00000308938,ENSP00000336829,ENSP00000367817,ENSP00000384136,ENSP00000389814	ADIPOQ,APOA1,CDH13,EPB41L5,FGG,HRG,KNG1,PLG,PODXL,RDX
Biological process	GO:0019433	triglyceride catabolic process	4	25	0.0019	ENSP00000227667,ENSP00000233242,ENSP00000236850,ENSP00000256104	APOA1,APOB,APOC3,FABP4
Biological process	GO:0031324	negative regulation of cellular metabolic process	41	2463	0.0019	ENSP00000014914,ENSP00000052754,ENSP00000215727,ENSP00000218388,ENSP00000222145,ENSP00000227667,ENSP00000232003,ENSP00000245907,ENSP00000246957,ENSP00000252593,ENSP00000256104,ENSP00000265023,ENSP00000265132,ENSP00000266041,ENSP00000270879,ENSP00000273283,ENSP00000286548,ENSP00000287097,ENSP00000308541,ENSP00000329374,ENSP00000339191,ENSP00000342850,ENSP00000348170,ENSP00000348278,ENSP00000351190…	ADIPOQ,AGT,AHSG,AMBP,APOC3,BST2,C3,C4A,C4B,CAV1,CD109,CD36,CD55,CRYAB,DCN,ELANE,F2,FABP4,FCN3,FHL2,GNAQ,GPRC5A,HP,HRG,ITIH1,ITIH2,ITIH3,ITIH4,KNG1,PBXIP1,POLDIP2,PROS1,RASIP1,SERPINA4,SERPINA6,SERPINA7,SERPINC1,SERPIND1,STK39,TIMP1,TRAP1
Biological process	GO:0050728	negative regulation of inflammatory response	7	117	0.002	ENSP00000236850,ENSP00000308541,ENSP00000344115,ENSP00000363001,ENSP00000364210,ENSP00000389814,ENSP00000466090	ADIPOQ,AGER,APOA1,CDH5,ELANE,F2,SMPDL3B
Biological process	GO:0010873	positive regulation of cholesterol esterification	3	9	0.0021	ENSP00000236850,ENSP00000355627,ENSP00000356969	AGT,APOA1,APOA2
Biological process	GO:0020027	hemoglobin metabolic process	3	9	0.0021	ENSP00000241052,ENSP00000265983,ENSP00000307199	AHSP,CAT,HPX
Biological process	GO:0032502	developmental process	73	5401	0.0021	ENSP00000005257,ENSP00000007722,ENSP00000052754,ENSP00000185206,ENSP00000204961,ENSP00000216410,ENSP00000218388,ENSP00000222145,ENSP00000222693,ENSP00000232003,ENSP00000233242,ENSP00000236850,ENSP00000241052,ENSP00000246792,ENSP00000252593,ENSP00000256104,ENSP00000262551,ENSP00000263413,ENSP00000263713,ENSP00000264036,ENSP00000264187,ENSP00000264908,ENSP00000268613,ENSP00000280187,ENSP00000281537…	ACE,ADIPOQ,AGER,AGT,AHSG,AHSP,ANXA3,APOA1,APOA2,APOB,BPGM,BST2,BZW2,C6,CA2,CAT,CAV1,CAV2,CD109,CDH13,CDH5,CLEC14A,CLEC3B,CLIC5,COL6A1,CRYAB,CSPG4,DCN,EFNB1,EHD1,ENSG00000258947,EPB41L5,EPB42,F2,FABP4,FGG,FHL1,FHL2,GNAQ,GNPNAT1,GPM6A,HRG,ITGA3,KRT4,MB,MCAM,MME,MMRN2,MSI2,NEBL,NES,NID1,OGN,PBXIP1,PCDH1,PECAM1,PODXL,POLDIP2,PRX,RALA,RASIP1,RDX,RRAS,S100A4,S100B,SERPINC1,SLC2A1,SPARCL1,SPTA1,SPTB,SYA…
Biological process	GO:0050729	positive regulation of inflammatory response	7	120	0.0023	ENSP00000211287,ENSP00000245907,ENSP00000253496,ENSP00000256104,ENSP00000264690,ENSP00000355627,ENSP00000364210	AGER,AGT,C3,F12,FABP4,KLKB1,MAPK13
Biological process	GO:0001932	regulation of protein phosphorylation	27	1370	0.0024	ENSP00000014914,ENSP00000052754,ENSP00000220325,ENSP00000222693,ENSP00000232003,ENSP00000236850,ENSP00000245907,ENSP00000246792,ENSP00000256104,ENSP00000265132,ENSP00000265983,ENSP00000286548,ENSP00000287097,ENSP00000290866,ENSP00000306099,ENSP00000306361,ENSP00000308541,ENSP00000312506,ENSP00000336829,ENSP00000339191,ENSP00000348278,ENSP00000355627,ENSP00000364210,ENSP00000369500,ENSP00000389814…	ACE,ADIPOQ,AGER,AGT,AMBP,APOA1,C3,CAV1,CAV2,CD109,CD36,CSPG4,DCN,EHD4,ELANE,F2,FABP4,FGA,FGB,FGG,GNAQ,GPRC5A,HPX,HRG,RRAS,STK39,SYAP1
Biological process	GO:0032456	endocytic recycling	4	27	0.0024	ENSP00000220325,ENSP00000263277,ENSP00000327116,ENSP00000479153	EHD1,EHD2,EHD3,EHD4
Biological process	GO:0009743	response to carbohydrate	8	164	0.0025	ENSP00000211287,ENSP00000233242,ENSP00000241052,ENSP00000300527,ENSP00000356969,ENSP00000364210,ENSP00000365081,ENSP00000389814	ADIPOQ,AGER,APOA2,APOB,APOM,CAT,COL6A2,MAPK13
Biological process	GO:0019538	protein metabolic process	60	4194	0.0025	ENSP00000052754,ENSP00000204961,ENSP00000211287,ENSP00000215727,ENSP00000218099,ENSP00000218388,ENSP00000224181,ENSP00000227667,ENSP00000233242,ENSP00000236850,ENSP00000237014,ENSP00000241052,ENSP00000245907,ENSP00000253496,ENSP00000263413,ENSP00000264690,ENSP00000265000,ENSP00000265023,ENSP00000265132,ENSP00000265983,ENSP00000270879,ENSP00000290866,ENSP00000300215,ENSP00000306099,ENSP00000306361…	ACE,AGT,AHSG,AHSP,AMBP,APOA1,APOA2,APOB,APOC3,APOM,C3,C4A,C4B,C6,C8B,C8G,CAT,CD36,CD55,CFB,CFI,CPN2,CRYAB,CSPG4,DCN,EFNB1,ELANE,EPB42,F12,F2,F9,FCN3,FGA,FGB,FGG,FKBP11,GALNT7,GFPT1,GOLM1,HPX,IGFALS,ITIH2,KLKB1,KNG1,MAPK13,MME,MRPL38,NLN,PLG,SERPINC1,SERPIND1,SFTPA1,SPARCL1,SPTA1,SPTB,STK39,SULT1A3,TF,TIMP1,TTR
Biological process	GO:0001765	membrane raft assembly	3	10	0.0026	ENSP00000222693,ENSP00000339191,ENSP00000357801	CAV1,CAV2,S100A10
Biological process	GO:0045089	positive regulation of innate immune response	10	259	0.0026	ENSP00000233242,ENSP00000265983,ENSP00000306099,ENSP00000306361,ENSP00000336829,ENSP00000339191,ENSP00000357691,ENSP00000397082,ENSP00000399421,ENSP00000415283	APOB,CAV1,CD36,FGA,FGB,FGG,HPX,ICAM2,S100A14,SFTPA1
Biological process	GO:0002758	innate immune response-activating signal transduction	8	168	0.0029	ENSP00000233242,ENSP00000306099,ENSP00000306361,ENSP00000336829,ENSP00000357691,ENSP00000397082,ENSP00000399421,ENSP00000415283	APOB,CD36,FGA,FGB,FGG,ICAM2,S100A14,SFTPA1
Biological process	GO:0009605	response to external stimulus	33	1857	0.0029	ENSP00000005257,ENSP00000052754,ENSP00000204961,ENSP00000215727,ENSP00000222381,ENSP00000232003,ENSP00000233242,ENSP00000236850,ENSP00000241052,ENSP00000245907,ENSP00000252593,ENSP00000264908,ENSP00000265023,ENSP00000270879,ENSP00000278222,ENSP00000286548,ENSP00000306099,ENSP00000306361,ENSP00000308541,ENSP00000320295,ENSP00000339191,ENSP00000348170,ENSP00000355627,ENSP00000356671,ENSP00000357129…	ADIPOQ,AGT,ANXA3,APOA1,APOB,BST2,C3,C4B,CAT,CAV1,CD36,DCN,EFNB1,ELANE,ENSG00000258947,F2,FCN3,FGA,FGB,GNAQ,HP,HRG,KNG1,PON1,RALA,S100A14,SAA4,SERPINC1,SERPIND1,SLC2A1,SPTA1,SPTB,THBD
Biological process	GO:0010743	regulation of macrophage derived foam cell differentiation	4	29	0.0029	ENSP00000233242,ENSP00000355627,ENSP00000389814,ENSP00000399421	ADIPOQ,AGT,APOB,CD36
Biological process	GO:0042325	regulation of phosphorylation	28	1465	0.0029	ENSP00000014914,ENSP00000052754,ENSP00000220325,ENSP00000222693,ENSP00000232003,ENSP00000236850,ENSP00000245907,ENSP00000246792,ENSP00000256104,ENSP00000265132,ENSP00000265983,ENSP00000286548,ENSP00000287097,ENSP00000290866,ENSP00000306099,ENSP00000306361,ENSP00000308541,ENSP00000312506,ENSP00000336829,ENSP00000339191,ENSP00000348278,ENSP00000355627,ENSP00000364210,ENSP00000369500,ENSP00000389814…	ACE,ADIPOQ,AGER,AGT,AHSG,AMBP,APOA1,C3,CAV1,CAV2,CD109,CD36,CSPG4,DCN,EHD4,ELANE,F2,FABP4,FGA,FGB,FGG,GNAQ,GPRC5A,HPX,HRG,RRAS,STK39,SYAP1
Biological process	GO:0009617	response to bacterium	15	555	0.0032	ENSP00000052754,ENSP00000233242,ENSP00000245907,ENSP00000264908,ENSP00000306099,ENSP00000306361,ENSP00000308541,ENSP00000339191,ENSP00000348170,ENSP00000357691,ENSP00000366307,ENSP00000389814,ENSP00000399421,ENSP00000415941,ENSP00000466090	ADIPOQ,ANXA3,APOB,C3,C4B,CAV1,CD36,DCN,ELANE,F2,FGA,FGB,HP,S100A14,THBD
Biological process	GO:0060191	regulation of lipase activity	6	90	0.0032	ENSP00000227667,ENSP00000236850,ENSP00000286548,ENSP00000355627,ENSP00000356969,ENSP00000466775	AGT,APOA1,APOA2,APOC2,APOC3,GNAQ
Biological process	GO:0097746	regulation of blood vessel diameter	7	129	0.0033	ENSP00000265023,ENSP00000290866,ENSP00000306099,ENSP00000306361,ENSP00000336829,ENSP00000339191,ENSP00000355627	ACE,AGT,CAV1,FGA,FGB,FGG,KNG1
Biological process	GO:0007275	multicellular organism development	65	4726	0.0035	ENSP00000005257,ENSP00000007722,ENSP00000052754,ENSP00000185206,ENSP00000204961,ENSP00000216410,ENSP00000218388,ENSP00000222145,ENSP00000222693,ENSP00000232003,ENSP00000233242,ENSP00000236850,ENSP00000241052,ENSP00000246792,ENSP00000252593,ENSP00000262551,ENSP00000263413,ENSP00000263713,ENSP00000264036,ENSP00000264187,ENSP00000264908,ENSP00000268613,ENSP00000280187,ENSP00000285379,ENSP00000286548…	ACE,ADIPOQ,AGER,AGT,AHSG,AHSP,ANXA3,APOA1,APOA2,APOB,BPGM,BST2,BZW2,C6,CA2,CAT,CAV1,CAV2,CD109,CDH13,CDH5,CLEC14A,CLEC3B,CLIC5,COL6A1,CRYAB,CSPG4,DCN,EFNB1,EHD1,ENSG00000258947,EPB41L5,EPB42,F2,FHL1,FHL2,GNAQ,GNPNAT1,GPM6A,HRG,ITGA3,KRT4,MB,MCAM,MME,MMRN2,NEBL,NES,NID1,OGN,PBXIP1,PCDH1,PECAM1,PODXL,PRX,RALA,RASIP1,RRAS,S100A4,S100B,SERPINC1,SLC2A1,SPTA1,SPTB,TIMP1
Biological process	GO:0010543	regulation of platelet activation	4	31	0.0036	ENSP00000232003,ENSP00000308541,ENSP00000336829,ENSP00000366307	F2,FGG,HRG,THBD
Biological process	GO:0030212	hyaluronan metabolic process	4	31	0.0036	ENSP00000266041,ENSP00000273283,ENSP00000351190,ENSP00000415769	ITIH1,ITIH2,ITIH3,ITIH4
Biological process	GO:0010896	regulation of triglyceride catabolic process	3	12	0.0039	ENSP00000227667,ENSP00000236850,ENSP00000466775	APOA1,APOC2,APOC3
Biological process	GO:0038166	angiotensin-activated signaling pathway	3	12	0.0039	ENSP00000285379,ENSP00000339191,ENSP00000355627	AGT,CA2,CAV1
Biological process	GO:0048771	tissue remodeling	6	94	0.0039	ENSP00000218388,ENSP00000290866,ENSP00000308938,ENSP00000312506,ENSP00000339191,ENSP00000355627	ACE,AGT,CAV1,CSPG4,PLG,TIMP1
Biological process	GO:0019220	regulation of phosphate metabolic process	30	1657	0.004	ENSP00000014914,ENSP00000052754,ENSP00000220325,ENSP00000222693,ENSP00000232003,ENSP00000236850,ENSP00000245907,ENSP00000246792,ENSP00000256104,ENSP00000265132,ENSP00000265983,ENSP00000286548,ENSP00000287097,ENSP00000290866,ENSP00000306099,ENSP00000306361,ENSP00000308541,ENSP00000312506,ENSP00000336829,ENSP00000339191,ENSP00000348278,ENSP00000355627,ENSP00000364210,ENSP00000369500,ENSP00000376840…	ACE,ADIPOQ,AGER,AGT,AHSG,AMBP,APOA1,APOC2,BPGM,C3,CAV1,CAV2,CD109,CD36,CSPG4,DCN,EHD4,ELANE,F2,FABP4,FGA,FGB,FGG,GNAQ,GPRC5A,HPX,HRG,RRAS,STK39,SYAP1
Biological process	GO:0051707	response to other organism	19	835	0.004	ENSP00000052754,ENSP00000232003,ENSP00000233242,ENSP00000245907,ENSP00000252593,ENSP00000264908,ENSP00000265023,ENSP00000270879,ENSP00000306099,ENSP00000306361,ENSP00000308541,ENSP00000339191,ENSP00000348170,ENSP00000357691,ENSP00000366307,ENSP00000389814,ENSP00000399421,ENSP00000415941,ENSP00000466090	ADIPOQ,ANXA3,APOB,BST2,C3,C4B,CAV1,CD36,DCN,ELANE,F2,FCN3,FGA,FGB,HP,HRG,KNG1,S100A14,THBD
Biological process	GO:0002250	adaptive immune response	10	280	0.0043	ENSP00000224181,ENSP00000245907,ENSP00000263413,ENSP00000306099,ENSP00000306361,ENSP00000356030,ENSP00000360281,ENSP00000378130,ENSP00000396688,ENSP00000415941	C3,C4A,C4B,C6,C8B,C8G,CD55,CFI,FGA,FGB
Biological process	GO:0045907	positive regulation of vasoconstriction	4	33	0.0043	ENSP00000306099,ENSP00000306361,ENSP00000336829,ENSP00000339191	CAV1,FGA,FGB,FGG
Biological process	GO:0090288	negative regulation of cellular response to growth factor stimulus	7	137	0.0044	ENSP00000052754,ENSP00000222693,ENSP00000232003,ENSP00000287097,ENSP00000339191,ENSP00000355627,ENSP00000361097	AGT,CAV1,CAV2,CD109,DCN,HRG,MMRN2
Biological process	GO:0032375	negative regulation of cholesterol transport	3	13	0.0046	ENSP00000227667,ENSP00000356969,ENSP00000466775	APOA2,APOC2,APOC3
Biological process	GO:0034116	positive regulation of heterotypic cell-cell adhesion	3	13	0.0046	ENSP00000306099,ENSP00000306361,ENSP00000336829	FGA,FGB,FGG
Biological process	GO:0034374	low-density lipoprotein particle remodeling	3	13	0.0046	ENSP00000233242,ENSP00000355627,ENSP00000356969	AGT,APOA2,APOB
Biological process	GO:0034380	high-density lipoprotein particle assembly	3	13	0.0046	ENSP00000236850,ENSP00000356969,ENSP00000365081	APOA1,APOA2,APOM
Biological process	GO:0090207	regulation of triglyceride metabolic process	4	34	0.0046	ENSP00000227667,ENSP00000236850,ENSP00000245907,ENSP00000466775	APOA1,APOC2,APOC3,C3
Biological process	GO:0040011	locomotion	23	1144	0.005	ENSP00000005257,ENSP00000007722,ENSP00000204961,ENSP00000215727,ENSP00000232003,ENSP00000233242,ENSP00000236850,ENSP00000263713,ENSP00000268613,ENSP00000278222,ENSP00000278927,ENSP00000280187,ENSP00000312506,ENSP00000320295,ENSP00000339191,ENSP00000353013,ENSP00000357129,ENSP00000361097,ENSP00000367817,ENSP00000377783,ENSP00000451752,ENSP00000457421,ENSP00000466090	APOA1,APOB,CAV1,CDH13,CLEC14A,CSPG4,EFNB1,ELANE,ENSG00000258947,EPB41L5,ESAM,GPM6A,HRG,ITGA3,MMRN2,PECAM1,PODXL,PROS1,RALA,SAA4,SERPIND1,SPTA1,SPTB
Biological process	GO:0048522	positive regulation of cellular process	66	4898	0.0051	ENSP00000005257,ENSP00000007722,ENSP00000052754,ENSP00000204961,ENSP00000218388,ENSP00000220325,ENSP00000222693,ENSP00000232003,ENSP00000233242,ENSP00000236850,ENSP00000241052,ENSP00000245907,ENSP00000253496,ENSP00000259396,ENSP00000263277,ENSP00000263413,ENSP00000263713,ENSP00000264036,ENSP00000264690,ENSP00000264908,ENSP00000265023,ENSP00000265709,ENSP00000265983,ENSP00000268613,ENSP00000280187…	ACE,ADIPOQ,AGER,AGT,AHSG,ANK1,ANXA3,APOA1,APOA2,APOB,APOC2,C3,C4A,C4B,C6,CA2,CAT,CAV1,CAV2,CD36,CD55,CDH13,CDH5,CLEC3B,CSPG4,DCN,EFNB1,EHD1,EHD2,EHD4,ELANE,EPB41L5,F12,F2,FEN1,FGA,FGB,FGG,FHL2,GPM6A,HP,HPX,HRG,ITGA3,KLKB1,KNG1,LIMS2,MCAM,MYO1C,MYO6,NES,ORM1,PLG,PODXL,POLDIP2,PTRF,RALA,RDX,S100A10,S100A14,S100A4,S100B,STK39,SYAP1,TF,TIMP1
Biological process	GO:0070208	protein heterotrimerization	3	14	0.0053	ENSP00000300527,ENSP00000355180,ENSP00000389814	ADIPOQ,COL6A1,COL6A2
Biological process	GO:0022409	positive regulation of cell-cell adhesion	9	238	0.0054	ENSP00000204961,ENSP00000306099,ENSP00000306361,ENSP00000336829,ENSP00000339191,ENSP00000356030,ENSP00000364210,ENSP00000367817,ENSP00000466090	AGER,CAV1,CD55,EFNB1,ELANE,FGA,FGB,FGG,PODXL
Biological process	GO:0007009	plasma membrane organization	5	66	0.0055	ENSP00000222693,ENSP00000263277,ENSP00000305675,ENSP00000339191,ENSP00000386881	CAV1,CAV2,DYSF,EHD2,SDPR
Biological process	GO:0001970	positive regulation of activation of membrane attack complex	2	2	0.0056	ENSP00000245907,ENSP00000263413	C3,C6
Biological process	GO:0002542	Factor XII activation	2	2	0.0056	ENSP00000253496,ENSP00000264690	F12,KLKB1
Biological process	GO:0060621	negative regulation of cholesterol import	2	2	0.0056	ENSP00000227667,ENSP00000356969	APOA2,APOC3
Biological process	GO:0070543	response to linoleic acid	2	2	0.0056	ENSP00000389814,ENSP00000399421	ADIPOQ,CD36
Biological process	GO:2000147	positive regulation of cell motility	13	469	0.0058	ENSP00000007722,ENSP00000263713,ENSP00000264036,ENSP00000264908,ENSP00000268613,ENSP00000308938,ENSP00000349541,ENSP00000352834,ENSP00000355627,ENSP00000357691,ENSP00000367817,ENSP00000384136,ENSP00000466090	AGT,ANXA3,CDH13,ELANE,EPB41L5,ITGA3,MCAM,MYO1C,PLG,PODXL,PTRF,RDX,S100A14
Biological process	GO:0002922	positive regulation of humoral immune response	3	15	0.0061	ENSP00000245907,ENSP00000263413,ENSP00000265983	C3,C6,HPX
Biological process	GO:0019222	regulation of metabolic process	82	6516	0.0061	ENSP00000007722,ENSP00000014914,ENSP00000052754,ENSP00000211287,ENSP00000215727,ENSP00000218388,ENSP00000220325,ENSP00000222145,ENSP00000222693,ENSP00000224181,ENSP00000227667,ENSP00000232003,ENSP00000233242,ENSP00000236850,ENSP00000241052,ENSP00000245907,ENSP00000246792,ENSP00000246957,ENSP00000252593,ENSP00000253496,ENSP00000256104,ENSP00000263413,ENSP00000263713,ENSP00000264690,ENSP00000264908…	ACAD8,ACE,ADIPOQ,AGER,AGT,AHSG,AMBP,ANXA3,APOA1,APOA2,APOB,APOC2,APOC3,BPGM,BST2,C3,C4A,C4B,C6,C8B,C8G,CAT,CAV1,CAV2,CD109,CD36,CD55,CDH13,CFB,CFI,CLEC3B,CPN2,CRYAB,CSPG4,DCN,EHD4,ELANE,EPB41L5,F12,F2,FABP4,FCN3,FGA,FGB,FGG,FHL2,GFPT1,GNAQ,GOLM1,GPRC5A,HP,HPX,HRG,ITGA3,ITIH1,ITIH2,ITIH3,ITIH4,KLKB1,KNG1,MAPK13,MYO1C,MYO6,NLN,PBXIP1,PC,POLDIP2,PROS1,PTRF,RASIP1,RDX,RRAS,SERPINA4,SERPINA6,SERPINA7,…
Biological process	GO:0042953	lipoprotein transport	3	15	0.0061	ENSP00000233242,ENSP00000399421,ENSP00000466775	APOB,APOC2,CD36
Biological process	GO:0043436	oxoacid metabolic process	20	943	0.0061	ENSP00000052754,ENSP00000222381,ENSP00000245907,ENSP00000262551,ENSP00000266041,ENSP00000273283,ENSP00000281182,ENSP00000306920,ENSP00000312506,ENSP00000349860,ENSP00000351190,ENSP00000360268,ENSP00000376840,ENSP00000377532,ENSP00000378570,ENSP00000379691,ENSP00000384949,ENSP00000389814,ENSP00000415769,ENSP00000416293	ACAD8,ADIPOQ,ALDH18A1,BPGM,C3,CSPG4,DCN,GFPT1,GLB1,ITIH1,ITIH2,ITIH3,ITIH4,OGN,PC,PDXDC1,PON1,PYCR1,SLC2A1,SULT1A3
Biological process	GO:0060192	negative regulation of lipase activity	3	15	0.0061	ENSP00000227667,ENSP00000236850,ENSP00000356969	APOA1,APOA2,APOC3
Biological process	GO:0051180	vitamin transport	4	38	0.0063	ENSP00000226355,ENSP00000236850,ENSP00000416293,ENSP00000421725	AFM,APOA1,GC,SLC2A1
Biological process	GO:0051172	negative regulation of nitrogen compound metabolic process	37	2307	0.0068	ENSP00000014914,ENSP00000052754,ENSP00000215727,ENSP00000218388,ENSP00000232003,ENSP00000245907,ENSP00000252593,ENSP00000256104,ENSP00000265023,ENSP00000265132,ENSP00000266041,ENSP00000270879,ENSP00000273283,ENSP00000286548,ENSP00000287097,ENSP00000306361,ENSP00000308541,ENSP00000329374,ENSP00000339191,ENSP00000342850,ENSP00000348278,ENSP00000351190,ENSP00000355627,ENSP00000356030,ENSP00000356671…	ADIPOQ,AGT,AHSG,AMBP,BST2,C3,C4A,C4B,CAV1,CD109,CD36,CD55,CRYAB,DCN,ELANE,F2,FABP4,FCN3,FGA,FHL2,GNAQ,GPRC5A,HRG,ITIH1,ITIH2,ITIH3,ITIH4,KNG1,PBXIP1,PROS1,SERPINA4,SERPINA6,SERPINA7,SERPINC1,SERPIND1,STK39,TIMP1
Biological process	GO:0010744	positive regulation of macrophage derived foam cell differentiation	3	16	0.0071	ENSP00000233242,ENSP00000355627,ENSP00000399421	AGT,APOB,CD36
Biological process	GO:0045088	regulation of innate immune response	11	361	0.0071	ENSP00000233242,ENSP00000265983,ENSP00000306099,ENSP00000306361,ENSP00000336829,ENSP00000339191,ENSP00000357691,ENSP00000363001,ENSP00000397082,ENSP00000399421,ENSP00000415283	APOB,CAV1,CD36,FGA,FGB,FGG,HPX,ICAM2,S100A14,SFTPA1,SMPDL3B
Biological process	GO:0051851	modification by host of symbiont morphology or physiology	5	71	0.0071	ENSP00000222693,ENSP00000308541,ENSP00000308938,ENSP00000377532,ENSP00000466090	CAV2,ELANE,F2,PC,PLG
Biological process	GO:1900746	regulation of vascular endothelial growth factor signaling pathway	3	16	0.0071	ENSP00000052754,ENSP00000232003,ENSP00000352834	DCN,HRG,MYO1C
Biological process	GO:1902533	positive regulation of intracellular signal transduction	20	959	0.0071	ENSP00000052754,ENSP00000222693,ENSP00000236850,ENSP00000241052,ENSP00000265983,ENSP00000268613,ENSP00000291700,ENSP00000306099,ENSP00000306361,ENSP00000308541,ENSP00000312506,ENSP00000336829,ENSP00000339191,ENSP00000348278,ENSP00000355627,ENSP00000357705,ENSP00000364210,ENSP00000389814,ENSP00000399421,ENSP00000466090	ADIPOQ,AGER,AGT,APOA1,CAT,CAV1,CAV2,CD36,CDH13,CSPG4,DCN,ELANE,F2,FGA,FGB,FGG,HPX,S100A4,S100B,STK39
Biological process	GO:0042304	regulation of fatty acid biosynthetic process	4	40	0.0073	ENSP00000227667,ENSP00000236850,ENSP00000389814,ENSP00000466775	ADIPOQ,APOA1,APOC2,APOC3
Biological process	GO:0090287	regulation of cellular response to growth factor stimulus	9	254	0.0077	ENSP00000007722,ENSP00000052754,ENSP00000222693,ENSP00000232003,ENSP00000287097,ENSP00000339191,ENSP00000352834,ENSP00000355627,ENSP00000361097	AGT,CAV1,CAV2,CD109,DCN,HRG,ITGA3,MMRN2,MYO1C
Biological process	GO:0015893	drug transport	7	155	0.0078	ENSP00000199708,ENSP00000285238,ENSP00000285379,ENSP00000327431,ENSP00000369654,ENSP00000380489,ENSP00000446242	ABCC3,CA2,HBD,HBG1,HBQ1,MB,SLC25A10
Biological process	GO:0033993	response to lipid	18	825	0.0079	ENSP00000052754,ENSP00000222381,ENSP00000233242,ENSP00000241052,ENSP00000264908,ENSP00000285379,ENSP00000291700,ENSP00000306920,ENSP00000339191,ENSP00000355627,ENSP00000356969,ENSP00000357691,ENSP00000366307,ENSP00000386665,ENSP00000389814,ENSP00000399421,ENSP00000433560,ENSP00000466090	ADIPOQ,AGT,ANXA3,APOA2,APOB,CA2,CAT,CAV1,CD36,CRYAB,DCN,ELANE,FHL2,GLB1,PON1,S100A14,S100B,THBD
Biological process	GO:0002019	regulation of renal output by angiotensin	2	3	0.0084	ENSP00000290866,ENSP00000355627	ACE,AGT
Biological process	GO:0019065	receptor-mediated endocytosis of virus by host cell	2	3	0.0084	ENSP00000222693,ENSP00000339191	CAV1,CAV2
Biological process	GO:0055096	low-density lipoprotein particle mediated signaling	2	3	0.0084	ENSP00000268613,ENSP00000399421	CD36,CDH13
Biological process	GO:0070945	neutrophil mediated killing of gram-negative bacterium	2	3	0.0084	ENSP00000308541,ENSP00000466090	ELANE,F2
Biological process	GO:1903598	positive regulation of gap junction assembly	2	3	0.0084	ENSP00000339191,ENSP00000355627	AGT,CAV1
Biological process	GO:2000259	positive regulation of protein activation cascade	2	3	0.0084	ENSP00000245907,ENSP00000263413	C3,C6
Biological process	GO:0022408	negative regulation of cell-cell adhesion	7	159	0.0085	ENSP00000236850,ENSP00000263713,ENSP00000308938,ENSP00000336829,ENSP00000367817,ENSP00000384136,ENSP00000389814	ADIPOQ,APOA1,EPB41L5,FGG,PLG,PODXL,RDX
Biological process	GO:0010544	negative regulation of platelet activation	3	18	0.0087	ENSP00000308541,ENSP00000336829,ENSP00000366307	F2,FGG,THBD
Biological process	GO:0010632	regulation of epithelial cell migration	8	209	0.0088	ENSP00000007722,ENSP00000052754,ENSP00000232003,ENSP00000263713,ENSP00000264908,ENSP00000308938,ENSP00000355627,ENSP00000361097	AGT,ANXA3,DCN,EPB41L5,HRG,ITGA3,MMRN2,PLG
Biological process	GO:0031589	cell-substrate adhesion	7	162	0.0093	ENSP00000007722,ENSP00000263713,ENSP00000264187,ENSP00000270233,ENSP00000306099,ENSP00000306361,ENSP00000336829	BCAM,EPB41L5,FGA,FGB,FGG,ITGA3,NID1
Biological process	GO:0015701	bicarbonate transport	4	44	0.0094	ENSP00000262418,ENSP00000285379,ENSP00000300900,ENSP00000430656	CA1,CA2,CA4,SLC4A1
Biological process	GO:0007160	cell-matrix adhesion	6	119	0.01	ENSP00000007722,ENSP00000264187,ENSP00000270233,ENSP00000306099,ENSP00000306361,ENSP00000336829	BCAM,FGA,FGB,FGG,ITGA3,NID1
Biological process	GO:0044281	small molecule metabolic process	30	1779	0.01	ENSP00000052754,ENSP00000216410,ENSP00000222381,ENSP00000233242,ENSP00000236850,ENSP00000237014,ENSP00000241052,ENSP00000245907,ENSP00000262551,ENSP00000266041,ENSP00000273283,ENSP00000281182,ENSP00000306920,ENSP00000312506,ENSP00000349860,ENSP00000351190,ENSP00000356969,ENSP00000360268,ENSP00000376840,ENSP00000377532,ENSP00000378570,ENSP00000379691,ENSP00000384949,ENSP00000389814,ENSP00000415769…	ACAD8,ADIPOQ,ALDH18A1,APOA1,APOA2,APOB,BPGM,C3,CA1,CAT,CSPG4,DCN,GC,GFPT1,GLB1,GNPNAT1,ITIH1,ITIH2,ITIH3,ITIH4,MME,OGN,PC,PDXDC1,PON1,PYCR1,SLC25A10,SLC2A1,SULT1A3,TTR
Biological process	GO:0050801	ion homeostasis	16	708	0.0101	ENSP00000052754,ENSP00000236850,ENSP00000262418,ENSP00000265023,ENSP00000265983,ENSP00000285379,ENSP00000308541,ENSP00000339191,ENSP00000348278,ENSP00000355627,ENSP00000356030,ENSP00000357691,ENSP00000377710,ENSP00000385834,ENSP00000399421,ENSP00000466090	AGT,APOA1,CA2,CAV1,CD36,CD55,DCN,ELANE,F2,FHL1,HPX,KNG1,S100A14,SLC4A1,STK39,TF
Biological process	GO:0030168	platelet activation	6	120	0.0103	ENSP00000232003,ENSP00000286548,ENSP00000306099,ENSP00000306361,ENSP00000308541,ENSP00000336829	F2,FGA,FGB,FGG,GNAQ,HRG
Biological process	GO:0044242	cellular lipid catabolic process	7	167	0.0108	ENSP00000227667,ENSP00000233242,ENSP00000236850,ENSP00000256104,ENSP00000356969,ENSP00000363001,ENSP00000389814	ADIPOQ,APOA1,APOA2,APOB,APOC3,FABP4,SMPDL3B
Biological process	GO:0051004	regulation of lipoprotein lipase activity	3	20	0.0111	ENSP00000227667,ENSP00000236850,ENSP00000466775	APOA1,APOC2,APOC3
Biological process	GO:0051240	positive regulation of multicellular organismal process	27	1551	0.0114	ENSP00000007722,ENSP00000211287,ENSP00000232003,ENSP00000245907,ENSP00000246792,ENSP00000253496,ENSP00000259396,ENSP00000263413,ENSP00000263713,ENSP00000264908,ENSP00000285379,ENSP00000291700,ENSP00000306099,ENSP00000306361,ENSP00000308541,ENSP00000308938,ENSP00000336829,ENSP00000339191,ENSP00000344115,ENSP00000355627,ENSP00000356969,ENSP00000364210,ENSP00000366307,ENSP00000389814,ENSP00000399421…	ADIPOQ,AGER,AGT,ANXA3,APOA2,APOC2,C3,C6,CA2,CAV1,CD36,CDH5,ELANE,EPB41L5,F12,F2,FGA,FGB,FGG,HRG,ITGA3,MAPK13,ORM1,PLG,RRAS,S100B,THBD
Biological process	GO:0010916	negative regulation of very-low-density lipoprotein particle clearance	2	4	0.0115	ENSP00000227667,ENSP00000466775	APOC2,APOC3
Biological process	GO:0030335	positive regulation of cell migration	12	452	0.0115	ENSP00000007722,ENSP00000263713,ENSP00000264036,ENSP00000264908,ENSP00000268613,ENSP00000308938,ENSP00000352834,ENSP00000355627,ENSP00000357691,ENSP00000367817,ENSP00000384136,ENSP00000466090	AGT,ANXA3,CDH13,ELANE,EPB41L5,ITGA3,MCAM,MYO1C,PLG,PODXL,RDX,S100A14
Biological process	GO:0070542	response to fatty acid	5	82	0.0115	ENSP00000222381,ENSP00000233242,ENSP00000241052,ENSP00000389814,ENSP00000399421	ADIPOQ,APOB,CAT,CD36,PON1
Biological process	GO:0070836	caveola assembly	2	4	0.0115	ENSP00000222693,ENSP00000339191	CAV1,CAV2
Biological process	GO:1904016	response to Thyroglobulin triiodothyronine	2	4	0.0115	ENSP00000306920,ENSP00000416293	GLB1,SLC2A1
Biological process	GO:2000377	regulation of reactive oxygen species metabolic process	7	169	0.0115	ENSP00000246957,ENSP00000308541,ENSP00000339191,ENSP00000348170,ENSP00000355627,ENSP00000399421,ENSP00000433560	AGT,CAV1,CD36,CRYAB,F2,HP,TRAP1
Biological process	GO:2001137	positive regulation of endocytic recycling	2	4	0.0115	ENSP00000263277,ENSP00000479153	EHD1,EHD2
Biological process	GO:0045765	regulation of angiogenesis	9	277	0.0123	ENSP00000052754,ENSP00000232003,ENSP00000245907,ENSP00000246792,ENSP00000263413,ENSP00000264908,ENSP00000344115,ENSP00000355627,ENSP00000361097	AGT,ANXA3,C3,C6,CDH5,DCN,HRG,MMRN2,RRAS
Biological process	GO:0080090	regulation of primary metabolic process	75	5982	0.0123	ENSP00000007722,ENSP00000014914,ENSP00000052754,ENSP00000211287,ENSP00000215727,ENSP00000218388,ENSP00000220325,ENSP00000222693,ENSP00000224181,ENSP00000227667,ENSP00000232003,ENSP00000233242,ENSP00000236850,ENSP00000241052,ENSP00000245907,ENSP00000246792,ENSP00000246957,ENSP00000252593,ENSP00000253496,ENSP00000256104,ENSP00000263413,ENSP00000264690,ENSP00000264908,ENSP00000265023,ENSP00000265132…	ACAD8,ACE,ADIPOQ,AGER,AGT,AHSG,AMBP,ANXA3,APOA1,APOA2,APOB,APOC2,APOC3,BPGM,BST2,C3,C4A,C4B,C6,C8B,C8G,CAT,CAV1,CAV2,CD109,CD36,CD55,CDH13,CFB,CFI,CLEC3B,CPN2,CRYAB,CSPG4,DCN,EHD4,ELANE,F12,F2,FABP4,FCN3,FGA,FGB,FGG,FHL2,GNAQ,GOLM1,GPRC5A,HPX,HRG,ITGA3,ITIH1,ITIH2,ITIH3,ITIH4,KLKB1,KNG1,MAPK13,MYO6,NLN,PBXIP1,PROS1,PTRF,RDX,RRAS,SERPINA4,SERPINA6,SERPINA7,SERPINC1,SERPIND1,STK39,SYAP1,TIMP1,TRAP1…
Biological process	GO:0070887	cellular response to chemical stimulus	40	2672	0.0127	ENSP00000005257,ENSP00000052754,ENSP00000211287,ENSP00000216410,ENSP00000218388,ENSP00000220325,ENSP00000222693,ENSP00000233242,ENSP00000241052,ENSP00000252593,ENSP00000256104,ENSP00000263713,ENSP00000278222,ENSP00000285379,ENSP00000286548,ENSP00000291700,ENSP00000296130,ENSP00000306099,ENSP00000336829,ENSP00000339191,ENSP00000344115,ENSP00000348170,ENSP00000349860,ENSP00000352834,ENSP00000355180…	ADIPOQ,AGER,AGT,APOB,APOM,BST2,CA1,CA2,CAT,CAV1,CAV2,CD36,CDH5,CLEC3B,COL6A1,DCN,EHD1,EHD4,EPB41L5,FABP4,FGB,FGG,FHL2,GFPT1,GNAQ,GNPNAT1,HP,MAPK13,MME,MYO1C,PYCR1,RALA,RDX,S100B,SAA4,SOD3,SULT1A3,SYAP1,TF,TIMP1
Biological process	GO:0006888	endoplasmic reticulum to Golgi vesicle-mediated transport	7	175	0.0134	ENSP00000218099,ENSP00000265709,ENSP00000308541,ENSP00000356030,ENSP00000357129,ENSP00000377783,ENSP00000451752	ANK1,CD55,F2,F9,PROS1,SPTA1,SPTB
Biological process	GO:0050793	regulation of developmental process	37	2416	0.0134	ENSP00000007722,ENSP00000052754,ENSP00000218388,ENSP00000232003,ENSP00000233242,ENSP00000236850,ENSP00000245907,ENSP00000246792,ENSP00000263277,ENSP00000263413,ENSP00000263713,ENSP00000264908,ENSP00000285379,ENSP00000286548,ENSP00000287097,ENSP00000290866,ENSP00000291700,ENSP00000300215,ENSP00000306099,ENSP00000306361,ENSP00000308541,ENSP00000326888,ENSP00000336829,ENSP00000339191,ENSP00000344115…	ACE,ADIPOQ,AGER,AGT,AHSG,ANXA3,APOA1,APOB,C3,C6,CA2,CAV1,CD109,CD36,CDH5,DCN,EHD1,EHD2,EPB41L5,EPB42,F2,FGA,FGB,FGG,GNAQ,HRG,ITGA3,LIMS2,MMRN2,NLN,RDX,RRAS,S100A10,S100B,SPTA1,SYAP1,TIMP1
Biological process	GO:0003081	regulation of systemic arterial blood pressure by renin-angiotensin	3	22	0.0136	ENSP00000290866,ENSP00000355627,ENSP00000418525	ACE,AGT,MME
Biological process	GO:0009653	anatomical structure morphogenesis	32	1992	0.0136	ENSP00000005257,ENSP00000007722,ENSP00000052754,ENSP00000185206,ENSP00000204961,ENSP00000222145,ENSP00000232003,ENSP00000233242,ENSP00000246792,ENSP00000262551,ENSP00000263713,ENSP00000264036,ENSP00000268613,ENSP00000280187,ENSP00000285379,ENSP00000286548,ENSP00000287097,ENSP00000291700,ENSP00000312506,ENSP00000320295,ENSP00000339191,ENSP00000353013,ENSP00000355180,ENSP00000357129,ENSP00000361097…	APOB,CA2,CAV1,CD109,CDH13,CLEC14A,CLIC5,COL6A1,CRYAB,CSPG4,DCN,EFNB1,ENSG00000258947,EPB41L5,FHL1,FHL2,GNAQ,GPM6A,HRG,ITGA3,MCAM,MMRN2,NEBL,OGN,PODXL,POLDIP2,RALA,RASIP1,RRAS,S100B,SPTA1,SPTB
Biological process	GO:0019217	regulation of fatty acid metabolic process	5	86	0.0136	ENSP00000227667,ENSP00000236850,ENSP00000339191,ENSP00000389814,ENSP00000466775	ADIPOQ,APOA1,APOC2,APOC3,CAV1
Biological process	GO:0045806	negative regulation of endocytosis	4	50	0.0136	ENSP00000227667,ENSP00000339191,ENSP00000389814,ENSP00000466775	ADIPOQ,APOC2,APOC3,CAV1
Biological process	GO:2000378	negative regulation of reactive oxygen species metabolic process	4	50	0.0136	ENSP00000246957,ENSP00000339191,ENSP00000348170,ENSP00000433560	CAV1,CRYAB,HP,TRAP1
Biological process	GO:0045807	positive regulation of endocytosis	6	129	0.0138	ENSP00000245907,ENSP00000385834,ENSP00000393887,ENSP00000396688,ENSP00000399421,ENSP00000415941	AHSG,C3,C4A,C4B,CD36,TF
Biological process	GO:0072359	circulatory system development	17	807	0.0138	ENSP00000007722,ENSP00000222145,ENSP00000232003,ENSP00000233242,ENSP00000264036,ENSP00000268613,ENSP00000286548,ENSP00000312506,ENSP00000339191,ENSP00000344115,ENSP00000353013,ENSP00000355627,ENSP00000361097,ENSP00000366326,ENSP00000380489,ENSP00000386665,ENSP00000457421	AGT,APOB,CAV1,CDH13,CDH5,CLEC14A,CSPG4,FHL2,GNAQ,HRG,ITGA3,MB,MCAM,MMRN2,NEBL,PECAM1,RASIP1
Biological process	GO:0050994	regulation of lipid catabolic process	4	51	0.0143	ENSP00000227667,ENSP00000236850,ENSP00000356969,ENSP00000466775	APOA1,APOA2,APOC2,APOC3
Biological process	GO:0016477	cell migration	17	812	0.0146	ENSP00000007722,ENSP00000204961,ENSP00000233242,ENSP00000236850,ENSP00000263713,ENSP00000268613,ENSP00000278222,ENSP00000278927,ENSP00000280187,ENSP00000312506,ENSP00000339191,ENSP00000353013,ENSP00000361097,ENSP00000367817,ENSP00000377783,ENSP00000457421,ENSP00000466090	APOA1,APOB,CAV1,CDH13,CLEC14A,CSPG4,EFNB1,ELANE,EPB41L5,ESAM,GPM6A,ITGA3,MMRN2,PECAM1,PODXL,PROS1,SAA4
Biological process	GO:0050996	positive regulation of lipid catabolic process	3	23	0.0149	ENSP00000236850,ENSP00000356969,ENSP00000466775	APOA1,APOA2,APOC2
Biological process	GO:0006629	lipid metabolic process	22	1192	0.015	ENSP00000222381,ENSP00000227667,ENSP00000233242,ENSP00000236850,ENSP00000237014,ENSP00000241052,ENSP00000245907,ENSP00000256104,ENSP00000281182,ENSP00000306920,ENSP00000336888,ENSP00000339191,ENSP00000342850,ENSP00000356969,ENSP00000363001,ENSP00000365081,ENSP00000377532,ENSP00000378570,ENSP00000389814,ENSP00000399421,ENSP00000421725,ENSP00000466775	ACAD8,ADIPOQ,APOA1,APOA2,APOB,APOC2,APOC3,APOM,C3,CAT,CAV1,CD36,FABP4,GC,GLB1,PC,PON1,SERPINA6,SLC44A2,SMPDL3B,SULT1A3,TTR
Biological process	GO:0050731	positive regulation of peptidyl-tyrosine phosphorylation	7	180	0.015	ENSP00000220325,ENSP00000265983,ENSP00000290866,ENSP00000312506,ENSP00000355627,ENSP00000389814,ENSP00000399421	ACE,ADIPOQ,AGT,CD36,CSPG4,EHD4,HPX
Biological process	GO:0055129	L-proline biosynthetic process	2	5	0.015	ENSP00000360268,ENSP00000384949	ALDH18A1,PYCR1
Biological process	GO:0060353	regulation of cell adhesion molecule production	2	5	0.015	ENSP00000236850,ENSP00000339191	APOA1,CAV1
Biological process	GO:1990778	protein localization to cell periphery	7	181	0.0151	ENSP00000263277,ENSP00000265709,ENSP00000327116,ENSP00000339191,ENSP00000357801,ENSP00000384136,ENSP00000389814	ADIPOQ,ANK1,CAV1,EHD2,EHD3,RDX,S100A10
Biological process	GO:0035821	modification of morphology or physiology of other organism	7	182	0.0155	ENSP00000222693,ENSP00000232003,ENSP00000265023,ENSP00000308541,ENSP00000308938,ENSP00000377532,ENSP00000466090	CAV2,ELANE,F2,HRG,KNG1,PC,PLG
Biological process	GO:0090130	tissue migration	5	90	0.0155	ENSP00000236850,ENSP00000263713,ENSP00000268613,ENSP00000353013,ENSP00000361097	APOA1,CDH13,CLEC14A,EPB41L5,MMRN2
Biological process	GO:0044273	sulfur compound catabolic process	4	53	0.0157	ENSP00000052754,ENSP00000262551,ENSP00000306920,ENSP00000312506	CSPG4,DCN,GLB1,OGN
Biological process	GO:0002719	negative regulation of cytokine production involved in immune response	3	24	0.0159	ENSP00000236850,ENSP00000252593,ENSP00000356969	APOA1,APOA2,BST2
Biological process	GO:0051894	positive regulation of focal adhesion assembly	3	24	0.0159	ENSP00000232003,ENSP00000263713,ENSP00000357801	EPB41L5,HRG,S100A10
Biological process	GO:0045834	positive regulation of lipid metabolic process	6	135	0.0162	ENSP00000236850,ENSP00000308541,ENSP00000355627,ENSP00000356969,ENSP00000389814,ENSP00000466775	ADIPOQ,AGT,APOA1,APOA2,APOC2,F2
Biological process	GO:0098609	cell-cell adhesion	11	416	0.0168	ENSP00000246006,ENSP00000268613,ENSP00000278927,ENSP00000287008,ENSP00000306099,ENSP00000306361,ENSP00000326888,ENSP00000336829,ENSP00000344115,ENSP00000415283,ENSP00000457421	CD93,CDH13,CDH5,ESAM,FGA,FGB,FGG,ICAM2,LIMS2,PCDH1,PECAM1
Biological process	GO:0051094	positive regulation of developmental process	23	1286	0.0169	ENSP00000007722,ENSP00000052754,ENSP00000233242,ENSP00000236850,ENSP00000245907,ENSP00000246792,ENSP00000263277,ENSP00000263413,ENSP00000263713,ENSP00000264908,ENSP00000285379,ENSP00000291700,ENSP00000306099,ENSP00000306361,ENSP00000336829,ENSP00000344115,ENSP00000355627,ENSP00000357801,ENSP00000364210,ENSP00000369500,ENSP00000389814,ENSP00000399421,ENSP00000479153	ADIPOQ,AGER,AGT,ANXA3,APOA1,APOB,C3,C6,CA2,CD36,CDH5,DCN,EHD1,EHD2,EPB41L5,FGA,FGB,FGG,ITGA3,RRAS,S100A10,S100B,SYAP1
Biological process	GO:0060255	regulation of macromolecule metabolic process	75	6072	0.0173	ENSP00000007722,ENSP00000014914,ENSP00000052754,ENSP00000211287,ENSP00000215727,ENSP00000218388,ENSP00000220325,ENSP00000222693,ENSP00000224181,ENSP00000232003,ENSP00000233242,ENSP00000236850,ENSP00000241052,ENSP00000245907,ENSP00000246792,ENSP00000246957,ENSP00000252593,ENSP00000253496,ENSP00000256104,ENSP00000263413,ENSP00000263713,ENSP00000264690,ENSP00000264908,ENSP00000265023,ENSP00000265132…	ACAD8,ACE,ADIPOQ,AGER,AGT,AHSG,AMBP,ANXA3,APOA1,APOA2,APOB,BPGM,BST2,C3,C4A,C4B,C6,C8B,C8G,CAT,CAV1,CAV2,CD109,CD36,CD55,CDH13,CFB,CFI,CLEC3B,CPN2,CRYAB,CSPG4,DCN,EHD4,ELANE,EPB41L5,F12,F2,FABP4,FCN3,FGA,FGB,FGG,FHL2,GFPT1,GNAQ,GPRC5A,HPX,HRG,ITGA3,ITIH1,ITIH2,ITIH3,ITIH4,KLKB1,KNG1,MAPK13,MYO1C,MYO6,PBXIP1,PC,PROS1,PTRF,RDX,RRAS,SERPINA4,SERPINA6,SERPINA7,SERPINC1,SERPIND1,STK39,SYAP1,TIMP1,TRAP…
Biological process	GO:0070527	platelet aggregation	3	25	0.0174	ENSP00000306099,ENSP00000306361,ENSP00000336829	FGA,FGB,FGG
Biological process	GO:0010605	negative regulation of macromolecule metabolic process	38	2558	0.0178	ENSP00000014914,ENSP00000052754,ENSP00000215727,ENSP00000218388,ENSP00000232003,ENSP00000245907,ENSP00000252593,ENSP00000256104,ENSP00000265023,ENSP00000265132,ENSP00000266041,ENSP00000270879,ENSP00000273283,ENSP00000286548,ENSP00000287097,ENSP00000306361,ENSP00000308541,ENSP00000329374,ENSP00000339191,ENSP00000342850,ENSP00000348278,ENSP00000351190,ENSP00000355627,ENSP00000356030,ENSP00000356671…	ADIPOQ,AGT,AHSG,AMBP,BST2,C3,C4A,C4B,CAV1,CD109,CD36,CD55,CRYAB,DCN,ELANE,F2,FABP4,FCN3,FGA,FHL2,GNAQ,GPRC5A,HRG,ITIH1,ITIH2,ITIH3,ITIH4,KNG1,PBXIP1,PC,PROS1,SERPINA4,SERPINA6,SERPINA7,SERPINC1,SERPIND1,STK39,TIMP1
Biological process	GO:0071702	organic substance transport	32	2040	0.0184	ENSP00000226355,ENSP00000227667,ENSP00000232003,ENSP00000233242,ENSP00000236850,ENSP00000241052,ENSP00000256104,ENSP00000262418,ENSP00000265983,ENSP00000285238,ENSP00000285379,ENSP00000290866,ENSP00000300900,ENSP00000311291,ENSP00000327116,ENSP00000336829,ENSP00000336888,ENSP00000339191,ENSP00000352834,ENSP00000355627,ENSP00000356969,ENSP00000358994,ENSP00000365081,ENSP00000378294,ENSP00000385834…	ABCC3,ACE,AFM,AGT,APOA1,APOA2,APOB,APOC2,APOC3,APOM,CA1,CA2,CA4,CAT,CAV1,CD36,EHD1,EHD3,FABP4,FGG,HPX,HRG,MYO1C,MYO6,SFTPA1,SIL1,SLC25A10,SLC2A1,SLC44A2,SLC4A1,SLCO2A1,TF
Biological process	GO:0002740	negative regulation of cytokine secretion involved in immune response	2	6	0.0186	ENSP00000236850,ENSP00000356969	APOA1,APOA2
Biological process	GO:0010756	positive regulation of plasminogen activation	2	6	0.0186	ENSP00000253496,ENSP00000296130	CLEC3B,F12
Biological process	GO:0043152	induction of bacterial agglutination	2	6	0.0186	ENSP00000306099,ENSP00000306361	FGA,FGB
Biological process	GO:0044791	positive regulation by host of viral release from host cell	2	6	0.0186	ENSP00000222693,ENSP00000377532	CAV2,PC
Biological process	GO:0070508	cholesterol import	2	6	0.0186	ENSP00000236850,ENSP00000399421	APOA1,CD36
Biological process	GO:0002675	positive regulation of acute inflammatory response	3	26	0.0188	ENSP00000245907,ENSP00000253496,ENSP00000264690	C3,F12,KLKB1
Biological process	GO:0043534	blood vessel endothelial cell migration	3	26	0.0188	ENSP00000236850,ENSP00000353013,ENSP00000361097	APOA1,CLEC14A,MMRN2
Biological process	GO:0001818	negative regulation of cytokine production	8	245	0.019	ENSP00000236850,ENSP00000252593,ENSP00000259396,ENSP00000308541,ENSP00000356969,ENSP00000364210,ENSP00000389814,ENSP00000466090	ADIPOQ,AGER,APOA1,APOA2,BST2,ELANE,F2,ORM1
Biological process	GO:0022617	extracellular matrix disassembly	4	58	0.0201	ENSP00000218388,ENSP00000264690,ENSP00000308938,ENSP00000466090	ELANE,KLKB1,PLG,TIMP1
Biological process	GO:0008202	steroid metabolic process	8	248	0.0202	ENSP00000222381,ENSP00000233242,ENSP00000236850,ENSP00000241052,ENSP00000342850,ENSP00000356969,ENSP00000378570,ENSP00000421725	APOA1,APOA2,APOB,CAT,GC,PON1,SERPINA6,SULT1A3
Biological process	GO:0009966	regulation of signal transduction	43	3033	0.0202	ENSP00000007722,ENSP00000014914,ENSP00000052754,ENSP00000218388,ENSP00000222693,ENSP00000227667,ENSP00000232003,ENSP00000236850,ENSP00000237014,ENSP00000241052,ENSP00000245907,ENSP00000246792,ENSP00000246957,ENSP00000262551,ENSP00000263655,ENSP00000265132,ENSP00000265983,ENSP00000268613,ENSP00000278222,ENSP00000286548,ENSP00000287097,ENSP00000291700,ENSP00000306099,ENSP00000306361,ENSP00000308541…	ADIPOQ,AGER,AGT,AHSG,AMBP,APOA1,APOC3,C3,CAT,CAV1,CAV2,CD109,CD36,CD55,CDH13,CNRIP1,CSPG4,DCN,ELANE,F2,FGA,FGB,FGG,FHL2,GNAQ,GPRC5A,HPX,HRG,ITGA3,LIMS2,MMRN2,MYO1C,OGN,RDX,RRAS,S100A4,S100B,SAA4,SMPDL3B,STK39,TIMP1,TRAP1,TTR
Biological process	GO:0019730	antimicrobial humoral response	6	143	0.0202	ENSP00000232003,ENSP00000265023,ENSP00000306099,ENSP00000306361,ENSP00000308541,ENSP00000466090	ELANE,F2,FGA,FGB,HRG,KNG1
Biological process	GO:0034284	response to monosaccharide	6	143	0.0202	ENSP00000241052,ENSP00000300527,ENSP00000356969,ENSP00000364210,ENSP00000365081,ENSP00000389814	ADIPOQ,AGER,APOA2,APOM,CAT,COL6A2
Biological process	GO:0034764	positive regulation of transmembrane transport	7	194	0.0202	ENSP00000245907,ENSP00000285379,ENSP00000308541,ENSP00000327116,ENSP00000348278,ENSP00000355627,ENSP00000389814	ADIPOQ,AGT,C3,CA2,EHD3,F2,STK39
Biological process	GO:0051129	negative regulation of cellular component organization	14	632	0.0202	ENSP00000007722,ENSP00000227667,ENSP00000232003,ENSP00000236850,ENSP00000290866,ENSP00000339191,ENSP00000356969,ENSP00000357129,ENSP00000365081,ENSP00000384136,ENSP00000389814,ENSP00000433560,ENSP00000451752,ENSP00000466775	ACE,ADIPOQ,APOA1,APOA2,APOC2,APOC3,APOM,CAV1,CRYAB,HRG,ITGA3,RDX,SPTA1,SPTB
Biological process	GO:1901652	response to peptide	11	431	0.0204	ENSP00000218388,ENSP00000222693,ENSP00000241052,ENSP00000285379,ENSP00000339191,ENSP00000355627,ENSP00000364210,ENSP00000369500,ENSP00000389814,ENSP00000399421,ENSP00000416293	ADIPOQ,AGER,AGT,CA2,CAT,CAV1,CAV2,CD36,SLC2A1,SYAP1,TIMP1
Biological process	GO:0042742	defense response to bacterium	8	250	0.0208	ENSP00000264908,ENSP00000306099,ENSP00000306361,ENSP00000308541,ENSP00000348170,ENSP00000357691,ENSP00000399421,ENSP00000466090	ANXA3,CD36,ELANE,F2,FGA,FGB,HP,S100A14
Biological process	GO:1903391	regulation of adherens junction organization	4	59	0.0208	ENSP00000232003,ENSP00000263713,ENSP00000357801,ENSP00000384136	EPB41L5,HRG,RDX,S100A10
Biological process	GO:0031647	regulation of protein stability	8	251	0.0212	ENSP00000226355,ENSP00000236850,ENSP00000286548,ENSP00000307199,ENSP00000319464,ENSP00000356969,ENSP00000385834,ENSP00000433560	AFM,AHSP,APOA1,APOA2,CPN2,CRYAB,GNAQ,TF
Biological process	GO:0009968	negative regulation of signal transduction	21	1160	0.0214	ENSP00000007722,ENSP00000014914,ENSP00000052754,ENSP00000222693,ENSP00000232003,ENSP00000236850,ENSP00000246957,ENSP00000263655,ENSP00000265132,ENSP00000287097,ENSP00000306099,ENSP00000306361,ENSP00000336829,ENSP00000339191,ENSP00000355627,ENSP00000361097,ENSP00000363001,ENSP00000364210,ENSP00000386665,ENSP00000389814,ENSP00000393887	ADIPOQ,AGER,AGT,AHSG,AMBP,APOA1,CAV1,CAV2,CD109,CNRIP1,DCN,FGA,FGB,FGG,FHL2,GPRC5A,HRG,ITGA3,MMRN2,SMPDL3B,TRAP1
Biological process	GO:0019752	carboxylic acid metabolic process	17	854	0.0214	ENSP00000052754,ENSP00000222381,ENSP00000245907,ENSP00000266041,ENSP00000273283,ENSP00000281182,ENSP00000312506,ENSP00000349860,ENSP00000351190,ENSP00000360268,ENSP00000376840,ENSP00000377532,ENSP00000379691,ENSP00000384949,ENSP00000389814,ENSP00000415769,ENSP00000416293	ACAD8,ADIPOQ,ALDH18A1,BPGM,C3,CSPG4,DCN,GFPT1,ITIH1,ITIH2,ITIH3,ITIH4,PC,PDXDC1,PON1,PYCR1,SLC2A1
Biological process	GO:0001667	ameboidal-type cell migration	6	146	0.0216	ENSP00000204961,ENSP00000236850,ENSP00000263713,ENSP00000268613,ENSP00000353013,ENSP00000361097	APOA1,CDH13,CLEC14A,EFNB1,EPB41L5,MMRN2
Biological process	GO:0019915	lipid storage	3	28	0.0216	ENSP00000236850,ENSP00000339191,ENSP00000399421	APOA1,CAV1,CD36
Biological process	GO:0050873	brown fat cell differentiation	3	28	0.0216	ENSP00000256104,ENSP00000380489,ENSP00000389814	ADIPOQ,FABP4,MB
Biological process	GO:2000352	negative regulation of endothelial cell apoptotic process	3	28	0.0216	ENSP00000306099,ENSP00000306361,ENSP00000336829	FGA,FGB,FGG
Biological process	GO:0008015	blood circulation	10	373	0.022	ENSP00000265023,ENSP00000290866,ENSP00000306099,ENSP00000306361,ENSP00000336829,ENSP00000339191,ENSP00000348278,ENSP00000355627,ENSP00000389814,ENSP00000418525	ACE,ADIPOQ,AGT,CAV1,FGA,FGB,FGG,KNG1,MME,STK39
Biological process	GO:0030300	regulation of intestinal cholesterol absorption	2	7	0.022	ENSP00000236850,ENSP00000356969	APOA1,APOA2
Biological process	GO:0032489	regulation of Cdc42 protein signal transduction	2	7	0.022	ENSP00000227667,ENSP00000236850	APOA1,APOC3
Biological process	GO:1900084	regulation of peptidyl-tyrosine autophosphorylation	2	7	0.022	ENSP00000290866,ENSP00000339191	ACE,CAV1
Biological process	GO:1900747	negative regulation of vascular endothelial growth factor signaling pathway	2	7	0.022	ENSP00000052754,ENSP00000232003	DCN,HRG
Biological process	GO:0098542	defense response to other organism	11	438	0.0221	ENSP00000232003,ENSP00000252593,ENSP00000264908,ENSP00000270879,ENSP00000306099,ENSP00000306361,ENSP00000308541,ENSP00000348170,ENSP00000357691,ENSP00000399421,ENSP00000466090	ANXA3,BST2,CD36,ELANE,F2,FCN3,FGA,FGB,HP,HRG,S100A14
Biological process	GO:0043542	endothelial cell migration	4	61	0.0224	ENSP00000236850,ENSP00000268613,ENSP00000353013,ENSP00000361097	APOA1,CDH13,CLEC14A,MMRN2
Biological process	GO:2001024	negative regulation of response to drug	3	29	0.0231	ENSP00000246957,ENSP00000348278,ENSP00000384949	PYCR1,STK39,TRAP1
Biological process	GO:0001934	positive regulation of protein phosphorylation	18	941	0.0236	ENSP00000220325,ENSP00000222693,ENSP00000245907,ENSP00000265983,ENSP00000290866,ENSP00000306099,ENSP00000306361,ENSP00000308541,ENSP00000312506,ENSP00000336829,ENSP00000339191,ENSP00000348278,ENSP00000355627,ENSP00000364210,ENSP00000369500,ENSP00000389814,ENSP00000399421,ENSP00000466090	ACE,ADIPOQ,AGER,AGT,C3,CAV1,CAV2,CD36,CSPG4,EHD4,ELANE,F2,FGA,FGB,FGG,HPX,STK39,SYAP1
Biological process	GO:0006027	glycosaminoglycan catabolic process	4	62	0.0236	ENSP00000052754,ENSP00000262551,ENSP00000306920,ENSP00000312506	CSPG4,DCN,GLB1,OGN
Biological process	GO:0010594	regulation of endothelial cell migration	6	150	0.0237	ENSP00000052754,ENSP00000232003,ENSP00000264908,ENSP00000308938,ENSP00000355627,ENSP00000361097	AGT,ANXA3,DCN,HRG,MMRN2,PLG
Biological process	GO:0044087	regulation of cellular component biogenesis	17	867	0.0238	ENSP00000005257,ENSP00000232003,ENSP00000236850,ENSP00000263713,ENSP00000280187,ENSP00000281537,ENSP00000290866,ENSP00000339191,ENSP00000352834,ENSP00000355627,ENSP00000357129,ENSP00000357801,ENSP00000367817,ENSP00000384136,ENSP00000399421,ENSP00000433560,ENSP00000451752	ACE,AGT,APOA1,CAV1,CD36,CRYAB,EPB41L5,GPM6A,HRG,MYO1C,PODXL,RALA,RDX,S100A10,SPTA1,SPTB,TJP1
Biological process	GO:0010817	regulation of hormone levels	12	511	0.0243	ENSP00000236850,ENSP00000237014,ENSP00000290866,ENSP00000306099,ENSP00000306361,ENSP00000329374,ENSP00000336829,ENSP00000342850,ENSP00000355627,ENSP00000389814,ENSP00000416293,ENSP00000418525	ACE,ADIPOQ,AGT,APOA1,FGA,FGB,FGG,MME,SERPINA6,SERPINA7,SLC2A1,TTR
Biological process	GO:0043903	regulation of symbiosis, encompassing mutualism through parasitism	7	203	0.0243	ENSP00000222693,ENSP00000252593,ENSP00000270879,ENSP00000339191,ENSP00000377532,ENSP00000399421,ENSP00000466090	BST2,CAV1,CAV2,CD36,ELANE,FCN3,PC
Biological process	GO:0023051	regulation of signaling	46	3360	0.0253	ENSP00000007722,ENSP00000014914,ENSP00000052754,ENSP00000218388,ENSP00000222693,ENSP00000227667,ENSP00000232003,ENSP00000236850,ENSP00000237014,ENSP00000241052,ENSP00000245907,ENSP00000246792,ENSP00000246957,ENSP00000262551,ENSP00000263655,ENSP00000265132,ENSP00000265983,ENSP00000268613,ENSP00000278222,ENSP00000285379,ENSP00000286548,ENSP00000287097,ENSP00000291700,ENSP00000306099,ENSP00000306361…	ADIPOQ,AGER,AGT,AHSG,AMBP,APOA1,APOC3,C3,CA2,CAT,CAV1,CAV2,CD109,CD36,CD55,CDH13,CNRIP1,CSPG4,DCN,EHD3,ELANE,F2,FGA,FGB,FGG,FHL2,GNAQ,GPRC5A,HPX,HRG,ITGA3,LIMS2,MMRN2,MYO1C,OGN,RDX,RRAS,S100A4,S100B,SAA4,SLC2A1,SMPDL3B,STK39,TIMP1,TRAP1,TTR
Biological process	GO:0044057	regulation of system process	12	516	0.0258	ENSP00000236850,ENSP00000290866,ENSP00000291700,ENSP00000306099,ENSP00000306361,ENSP00000327116,ENSP00000336829,ENSP00000339191,ENSP00000348278,ENSP00000355627,ENSP00000356969,ENSP00000389814	ACE,ADIPOQ,AGT,APOA1,APOA2,CAV1,EHD3,FGA,FGB,FGG,S100B,STK39
Biological process	GO:0071495	cellular response to endogenous stimulus	20	1106	0.0258	ENSP00000211287,ENSP00000222693,ENSP00000233242,ENSP00000263713,ENSP00000285379,ENSP00000286548,ENSP00000296130,ENSP00000306099,ENSP00000339191,ENSP00000344115,ENSP00000355180,ENSP00000355627,ENSP00000364210,ENSP00000369500,ENSP00000378570,ENSP00000384136,ENSP00000386665,ENSP00000389814,ENSP00000399421,ENSP00000479153	ADIPOQ,AGER,AGT,APOB,CA2,CAV1,CAV2,CD36,CDH5,CLEC3B,COL6A1,EHD1,EPB41L5,FGB,FHL2,GNAQ,MAPK13,RDX,SULT1A3,SYAP1
Biological process	GO:0010898	positive regulation of triglyceride catabolic process	2	8	0.0261	ENSP00000236850,ENSP00000466775	APOA1,APOC2
Biological process	GO:0045416	positive regulation of interleukin-8 biosynthetic process	2	8	0.0261	ENSP00000356969,ENSP00000466090	APOA2,ELANE
Biological process	GO:0051051	negative regulation of transport	11	450	0.0261	ENSP00000227667,ENSP00000236850,ENSP00000252593,ENSP00000339191,ENSP00000348278,ENSP00000355627,ENSP00000356969,ENSP00000389814,ENSP00000399421,ENSP00000433560,ENSP00000466775	ADIPOQ,AGT,APOA1,APOA2,APOC2,APOC3,BST2,CAV1,CD36,CRYAB,STK39
Biological process	GO:0006656	phosphatidylcholine biosynthetic process	3	31	0.0264	ENSP00000236850,ENSP00000336888,ENSP00000356969	APOA1,APOA2,SLC44A2
Biological process	GO:0014068	positive regulation of phosphatidylinositol 3-kinase signaling	4	65	0.0266	ENSP00000052754,ENSP00000241052,ENSP00000308541,ENSP00000355627	AGT,CAT,DCN,F2
Biological process	GO:0016042	lipid catabolic process	8	265	0.0269	ENSP00000227667,ENSP00000233242,ENSP00000236850,ENSP00000256104,ENSP00000356969,ENSP00000363001,ENSP00000389814,ENSP00000466775	ADIPOQ,APOA1,APOA2,APOB,APOC2,APOC3,FABP4,SMPDL3B
Biological process	GO:0048193	Golgi vesicle transport	9	325	0.0269	ENSP00000218099,ENSP00000265709,ENSP00000308541,ENSP00000327116,ENSP00000353270,ENSP00000356030,ENSP00000357129,ENSP00000377783,ENSP00000451752	ANK1,CD55,EHD3,ERGIC2,F2,F9,PROS1,SPTA1,SPTB
Biological process	GO:0072659	protein localization to plasma membrane	6	156	0.0273	ENSP00000263277,ENSP00000265709,ENSP00000327116,ENSP00000357801,ENSP00000384136,ENSP00000389814	ADIPOQ,ANK1,EHD2,EHD3,RDX,S100A10
Biological process	GO:0008203	cholesterol metabolic process	5	109	0.0283	ENSP00000222381,ENSP00000233242,ENSP00000236850,ENSP00000241052,ENSP00000356969	APOA1,APOA2,APOB,CAT,PON1
Biological process	GO:0009987	cellular process	151	14652	0.0283	ENSP00000005257,ENSP00000007722,ENSP00000014914,ENSP00000052754,ENSP00000185206,ENSP00000204961,ENSP00000211287,ENSP00000215727,ENSP00000216410,ENSP00000218388,ENSP00000220325,ENSP00000222145,ENSP00000222381,ENSP00000222693,ENSP00000224181,ENSP00000227667,ENSP00000232003,ENSP00000233242,ENSP00000236850,ENSP00000237014,ENSP00000241052,ENSP00000245907,ENSP00000246006,ENSP00000246792,ENSP00000246957…	A1BG,ACAD8,ACE,ADIPOQ,AGER,AGT,AHSG,AHSP,ALDH18A1,AMBP,ANK1,ANXA3,APOA1,APOA2,APOB,APOC2,APOC3,APOM,BCAM,BPGM,BST2,BZW2,C3,C4A,C6,C8B,C8G,CA1,CA2,CAT,CAV1,CAV2,CD109,CD36,CD55,CD93,CDH13,CDH5,CLEC14A,CLEC3B,CLIC5,COL6A1,COL6A2,CRYAB,CSPG4,DCN,DYSF,EFNB1,EHD1,EHD2,EHD3,EHD4,ELANE,ENSG00000157654,ENSG00000258947,EPB41L5,EPB42,ESAM,F2,FABP4,FCN3,FEN1,FGA,FGB,FGG,FHL1,FHL2,FKBP11,GALNT7,GFPT1,GLB1,GN…
Biological process	GO:0045745	positive regulation of G protein-coupled receptor signaling pathway	3	32	0.0283	ENSP00000222693,ENSP00000245907,ENSP00000308541	C3,CAV2,F2
Biological process	GO:0045923	positive regulation of fatty acid metabolic process	3	32	0.0283	ENSP00000236850,ENSP00000389814,ENSP00000466775	ADIPOQ,APOA1,APOC2
Biological process	GO:0051693	actin filament capping	3	32	0.0283	ENSP00000357129,ENSP00000384136,ENSP00000451752	RDX,SPTA1,SPTB
Biological process	GO:0001568	blood vessel development	11	464	0.0301	ENSP00000222145,ENSP00000232003,ENSP00000233242,ENSP00000264036,ENSP00000268613,ENSP00000312506,ENSP00000339191,ENSP00000344115,ENSP00000353013,ENSP00000361097,ENSP00000457421	APOB,CAV1,CDH13,CDH5,CLEC14A,CSPG4,HRG,MCAM,MMRN2,PECAM1,RASIP1
Biological process	GO:0002438	acute inflammatory response to antigenic stimulus	2	9	0.0301	ENSP00000356671,ENSP00000466090	ELANE,SERPINC1
Biological process	GO:0002718	regulation of cytokine production involved in immune response	4	69	0.0301	ENSP00000236850,ENSP00000252593,ENSP00000356969,ENSP00000399421	APOA1,APOA2,BST2,CD36
Biological process	GO:0002757	immune response-activating signal transduction	9	332	0.0301	ENSP00000233242,ENSP00000306099,ENSP00000306361,ENSP00000336829,ENSP00000352834,ENSP00000357691,ENSP00000397082,ENSP00000399421,ENSP00000415283	APOB,CD36,FGA,FGB,FGG,ICAM2,MYO1C,S100A14,SFTPA1
Biological process	GO:0006048	UDP-N-acetylglucosamine biosynthetic process	2	9	0.0301	ENSP00000216410,ENSP00000349860	GFPT1,GNPNAT1
Biological process	GO:0006811	ion transport	22	1292	0.0301	ENSP00000185206,ENSP00000227667,ENSP00000232003,ENSP00000236850,ENSP00000256104,ENSP00000262418,ENSP00000265983,ENSP00000280187,ENSP00000285238,ENSP00000285379,ENSP00000290866,ENSP00000300900,ENSP00000311291,ENSP00000336888,ENSP00000339191,ENSP00000356969,ENSP00000385834,ENSP00000399421,ENSP00000416293,ENSP00000430656,ENSP00000446242,ENSP00000466775	ABCC3,ACE,APOA1,APOA2,APOC2,APOC3,CA1,CA2,CA4,CAV1,CD36,CLIC5,FABP4,GPM6A,HPX,HRG,SLC25A10,SLC2A1,SLC44A2,SLC4A1,SLCO2A1,TF
Biological process	GO:0008228	opsonization	2	9	0.0301	ENSP00000397082,ENSP00000415941	C4B,SFTPA1
Biological process	GO:0009628	response to abiotic stimulus	19	1052	0.0301	ENSP00000052754,ENSP00000211287,ENSP00000241052,ENSP00000285379,ENSP00000286548,ENSP00000291700,ENSP00000305480,ENSP00000339191,ENSP00000348278,ENSP00000355627,ENSP00000364210,ENSP00000366307,ENSP00000371554,ENSP00000380489,ENSP00000389814,ENSP00000416293,ENSP00000418525,ENSP00000433560,ENSP00000466090	ADIPOQ,AGER,AGT,CA2,CAT,CAV1,CRYAB,DCN,ELANE,FEN1,GNAQ,MAPK13,MB,MME,S100B,SLC2A1,SOD3,STK39,THBD
Biological process	GO:0015886	heme transport	2	9	0.0301	ENSP00000232003,ENSP00000265983	HPX,HRG
Biological process	GO:0015908	fatty acid transport	4	69	0.0301	ENSP00000256104,ENSP00000290866,ENSP00000311291,ENSP00000399421	ACE,CD36,FABP4,SLCO2A1
Biological process	GO:0034115	negative regulation of heterotypic cell-cell adhesion	2	9	0.0301	ENSP00000236850,ENSP00000389814	ADIPOQ,APOA1
Biological process	GO:0042542	response to hydrogen peroxide	5	112	0.0301	ENSP00000211287,ENSP00000241052,ENSP00000348170,ENSP00000380489,ENSP00000433560	CAT,CRYAB,HP,MAPK13,MB
Biological process	GO:0045937	positive regulation of phosphate metabolic process	19	1052	0.0301	ENSP00000220325,ENSP00000222693,ENSP00000245907,ENSP00000265983,ENSP00000290866,ENSP00000306099,ENSP00000306361,ENSP00000308541,ENSP00000312506,ENSP00000336829,ENSP00000339191,ENSP00000348278,ENSP00000355627,ENSP00000364210,ENSP00000369500,ENSP00000389814,ENSP00000399421,ENSP00000466090,ENSP00000466775	ACE,ADIPOQ,AGER,AGT,APOC2,C3,CAV1,CAV2,CD36,CSPG4,EHD4,ELANE,F2,FGA,FGB,FGG,HPX,STK39,SYAP1
Biological process	GO:0051006	positive regulation of lipoprotein lipase activity	2	9	0.0301	ENSP00000236850,ENSP00000466775	APOA1,APOC2
Biological process	GO:0051704	multi-organism process	33	2222	0.0301	ENSP00000005257,ENSP00000007722,ENSP00000052754,ENSP00000185206,ENSP00000222693,ENSP00000232003,ENSP00000233242,ENSP00000245907,ENSP00000246006,ENSP00000252593,ENSP00000264908,ENSP00000265023,ENSP00000265132,ENSP00000265983,ENSP00000270879,ENSP00000290866,ENSP00000306099,ENSP00000306361,ENSP00000308541,ENSP00000308938,ENSP00000339191,ENSP00000348170,ENSP00000355627,ENSP00000356030,ENSP00000356969…	ACE,ADIPOQ,AGT,AMBP,ANXA3,APOA2,APOB,BST2,C3,C4B,CAV1,CAV2,CD36,CD55,CD93,CLIC5,DCN,ELANE,F2,FCN3,FGA,FGB,HP,HPX,HRG,ITGA3,KNG1,PC,PLG,RALA,S100A14,SLC2A1,THBD
Biological process	GO:0060193	positive regulation of lipase activity	4	68	0.0301	ENSP00000236850,ENSP00000286548,ENSP00000355627,ENSP00000466775	AGT,APOA1,APOC2,GNAQ
Biological process	GO:0070327	thyroid hormone transport	2	9	0.0301	ENSP00000237014,ENSP00000329374	SERPINA7,TTR
Biological process	GO:0070328	triglyceride homeostasis	3	33	0.0301	ENSP00000227667,ENSP00000236850,ENSP00000466775	APOA1,APOC2,APOC3
Biological process	GO:0071310	cellular response to organic substance	33	2219	0.0301	ENSP00000005257,ENSP00000052754,ENSP00000211287,ENSP00000216410,ENSP00000218388,ENSP00000220325,ENSP00000222693,ENSP00000233242,ENSP00000241052,ENSP00000252593,ENSP00000256104,ENSP00000263713,ENSP00000285379,ENSP00000286548,ENSP00000296130,ENSP00000306099,ENSP00000336829,ENSP00000339191,ENSP00000344115,ENSP00000349860,ENSP00000352834,ENSP00000355180,ENSP00000355627,ENSP00000364210,ENSP00000369500…	ADIPOQ,AGER,AGT,APOB,BST2,CA1,CA2,CAT,CAV1,CAV2,CD36,CDH5,CLEC3B,COL6A1,DCN,EHD1,EHD4,EPB41L5,FABP4,FGB,FGG,FHL2,GFPT1,GNAQ,GNPNAT1,MAPK13,MME,MYO1C,RALA,RDX,SULT1A3,SYAP1,TIMP1
Biological process	GO:0090066	regulation of anatomical structure size	11	464	0.0301	ENSP00000265023,ENSP00000290866,ENSP00000306099,ENSP00000306361,ENSP00000336829,ENSP00000339191,ENSP00000352834,ENSP00000355627,ENSP00000357129,ENSP00000384136,ENSP00000451752	ACE,AGT,CAV1,FGA,FGB,FGG,KNG1,MYO1C,RDX,SPTA1,SPTB
Biological process	GO:0097205	renal filtration	2	9	0.0301	ENSP00000007722,ENSP00000264036	ITGA3,MCAM
Biological process	GO:0120032	regulation of plasma membrane bounded cell projection assembly	6	163	0.0311	ENSP00000005257,ENSP00000232003,ENSP00000280187,ENSP00000339191,ENSP00000367817,ENSP00000384136	CAV1,GPM6A,HRG,PODXL,RALA,RDX
Biological process	GO:0010646	regulation of cell communication	45	3327	0.0316	ENSP00000007722,ENSP00000014914,ENSP00000052754,ENSP00000218388,ENSP00000222693,ENSP00000227667,ENSP00000232003,ENSP00000236850,ENSP00000237014,ENSP00000241052,ENSP00000245907,ENSP00000246792,ENSP00000246957,ENSP00000262551,ENSP00000263655,ENSP00000265132,ENSP00000265983,ENSP00000268613,ENSP00000278222,ENSP00000285379,ENSP00000286548,ENSP00000287097,ENSP00000291700,ENSP00000306099,ENSP00000306361…	ADIPOQ,AGER,AGT,AHSG,AMBP,APOA1,APOC3,C3,CA2,CAT,CAV1,CAV2,CD109,CD36,CD55,CDH13,CNRIP1,CSPG4,DCN,ELANE,F2,FGA,FGB,FGG,FHL2,GNAQ,GPRC5A,HPX,HRG,ITGA3,LIMS2,MMRN2,MYO1C,OGN,RDX,RRAS,S100A4,S100B,SAA4,SLC2A1,SMPDL3B,STK39,TIMP1,TRAP1,TTR
Biological process	GO:0032970	regulation of actin filament-based process	9	338	0.0316	ENSP00000232003,ENSP00000236850,ENSP00000252593,ENSP00000339191,ENSP00000352834,ENSP00000357129,ENSP00000357801,ENSP00000384136,ENSP00000451752	APOA1,BST2,CAV1,HRG,MYO1C,RDX,S100A10,SPTA1,SPTB
Biological process	GO:0042157	lipoprotein metabolic process	5	114	0.0316	ENSP00000227667,ENSP00000233242,ENSP00000236850,ENSP00000356969,ENSP00000365081	APOA1,APOA2,APOB,APOC3,APOM
Biological process	GO:0010038	response to metal ion	9	339	0.032	ENSP00000241052,ENSP00000256104,ENSP00000285379,ENSP00000306099,ENSP00000306361,ENSP00000336829,ENSP00000339191,ENSP00000371554,ENSP00000385834	CA2,CAT,CAV1,FABP4,FGA,FGB,FGG,SOD3,TF
Biological process	GO:0048646	anatomical structure formation involved in morphogenesis	16	831	0.0324	ENSP00000005257,ENSP00000007722,ENSP00000222145,ENSP00000232003,ENSP00000263713,ENSP00000264036,ENSP00000268613,ENSP00000287097,ENSP00000312506,ENSP00000339191,ENSP00000353013,ENSP00000355180,ENSP00000361097,ENSP00000366326,ENSP00000367817,ENSP00000386665	CAV1,CD109,CDH13,CLEC14A,COL6A1,CSPG4,EPB41L5,FHL2,HRG,ITGA3,MCAM,MMRN2,NEBL,PODXL,RALA,RASIP1
Biological process	GO:0016043	cellular component organization	64	5163	0.0325	ENSP00000005257,ENSP00000007722,ENSP00000052754,ENSP00000185206,ENSP00000204961,ENSP00000218388,ENSP00000220325,ENSP00000222693,ENSP00000227667,ENSP00000233242,ENSP00000236850,ENSP00000237014,ENSP00000241052,ENSP00000245907,ENSP00000262551,ENSP00000263277,ENSP00000263713,ENSP00000264187,ENSP00000264690,ENSP00000265709,ENSP00000268613,ENSP00000280187,ENSP00000281537,ENSP00000291700,ENSP00000300215…	ADIPOQ,AGER,AGT,ANK1,APOA1,APOA2,APOB,APOC2,APOC3,APOM,C3,CAT,CAV1,CAV2,CD36,CDH13,CDH5,CLIC5,COL6A1,COL6A2,CRYAB,DCN,DYSF,EFNB1,EHD1,EHD2,EHD3,EHD4,ELANE,ENSG00000157654,ENSG00000258947,EPB41L5,EPB42,FEN1,FGA,FGB,FGG,GOLM1,GPM6A,ICAM2,ITGA3,KLKB1,KRT4,LIMS2,MRPL38,MYO1C,NEBL,NID1,OGN,PECAM1,PLG,POLDIP2,RALA,RDX,S100A10,S100B,SDPR,SLC2A1,SPTA1,SPTB,TF,TIMP1,TJP1,TTR
Biological process	GO:0045597	positive regulation of cell differentiation	17	908	0.0325	ENSP00000007722,ENSP00000233242,ENSP00000236850,ENSP00000263277,ENSP00000263713,ENSP00000285379,ENSP00000306099,ENSP00000306361,ENSP00000336829,ENSP00000344115,ENSP00000355627,ENSP00000357801,ENSP00000364210,ENSP00000369500,ENSP00000389814,ENSP00000399421,ENSP00000479153	ADIPOQ,AGER,AGT,APOA1,APOB,CA2,CD36,CDH5,EHD1,EHD2,EPB41L5,FGA,FGB,FGG,ITGA3,S100A10,SYAP1
Biological process	GO:0050821	protein stabilization	6	166	0.033	ENSP00000226355,ENSP00000236850,ENSP00000286548,ENSP00000307199,ENSP00000319464,ENSP00000433560	AFM,AHSP,APOA1,CPN2,CRYAB,GNAQ
Biological process	GO:0006560	proline metabolic process	2	10	0.0333	ENSP00000360268,ENSP00000384949	ALDH18A1,PYCR1
Biological process	GO:0018158	protein oxidation	2	10	0.0333	ENSP00000236850,ENSP00000356969	APOA1,APOA2
Biological process	GO:0034379	very-low-density lipoprotein particle assembly	2	10	0.0333	ENSP00000227667,ENSP00000233242	APOB,APOC3
Biological process	GO:0042908	xenobiotic transport	2	10	0.0333	ENSP00000285238,ENSP00000416293	ABCC3,SLC2A1
Biological process	GO:0046470	phosphatidylcholine metabolic process	4	72	0.0333	ENSP00000222381,ENSP00000236850,ENSP00000336888,ENSP00000356969	APOA1,APOA2,PON1,SLC44A2
Biological process	GO:0071639	positive regulation of monocyte chemotactic protein-1 production	2	10	0.0333	ENSP00000364210,ENSP00000389814	ADIPOQ,AGER
Biological process	GO:1903789	regulation of amino acid transmembrane transport	2	10	0.0333	ENSP00000348278,ENSP00000355627	AGT,STK39
Biological process	GO:2000258	negative regulation of protein activation cascade	2	10	0.0333	ENSP00000306361,ENSP00000356030	CD55,FGA
Biological process	GO:1901031	regulation of response to reactive oxygen species	3	36	0.0341	ENSP00000246957,ENSP00000384949,ENSP00000399421	CD36,PYCR1,TRAP1
Biological process	GO:1902042	negative regulation of extrinsic apoptotic signaling pathway via death domain receptors	3	36	0.0341	ENSP00000306099,ENSP00000306361,ENSP00000336829	FGA,FGB,FGG
Biological process	GO:0034103	regulation of tissue remodeling	4	73	0.0342	ENSP00000232003,ENSP00000285379,ENSP00000355627,ENSP00000364210	AGER,AGT,CA2,HRG
Biological process	GO:0043627	response to estrogen	4	74	0.0357	ENSP00000236850,ENSP00000285379,ENSP00000339191,ENSP00000356969	APOA1,APOA2,CA2,CAV1
Biological process	GO:0040013	negative regulation of locomotion	8	286	0.0363	ENSP00000052754,ENSP00000218388,ENSP00000232003,ENSP00000246792,ENSP00000252593,ENSP00000361097,ENSP00000389814,ENSP00000466090	ADIPOQ,BST2,DCN,ELANE,HRG,MMRN2,RRAS,TIMP1
Biological process	GO:1901879	regulation of protein depolymerization	4	75	0.0372	ENSP00000357129,ENSP00000357206,ENSP00000384136,ENSP00000451752	NES,RDX,SPTA1,SPTB
Biological process	GO:0001666	response to hypoxia	8	288	0.0376	ENSP00000241052,ENSP00000291700,ENSP00000339191,ENSP00000364210,ENSP00000371554,ENSP00000380489,ENSP00000389814,ENSP00000433560	ADIPOQ,AGER,CAT,CAV1,CRYAB,MB,S100B,SOD3
Biological process	GO:0002003	angiotensin maturation	2	11	0.0376	ENSP00000290866,ENSP00000418525	ACE,MME
Biological process	GO:0006907	pinocytosis	2	11	0.0376	ENSP00000220325,ENSP00000393887	AHSG,EHD4
Biological process	GO:0031953	negative regulation of protein autophosphorylation	2	11	0.0376	ENSP00000339191,ENSP00000389814	ADIPOQ,CAV1
Biological process	GO:0048468	cell development	24	1493	0.0376	ENSP00000185206,ENSP00000204961,ENSP00000222693,ENSP00000236850,ENSP00000262551,ENSP00000263713,ENSP00000280187,ENSP00000281537,ENSP00000284073,ENSP00000286548,ENSP00000291700,ENSP00000300215,ENSP00000320295,ENSP00000336829,ENSP00000355627,ENSP00000357129,ENSP00000364210,ENSP00000366326,ENSP00000367817,ENSP00000376840,ENSP00000384136,ENSP00000386665,ENSP00000451752,ENSP00000479153	AGER,AGT,APOA1,BPGM,CAV2,CLIC5,EFNB1,EHD1,ENSG00000258947,EPB41L5,EPB42,FGG,FHL2,GNAQ,GPM6A,MSI2,NEBL,OGN,PODXL,RDX,S100B,SPTA1,SPTB,TJP1
Biological process	GO:0071417	cellular response to organonitrogen compound	11	485	0.0376	ENSP00000211287,ENSP00000222693,ENSP00000285379,ENSP00000339191,ENSP00000355180,ENSP00000355627,ENSP00000364210,ENSP00000369500,ENSP00000378570,ENSP00000389814,ENSP00000399421	ADIPOQ,AGER,AGT,CA2,CAV1,CAV2,CD36,COL6A1,MAPK13,SULT1A3,SYAP1
Biological process	GO:0097242	amyloid-beta clearance	2	11	0.0376	ENSP00000245907,ENSP00000418525	C3,MME
Biological process	GO:1901653	cellular response to peptide	8	289	0.0376	ENSP00000222693,ENSP00000285379,ENSP00000339191,ENSP00000355627,ENSP00000364210,ENSP00000369500,ENSP00000389814,ENSP00000399421	ADIPOQ,AGER,AGT,CA2,CAV1,CAV2,CD36,SYAP1
Biological process	GO:2000650	negative regulation of sodium ion transmembrane transporter activity	2	11	0.0376	ENSP00000348278,ENSP00000355627	AGT,STK39
Biological process	GO:0030218	erythrocyte differentiation	4	76	0.0377	ENSP00000300215,ENSP00000307199,ENSP00000376840,ENSP00000380489	AHSP,BPGM,EPB42,MB
Biological process	GO:0050680	negative regulation of epithelial cell proliferation	5	122	0.0379	ENSP00000222693,ENSP00000287097,ENSP00000326888,ENSP00000339191,ENSP00000448220	CAV1,CAV2,CD109,KRT4,LIMS2
Biological process	GO:0046890	regulation of lipid biosynthetic process	6	174	0.038	ENSP00000227667,ENSP00000233242,ENSP00000236850,ENSP00000245907,ENSP00000389814,ENSP00000466775	ADIPOQ,APOA1,APOB,APOC2,APOC3,C3
Biological process	GO:1903426	regulation of reactive oxygen species biosynthetic process	4	77	0.0391	ENSP00000246957,ENSP00000339191,ENSP00000355627,ENSP00000399421	AGT,CAV1,CD36,TRAP1
Biological process	GO:0051098	regulation of binding	9	356	0.0396	ENSP00000222381,ENSP00000263713,ENSP00000339191,ENSP00000357206,ENSP00000357801,ENSP00000364210,ENSP00000369500,ENSP00000389814,ENSP00000399421	ADIPOQ,AGER,CAV1,CD36,EPB41L5,NES,PON1,S100A10,SYAP1
Biological process	GO:0051171	regulation of nitrogen compound metabolic process	70	5827	0.0397	ENSP00000007722,ENSP00000014914,ENSP00000052754,ENSP00000211287,ENSP00000215727,ENSP00000218388,ENSP00000220325,ENSP00000222693,ENSP00000224181,ENSP00000232003,ENSP00000236850,ENSP00000241052,ENSP00000245907,ENSP00000246792,ENSP00000246957,ENSP00000252593,ENSP00000253496,ENSP00000256104,ENSP00000263413,ENSP00000264690,ENSP00000264908,ENSP00000265023,ENSP00000265132,ENSP00000265983,ENSP00000266041…	ACAD8,ACE,ADIPOQ,AGER,AGT,AHSG,AMBP,ANXA3,APOA1,APOA2,BPGM,BST2,C3,C4A,C4B,C6,C8B,C8G,CAT,CAV1,CAV2,CD109,CD36,CD55,CDH13,CFB,CFI,CLEC3B,CPN2,CRYAB,CSPG4,DCN,EHD4,ELANE,F12,F2,FABP4,FCN3,FGA,FGB,FGG,FHL2,GNAQ,GPRC5A,HPX,HRG,ITGA3,ITIH1,ITIH2,ITIH3,ITIH4,KLKB1,KNG1,MAPK13,MYO6,PBXIP1,PROS1,PTRF,RDX,RRAS,SERPINA4,SERPINA6,SERPINA7,SERPINC1,SERPIND1,STK39,SYAP1,TIMP1,TRAP1,ZFPL1
Biological process	GO:0002700	regulation of production of molecular mediator of immune response	5	124	0.0399	ENSP00000236850,ENSP00000252593,ENSP00000265983,ENSP00000356969,ENSP00000399421	APOA1,APOA2,BST2,CD36,HPX
Biological process	GO:1902531	regulation of intracellular signal transduction	27	1764	0.0407	ENSP00000007722,ENSP00000052754,ENSP00000222693,ENSP00000227667,ENSP00000236850,ENSP00000241052,ENSP00000246792,ENSP00000246957,ENSP00000265132,ENSP00000265983,ENSP00000268613,ENSP00000291700,ENSP00000306099,ENSP00000306361,ENSP00000308541,ENSP00000312506,ENSP00000336829,ENSP00000339191,ENSP00000348278,ENSP00000355627,ENSP00000357705,ENSP00000364210,ENSP00000384136,ENSP00000386665,ENSP00000389814…	ADIPOQ,AGER,AGT,AMBP,APOA1,APOC3,CAT,CAV1,CAV2,CD36,CDH13,CSPG4,DCN,ELANE,F2,FGA,FGB,FGG,FHL2,HPX,ITGA3,RDX,RRAS,S100A4,S100B,STK39,TRAP1
Biological process	GO:0018206	peptidyl-methionine modification	2	12	0.0415	ENSP00000236850,ENSP00000356969	APOA1,APOA2
Biological process	GO:0030208	dermatan sulfate biosynthetic process	2	12	0.0415	ENSP00000052754,ENSP00000312506	CSPG4,DCN
Biological process	GO:0032410	negative regulation of transporter activity	4	79	0.0415	ENSP00000339191,ENSP00000348278,ENSP00000355627,ENSP00000356969	AGT,APOA2,CAV1,STK39
Biological process	GO:0042340	keratan sulfate catabolic process	2	12	0.0415	ENSP00000262551,ENSP00000306920	GLB1,OGN
Biological process	GO:0044058	regulation of digestive system process	3	40	0.0415	ENSP00000236850,ENSP00000348278,ENSP00000356969	APOA1,APOA2,STK39
Biological process	GO:0045926	negative regulation of growth	7	235	0.0415	ENSP00000232003,ENSP00000252593,ENSP00000355627,ENSP00000377710,ENSP00000399421,ENSP00000433560,ENSP00000466090	AGT,BST2,CD36,CRYAB,ELANE,FHL1,HRG
Biological process	GO:0048660	regulation of smooth muscle cell proliferation	5	126	0.0415	ENSP00000262551,ENSP00000268613,ENSP00000355627,ENSP00000389814,ENSP00000466090	ADIPOQ,AGT,CDH13,ELANE,OGN
Biological process	GO:0051715	cytolysis in other organism	2	12	0.0415	ENSP00000232003,ENSP00000308541	F2,HRG
Biological process	GO:0001525	angiogenesis	8	297	0.0416	ENSP00000222145,ENSP00000232003,ENSP00000264036,ENSP00000268613,ENSP00000312506,ENSP00000339191,ENSP00000353013,ENSP00000361097	CAV1,CDH13,CLEC14A,CSPG4,HRG,MCAM,MMRN2,RASIP1
Biological process	GO:0032956	regulation of actin cytoskeleton organization	8	297	0.0416	ENSP00000232003,ENSP00000236850,ENSP00000252593,ENSP00000352834,ENSP00000357129,ENSP00000357801,ENSP00000384136,ENSP00000451752	APOA1,BST2,HRG,MYO1C,RDX,S100A10,SPTA1,SPTB
Biological process	GO:0097164	ammonium ion metabolic process	6	179	0.0416	ENSP00000222381,ENSP00000236850,ENSP00000336888,ENSP00000356969,ENSP00000363001,ENSP00000378570	APOA1,APOA2,PON1,SLC44A2,SMPDL3B,SULT1A3
Biological process	GO:0030336	negative regulation of cell migration	7	237	0.042	ENSP00000052754,ENSP00000218388,ENSP00000232003,ENSP00000246792,ENSP00000252593,ENSP00000361097,ENSP00000389814	ADIPOQ,BST2,DCN,HRG,MMRN2,RRAS,TIMP1
Biological process	GO:0043434	response to peptide hormone	9	362	0.042	ENSP00000218388,ENSP00000222693,ENSP00000241052,ENSP00000285379,ENSP00000339191,ENSP00000355627,ENSP00000369500,ENSP00000389814,ENSP00000416293	ADIPOQ,AGT,CA2,CAT,CAV1,CAV2,SLC2A1,SYAP1,TIMP1
Biological process	GO:1901699	cellular response to nitrogen compound	12	568	0.042	ENSP00000211287,ENSP00000222693,ENSP00000285379,ENSP00000286548,ENSP00000339191,ENSP00000355180,ENSP00000355627,ENSP00000364210,ENSP00000369500,ENSP00000378570,ENSP00000389814,ENSP00000399421	ADIPOQ,AGER,AGT,CA2,CAV1,CAV2,CD36,COL6A1,GNAQ,MAPK13,SULT1A3,SYAP1
Biological process	GO:0007565	female pregnancy	6	180	0.0422	ENSP00000007722,ENSP00000185206,ENSP00000265132,ENSP00000355627,ENSP00000366307,ENSP00000416293	AGT,AMBP,CLIC5,ITGA3,SLC2A1,THBD
Biological process	GO:0006928	movement of cell or subcellular component	22	1355	0.0436	ENSP00000007722,ENSP00000204961,ENSP00000233242,ENSP00000236850,ENSP00000263713,ENSP00000268613,ENSP00000278222,ENSP00000278927,ENSP00000280187,ENSP00000312506,ENSP00000320295,ENSP00000339191,ENSP00000352834,ENSP00000353013,ENSP00000357129,ENSP00000358994,ENSP00000361097,ENSP00000367817,ENSP00000377783,ENSP00000451752,ENSP00000457421,ENSP00000466090	APOA1,APOB,CAV1,CDH13,CLEC14A,CSPG4,EFNB1,ELANE,ENSG00000258947,EPB41L5,ESAM,GPM6A,ITGA3,MMRN2,MYO1C,MYO6,PECAM1,PODXL,PROS1,SAA4,SPTA1,SPTB
Biological process	GO:0010243	response to organonitrogen compound	16	876	0.0454	ENSP00000211287,ENSP00000218388,ENSP00000222693,ENSP00000241052,ENSP00000268613,ENSP00000285379,ENSP00000339191,ENSP00000355180,ENSP00000355627,ENSP00000364210,ENSP00000366307,ENSP00000369500,ENSP00000378570,ENSP00000389814,ENSP00000399421,ENSP00000416293	ADIPOQ,AGER,AGT,CA2,CAT,CAV1,CAV2,CD36,CDH13,COL6A1,MAPK13,SLC2A1,SULT1A3,SYAP1,THBD,TIMP1
Biological process	GO:0009650	UV protection	2	13	0.0455	ENSP00000241052,ENSP00000305480	CAT,FEN1
Biological process	GO:0030205	dermatan sulfate metabolic process	2	13	0.0455	ENSP00000052754,ENSP00000312506	CSPG4,DCN
Biological process	GO:0044130	negative regulation of growth of symbiont in host	2	13	0.0455	ENSP00000399421,ENSP00000466090	CD36,ELANE
Biological process	GO:0044419	interspecies interaction between organisms	14	724	0.0455	ENSP00000005257,ENSP00000222693,ENSP00000232003,ENSP00000246006,ENSP00000265023,ENSP00000265132,ENSP00000265983,ENSP00000308541,ENSP00000308938,ENSP00000339191,ENSP00000356030,ENSP00000356969,ENSP00000377532,ENSP00000466090	AMBP,APOA2,CAV1,CAV2,CD55,CD93,ELANE,F2,HPX,HRG,KNG1,PC,PLG,RALA
Biological process	GO:0097320	plasma membrane tubulation	2	13	0.0455	ENSP00000263277,ENSP00000305675	EHD2,SDPR
Biological process	GO:2001044	regulation of integrin-mediated signaling pathway	2	13	0.0455	ENSP00000218388,ENSP00000326888	LIMS2,TIMP1
Biological process	GO:0015718	monocarboxylic acid transport	5	131	0.0465	ENSP00000256104,ENSP00000285238,ENSP00000290866,ENSP00000311291,ENSP00000399421	ABCC3,ACE,CD36,FABP4,SLCO2A1
Biological process	GO:0070848	response to growth factor	11	507	0.0465	ENSP00000220325,ENSP00000241052,ENSP00000263713,ENSP00000264908,ENSP00000296130,ENSP00000339191,ENSP00000344115,ENSP00000352834,ENSP00000369500,ENSP00000384136,ENSP00000479153	ANXA3,CAT,CAV1,CDH5,CLEC3B,EHD1,EHD4,EPB41L5,MYO1C,RDX,SYAP1
Biological process	GO:2001023	regulation of response to drug	4	83	0.0465	ENSP00000246957,ENSP00000348278,ENSP00000355627,ENSP00000384949	AGT,PYCR1,STK39,TRAP1
Biological process	GO:0031952	regulation of protein autophosphorylation	3	43	0.0473	ENSP00000290866,ENSP00000339191,ENSP00000389814	ACE,ADIPOQ,CAV1
Biological process	GO:0043900	regulation of multi-organism process	9	372	0.0477	ENSP00000218388,ENSP00000222693,ENSP00000252593,ENSP00000270879,ENSP00000339191,ENSP00000356030,ENSP00000377532,ENSP00000399421,ENSP00000466090	BST2,CAV1,CAV2,CD36,CD55,ELANE,FCN3,PC,TIMP1
Biological process	GO:0010827	regulation of glucose transmembrane transport	4	84	0.0479	ENSP00000245907,ENSP00000355627,ENSP00000389814,ENSP00000416293	ADIPOQ,AGT,C3,SLC2A1
Biological process	GO:0006979	response to oxidative stress	9	373	0.0483	ENSP00000211287,ENSP00000241052,ENSP00000348170,ENSP00000371554,ENSP00000380489,ENSP00000384949,ENSP00000389814,ENSP00000399421,ENSP00000433560	ADIPOQ,CAT,CD36,CRYAB,HP,MAPK13,MB,PYCR1,SOD3
Biological process	GO:0009749	response to glucose	5	133	0.0486	ENSP00000300527,ENSP00000356969,ENSP00000364210,ENSP00000365081,ENSP00000389814	ADIPOQ,AGER,APOA2,APOM,COL6A2
Biological process	GO:0032409	regulation of transporter activity	7	246	0.0486	ENSP00000222381,ENSP00000327116,ENSP00000339191,ENSP00000348278,ENSP00000355627,ENSP00000356969,ENSP00000377710	AGT,APOA2,CAV1,EHD3,FHL1,PON1,STK39
Biological process	GO:0022604	regulation of cell morphogenesis	10	442	0.0489	ENSP00000236850,ENSP00000291700,ENSP00000300215,ENSP00000306099,ENSP00000306361,ENSP00000308541,ENSP00000336829,ENSP00000357129,ENSP00000357801,ENSP00000384136	APOA1,EPB42,F2,FGA,FGB,FGG,RDX,S100A10,S100B,SPTA1
Biological process	GO:0051259	protein complex oligomerization	11	512	0.0489	ENSP00000220325,ENSP00000222693,ENSP00000241052,ENSP00000300527,ENSP00000327116,ENSP00000339191,ENSP00000355180,ENSP00000357801,ENSP00000389814,ENSP00000433560,ENSP00000479153	ADIPOQ,CAT,CAV1,CAV2,COL6A1,COL6A2,CRYAB,EHD1,EHD3,EHD4,S100A10
Biological process	GO:0000302	response to reactive oxygen species	6	189	0.0499	ENSP00000211287,ENSP00000241052,ENSP00000348170,ENSP00000371554,ENSP00000380489,ENSP00000433560	CAT,CRYAB,HP,MAPK13,MB,SOD3
Biological process	GO:0006047	UDP-N-acetylglucosamine metabolic process	2	14	0.0499	ENSP00000216410,ENSP00000349860	GFPT1,GNPNAT1
Biological process	GO:0030207	chondroitin sulfate catabolic process	2	14	0.0499	ENSP00000052754,ENSP00000312506	CSPG4,DCN
Biological process	GO:0034111	negative regulation of homotypic cell-cell adhesion	2	14	0.0499	ENSP00000336829,ENSP00000384136	FGG,RDX
Cellular component	GO:0005576	extracellular region	79	2505	1.12e-21	ENSP00000215727,ENSP00000218099,ENSP00000218388,ENSP00000222381,ENSP00000224181,ENSP00000226355,ENSP00000227667,ENSP00000232003,ENSP00000233242,ENSP00000236850,ENSP00000237014,ENSP00000241052,ENSP00000245907,ENSP00000253496,ENSP00000259396,ENSP00000263100,ENSP00000263277,ENSP00000263413,ENSP00000264036,ENSP00000264187,ENSP00000264690,ENSP00000265023,ENSP00000265132,ENSP00000265983,ENSP00000266041…	A1BG,ACE,ADIPOQ,AFM,AGER,AGT,AHSG,AMBP,APOA1,APOA2,APOB,APOC2,APOC3,APOM,C3,C4A,C4B,C6,C8B,C8G,CA4,CAT,CD109,CD55,CDH13,CFB,CFI,CLEC3B,COL6A1,COL6A2,COL6A6,CPN2,CSPG4,EHD2,ELANE,F12,F2,F9,FCN3,FGA,FGB,FGG,GC,GLB1,HP,HPX,HRG,IGFALS,ITIH1,ITIH2,ITIH3,ITIH4,KLKB1,KNG1,MCAM,MMRN2,NID1,NLN,OLFML1,ORM1,PECAM1,PLG,PODXL,PON1,PROS1,S100B,SAA4,SERPINA4,SERPINA6,SERPINA7,SERPINC1,SERPIND1,SFTPA1,SOD3,SPARC…
Cellular component	GO:0044421	extracellular region part	52	1375	3.76e-16	ENSP00000215727,ENSP00000218099,ENSP00000218388,ENSP00000222381,ENSP00000226355,ENSP00000227667,ENSP00000233242,ENSP00000236850,ENSP00000245907,ENSP00000253496,ENSP00000259396,ENSP00000263277,ENSP00000264036,ENSP00000264187,ENSP00000264690,ENSP00000265023,ENSP00000265983,ENSP00000268613,ENSP00000278222,ENSP00000287097,ENSP00000290866,ENSP00000291700,ENSP00000296130,ENSP00000300900,ENSP00000306099…	ACE,ADIPOQ,AFM,AGT,AHSG,APOA1,APOA2,APOB,APOC2,APOC3,APOM,C3,C4A,C4B,CA4,CD109,CDH13,CFI,CLEC3B,COL6A6,EHD2,ELANE,F12,F2,F9,FGA,FGB,FGG,HP,HPX,IGFALS,KLKB1,KNG1,MCAM,MMRN2,NID1,ORM1,PECAM1,PLG,PODXL,PON1,PROS1,S100B,SAA4,SERPINA7,SERPINC1,SERPIND1,SFTPA1,SOD3,SPARCL1,THBD,TIMP1
Cellular component	GO:0005615	extracellular space	47	1134	5.41e-16	ENSP00000215727,ENSP00000218099,ENSP00000218388,ENSP00000222381,ENSP00000226355,ENSP00000227667,ENSP00000233242,ENSP00000236850,ENSP00000245907,ENSP00000253496,ENSP00000259396,ENSP00000264036,ENSP00000264690,ENSP00000265023,ENSP00000265983,ENSP00000268613,ENSP00000278222,ENSP00000287097,ENSP00000290866,ENSP00000291700,ENSP00000296130,ENSP00000300900,ENSP00000306099,ENSP00000306361,ENSP00000308541…	ACE,ADIPOQ,AFM,AGT,APOA1,APOA2,APOB,APOC2,APOC3,APOM,C3,C4A,C4B,CA4,CD109,CDH13,CFI,CLEC3B,ELANE,F12,F2,F9,FGA,FGB,FGG,HP,HPX,IGFALS,KLKB1,KNG1,MCAM,MMRN2,ORM1,PECAM1,PLG,PODXL,PON1,PROS1,S100B,SAA4,SERPINA7,SERPINC1,SERPIND1,SFTPA1,SOD3,THBD,TIMP1
Cellular component	GO:0060205	cytoplasmic vesicle lumen	25	340	4.86e-13	ENSP00000218388,ENSP00000232003,ENSP00000233242,ENSP00000236850,ENSP00000237014,ENSP00000241052,ENSP00000245907,ENSP00000259396,ENSP00000263100,ENSP00000265023,ENSP00000265983,ENSP00000266041,ENSP00000296130,ENSP00000306099,ENSP00000306361,ENSP00000306920,ENSP00000308938,ENSP00000336829,ENSP00000348170,ENSP00000377783,ENSP00000385834,ENSP00000393887,ENSP00000415769,ENSP00000450838,ENSP00000466090	A1BG,AHSG,APOA1,APOB,C3,CAT,CLEC3B,ELANE,FGA,FGB,FGG,GLB1,HP,HPX,HRG,ITIH3,ITIH4,KNG1,ORM1,PLG,PROS1,SERPINA4,TF,TIMP1,TTR
Cellular component	GO:0030141	secretory granule	36	828	1.15e-12	ENSP00000218388,ENSP00000222693,ENSP00000232003,ENSP00000236850,ENSP00000237014,ENSP00000241052,ENSP00000245907,ENSP00000246006,ENSP00000252593,ENSP00000259396,ENSP00000263100,ENSP00000264908,ENSP00000265023,ENSP00000266041,ENSP00000287097,ENSP00000296130,ENSP00000300900,ENSP00000306099,ENSP00000306361,ENSP00000306920,ENSP00000308938,ENSP00000336829,ENSP00000336888,ENSP00000339191,ENSP00000348170…	A1BG,AHSG,ANXA3,APOA1,BST2,C3,CA4,CAT,CAV1,CAV2,CD109,CD36,CD55,CD93,CLEC3B,ELANE,FGA,FGB,FGG,GLB1,HP,HRG,ITIH3,ITIH4,KNG1,MME,ORM1,PECAM1,PLG,PROS1,SERPINA4,SFTPA1,SLC44A2,TF,TIMP1,TTR
Cellular component	GO:0044433	cytoplasmic vesicle part	47	1447	1.92e-12	ENSP00000005257,ENSP00000014914,ENSP00000216410,ENSP00000218388,ENSP00000220325,ENSP00000222693,ENSP00000232003,ENSP00000233242,ENSP00000236850,ENSP00000237014,ENSP00000241052,ENSP00000245907,ENSP00000246006,ENSP00000252593,ENSP00000259396,ENSP00000263100,ENSP00000263277,ENSP00000264908,ENSP00000265023,ENSP00000265983,ENSP00000266041,ENSP00000287097,ENSP00000296130,ENSP00000300900,ENSP00000306099…	A1BG,AHSG,ANXA3,APOA1,APOB,BST2,C3,CA4,CAT,CAV1,CAV2,CD109,CD36,CD55,CD93,CLEC3B,DYSF,EHD1,EHD2,EHD3,EHD4,ELANE,FGA,FGB,FGG,GLB1,GNPNAT1,GPRC5A,HP,HPX,HRG,ITIH3,ITIH4,KNG1,MME,MYO1C,MYO6,ORM1,PECAM1,PLG,PROS1,RALA,SERPINA4,SLC44A2,TF,TIMP1,TTR
Cellular component	GO:0034774	secretory granule lumen	23	323	6.14e-12	ENSP00000218388,ENSP00000232003,ENSP00000236850,ENSP00000237014,ENSP00000241052,ENSP00000245907,ENSP00000259396,ENSP00000263100,ENSP00000265023,ENSP00000266041,ENSP00000296130,ENSP00000306099,ENSP00000306361,ENSP00000306920,ENSP00000308938,ENSP00000336829,ENSP00000348170,ENSP00000377783,ENSP00000385834,ENSP00000393887,ENSP00000415769,ENSP00000450838,ENSP00000466090	A1BG,AHSG,APOA1,C3,CAT,CLEC3B,ELANE,FGA,FGB,FGG,GLB1,HP,HRG,ITIH3,ITIH4,KNG1,ORM1,PLG,PROS1,SERPINA4,TF,TIMP1,TTR
Cellular component	GO:0071944	cell periphery	95	5254	1.56e-11	ENSP00000005257,ENSP00000007722,ENSP00000014914,ENSP00000185206,ENSP00000204961,ENSP00000218099,ENSP00000220325,ENSP00000222693,ENSP00000224181,ENSP00000232003,ENSP00000233242,ENSP00000236850,ENSP00000241052,ENSP00000245907,ENSP00000246006,ENSP00000246792,ENSP00000252593,ENSP00000253496,ENSP00000262418,ENSP00000263277,ENSP00000263413,ENSP00000263655,ENSP00000263713,ENSP00000264036,ENSP00000264187…	ABCC3,ACE,AGER,AMBP,ANK1,ANXA3,APOA1,APOB,BCAM,BST2,C3,C4A,C4B,C6,C8B,C8G,CA2,CA4,CAT,CAV1,CAV2,CD109,CD36,CD55,CD93,CDH13,CDH5,CFB,CLEC14A,CLIC5,CNRIP1,COL6A1,COL6A2,CRYAB,CSPG4,DYSF,EFNB1,EHD1,EHD2,EHD3,EHD4,ENSG00000258947,EPB41L5,EPB42,ESAM,F12,F2,F9,FGA,FGB,FGG,FHL1,GNAQ,GOLM1,GPM6A,GPRC5A,HRG,ICAM2,ITGA3,KLKB1,KNG1,LIMS2,MCAM,MME,MYO1C,MYO6,NID1,NLN,PCDH1,PECAM1,PGM5,PLG,PODXL,PROS1,PRX,PTR…
Cellular component	GO:0031091	platelet alpha granule	14	91	3.25e-11	ENSP00000218388,ENSP00000232003,ENSP00000259396,ENSP00000263100,ENSP00000265023,ENSP00000287097,ENSP00000306099,ENSP00000306361,ENSP00000308938,ENSP00000336829,ENSP00000377783,ENSP00000393887,ENSP00000399421,ENSP00000457421	A1BG,AHSG,CD109,CD36,FGA,FGB,FGG,HRG,KNG1,ORM1,PECAM1,PLG,PROS1,TIMP1
Cellular component	GO:0005788	endoplasmic reticulum lumen	21	299	6.55e-11	ENSP00000215727,ENSP00000218099,ENSP00000218388,ENSP00000233242,ENSP00000236850,ENSP00000245907,ENSP00000265023,ENSP00000300527,ENSP00000306361,ENSP00000308541,ENSP00000336829,ENSP00000351190,ENSP00000355180,ENSP00000356671,ENSP00000356969,ENSP00000373364,ENSP00000378294,ENSP00000385834,ENSP00000393887,ENSP00000396688,ENSP00000414856	AHSG,APOA1,APOA2,APOB,C3,C4A,COL6A1,COL6A2,F2,F9,FGA,FGG,GOLM1,ITIH2,KNG1,SERPINC1,SERPIND1,SIL1,SPARCL1,TF,TIMP1
Cellular component	GO:0005886	plasma membrane	92	5159	8.91e-11	ENSP00000005257,ENSP00000007722,ENSP00000014914,ENSP00000204961,ENSP00000218099,ENSP00000220325,ENSP00000222693,ENSP00000224181,ENSP00000232003,ENSP00000233242,ENSP00000236850,ENSP00000241052,ENSP00000245907,ENSP00000246006,ENSP00000246792,ENSP00000252593,ENSP00000253496,ENSP00000262418,ENSP00000263277,ENSP00000263413,ENSP00000263655,ENSP00000263713,ENSP00000264036,ENSP00000264690,ENSP00000264908…	ABCC3,ACE,AGER,AMBP,ANK1,ANXA3,APOA1,APOB,BCAM,BST2,C3,C4A,C4B,C6,C8B,C8G,CA2,CA4,CAT,CAV1,CAV2,CD109,CD36,CD55,CD93,CDH13,CDH5,CFB,CLEC14A,CNRIP1,COL6A1,COL6A2,CRYAB,CSPG4,DYSF,EFNB1,EHD1,EHD2,EHD3,EHD4,EPB41L5,EPB42,ESAM,F12,F2,F9,FGA,FGB,FGG,FHL1,GNAQ,GOLM1,GPM6A,GPRC5A,HRG,ICAM2,ITGA3,KLKB1,KNG1,LIMS2,MCAM,MME,MYO1C,MYO6,NLN,PCDH1,PECAM1,PGM5,PLG,PODXL,PROS1,PRX,PTRF,RALA,RDX,RRAS,S100A10,S10…
Cellular component	GO:0031410	cytoplasmic vesicle	54	2226	6.72e-10	ENSP00000005257,ENSP00000014914,ENSP00000216410,ENSP00000218388,ENSP00000220325,ENSP00000222693,ENSP00000227667,ENSP00000232003,ENSP00000233242,ENSP00000236850,ENSP00000237014,ENSP00000241052,ENSP00000245907,ENSP00000246006,ENSP00000252593,ENSP00000259396,ENSP00000263100,ENSP00000263277,ENSP00000264908,ENSP00000265023,ENSP00000265983,ENSP00000266041,ENSP00000287097,ENSP00000290866,ENSP00000296130…	A1BG,ACE,AHSG,ANXA3,APOA1,APOA2,APOB,APOC2,APOC3,BST2,C3,CA4,CAT,CAV1,CAV2,CD109,CD36,CD55,CD93,CLEC3B,DYSF,EHD1,EHD2,EHD3,EHD4,ELANE,FGA,FGB,FGG,GLB1,GNPNAT1,GPRC5A,HP,HPX,HRG,ITIH3,ITIH4,KNG1,MME,MYO1C,MYO6,OCIAD2,ORM1,PECAM1,PLG,PROS1,RALA,SERPINA4,SFTPA1,SLC2A1,SLC44A2,TF,TIMP1,TTR
Cellular component	GO:0031982	vesicle	55	2318	8.28e-10	ENSP00000005257,ENSP00000014914,ENSP00000216410,ENSP00000218388,ENSP00000220325,ENSP00000222693,ENSP00000227667,ENSP00000232003,ENSP00000233242,ENSP00000236850,ENSP00000237014,ENSP00000241052,ENSP00000245907,ENSP00000246006,ENSP00000252593,ENSP00000259396,ENSP00000263100,ENSP00000263277,ENSP00000264908,ENSP00000265023,ENSP00000265983,ENSP00000266041,ENSP00000287097,ENSP00000290866,ENSP00000296130…	A1BG,ACE,AHSG,ANXA3,APOA1,APOA2,APOB,APOC2,APOC3,BST2,C3,CA4,CAT,CAV1,CAV2,CD109,CD36,CD55,CD93,CLEC3B,DYSF,EHD1,EHD2,EHD3,EHD4,ELANE,FGA,FGB,FGG,GLB1,GNPNAT1,GPRC5A,HP,HPX,HRG,ITIH3,ITIH4,KNG1,MME,MYO1C,MYO6,OCIAD2,ORM1,PECAM1,PLG,PODXL,PROS1,RALA,SERPINA4,SFTPA1,SLC2A1,SLC44A2,TF,TIMP1,TTR
Cellular component	GO:0012505	endomembrane system	80	4347	1.25e-09	ENSP00000052754,ENSP00000185206,ENSP00000215727,ENSP00000216410,ENSP00000218099,ENSP00000218388,ENSP00000220325,ENSP00000222145,ENSP00000222693,ENSP00000227667,ENSP00000232003,ENSP00000233242,ENSP00000236850,ENSP00000237014,ENSP00000241052,ENSP00000245907,ENSP00000246006,ENSP00000252593,ENSP00000259396,ENSP00000262551,ENSP00000263100,ENSP00000263277,ENSP00000264908,ENSP00000265000,ENSP00000265023…	A1BG,ACE,ADIPOQ,AHSG,ANK1,ANXA3,APOA1,APOA2,APOB,APOC2,APOC3,BST2,C3,C4A,CA4,CAT,CAV1,CAV2,CD109,CD36,CD55,CD93,CLEC3B,CLIC5,COL6A1,COL6A2,CRYAB,CSPG4,DCN,DYSF,EHD1,EHD2,EHD3,EHD4,ELANE,ERGIC2,F2,F9,FGA,FGB,FGG,GALNT7,GLB1,GNAQ,GNPNAT1,GOLM1,HP,HRG,ITIH2,ITIH3,ITIH4,KNG1,MME,MYO1C,MYO6,OCIAD2,OGN,ORM1,PDXDC1,PECAM1,PLG,PROS1,PTRF,RASIP1,S100A10,SERPINA4,SERPINC1,SERPIND1,SFTPA1,SIL1,SLC2A1,SLC44A…
Cellular component	GO:0034366	spherical high-density lipoprotein particle	7	9	1.25e-09	ENSP00000222381,ENSP00000227667,ENSP00000236850,ENSP00000348170,ENSP00000356969,ENSP00000365081,ENSP00000466775	APOA1,APOA2,APOC2,APOC3,APOM,HP,PON1
Cellular component	GO:0009986	cell surface	28	690	2e-09	ENSP00000005257,ENSP00000007722,ENSP00000232003,ENSP00000236850,ENSP00000246006,ENSP00000252593,ENSP00000264036,ENSP00000265132,ENSP00000268613,ENSP00000270233,ENSP00000290866,ENSP00000300900,ENSP00000306099,ENSP00000306361,ENSP00000308938,ENSP00000336829,ENSP00000344115,ENSP00000353013,ENSP00000356030,ENSP00000364210,ENSP00000366307,ENSP00000385834,ENSP00000389814,ENSP00000399421,ENSP00000433560…	ACE,ADIPOQ,AGER,AMBP,APOA1,BCAM,BST2,CA4,CD36,CD55,CD93,CDH13,CDH5,CLEC14A,CRYAB,ELANE,FGA,FGB,FGG,HRG,ITGA3,KRT4,MCAM,PLG,RALA,SPTB,TF,THBD
Cellular component	GO:0031093	platelet alpha granule lumen	11	68	3.07e-09	ENSP00000218388,ENSP00000232003,ENSP00000259396,ENSP00000263100,ENSP00000265023,ENSP00000306099,ENSP00000306361,ENSP00000308938,ENSP00000336829,ENSP00000377783,ENSP00000393887	A1BG,AHSG,FGA,FGB,FGG,HRG,KNG1,ORM1,PLG,PROS1,TIMP1
Cellular component	GO:0034358	plasma lipoprotein particle	9	40	1.1e-08	ENSP00000222381,ENSP00000227667,ENSP00000233242,ENSP00000236850,ENSP00000278222,ENSP00000348170,ENSP00000356969,ENSP00000365081,ENSP00000466775	APOA1,APOA2,APOB,APOC2,APOC3,APOM,HP,PON1,SAA4
Cellular component	GO:0034364	high-density lipoprotein particle	8	28	1.78e-08	ENSP00000222381,ENSP00000227667,ENSP00000236850,ENSP00000278222,ENSP00000348170,ENSP00000356969,ENSP00000365081,ENSP00000466775	APOA1,APOA2,APOC2,APOC3,APOM,HP,PON1,SAA4
Cellular component	GO:0044444	cytoplasmic part	127	9377	2.22e-08	ENSP00000005257,ENSP00000007722,ENSP00000014914,ENSP00000052754,ENSP00000185206,ENSP00000199708,ENSP00000211287,ENSP00000215727,ENSP00000216410,ENSP00000218099,ENSP00000218388,ENSP00000220325,ENSP00000222145,ENSP00000222693,ENSP00000227667,ENSP00000232003,ENSP00000233242,ENSP00000236850,ENSP00000237014,ENSP00000241052,ENSP00000245907,ENSP00000246006,ENSP00000246957,ENSP00000252593,ENSP00000256104…	A1BG,ACAD8,ACE,ADIPOQ,AGT,AHSG,AHSP,ALDH18A1,ANK1,ANXA3,APOA1,APOA2,APOB,APOC2,APOC3,BPGM,BST2,C3,C4A,CA1,CA2,CA4,CAT,CAV1,CAV2,CD109,CD36,CD55,CD93,CDH13,CLEC3B,CLIC5,COL6A1,COL6A2,CRYAB,CSPG4,DCN,DYSF,EHD1,EHD2,EHD3,EHD4,ELANE,EPB41L5,ERGIC2,F2,F9,FABP4,FEN1,FGA,FGB,FGG,FHL1,FHL2,GALNT7,GC,GFPT1,GLB1,GNPNAT1,GOLM1,GPRC5A,HBD,HBG1,HBQ1,HP,HPX,HRG,ITGA3,ITIH2,ITIH3,ITIH4,KNG1,KRT4,LIMS2,MAPK13,MB…
Cellular component	GO:0044459	plasma membrane part	56	2651	2.48e-08	ENSP00000005257,ENSP00000007722,ENSP00000014914,ENSP00000204961,ENSP00000222693,ENSP00000224181,ENSP00000252593,ENSP00000262418,ENSP00000263277,ENSP00000263413,ENSP00000263713,ENSP00000264036,ENSP00000265709,ENSP00000268613,ENSP00000270233,ENSP00000281537,ENSP00000285238,ENSP00000285379,ENSP00000286548,ENSP00000287008,ENSP00000290866,ENSP00000300900,ENSP00000305675,ENSP00000306099,ENSP00000306361…	ABCC3,ACE,AGER,ANK1,BCAM,BST2,C6,C8B,C8G,CA2,CA4,CAV1,CAV2,CD36,CDH13,CDH5,CLEC14A,CRYAB,CSPG4,DYSF,EFNB1,EHD1,EHD2,EHD3,EPB41L5,FGA,FGB,FGG,GNAQ,GOLM1,GPRC5A,ICAM2,ITGA3,MCAM,MME,MYO1C,MYO6,PCDH1,PGM5,PLG,PODXL,PTRF,RALA,RDX,S100A10,SDPR,SLC2A1,SLC4A1,SLCO2A1,SPTA1,SPTB,STK39,SYAP1,TF,THBD,TJP1
Cellular component	GO:0098590	plasma membrane region	32	1061	7.41e-08	ENSP00000005257,ENSP00000007722,ENSP00000222693,ENSP00000252593,ENSP00000262418,ENSP00000263277,ENSP00000263713,ENSP00000265709,ENSP00000268613,ENSP00000281537,ENSP00000285238,ENSP00000285379,ENSP00000300900,ENSP00000305675,ENSP00000312506,ENSP00000327116,ENSP00000339191,ENSP00000348278,ENSP00000349541,ENSP00000352834,ENSP00000358994,ENSP00000364210,ENSP00000366307,ENSP00000367817,ENSP00000369500…	ABCC3,AGER,ANK1,BST2,CA2,CA4,CAV1,CAV2,CD36,CDH13,CRYAB,CSPG4,EHD1,EHD2,EHD3,EPB41L5,ICAM2,ITGA3,MYO1C,MYO6,PODXL,PTRF,RALA,RDX,SDPR,SLC2A1,SLC4A1,STK39,SYAP1,TF,THBD,TJP1
Cellular component	GO:0098552	side of membrane	20	436	1.16e-07	ENSP00000007722,ENSP00000222693,ENSP00000264036,ENSP00000268613,ENSP00000270233,ENSP00000286548,ENSP00000290866,ENSP00000300900,ENSP00000306099,ENSP00000306361,ENSP00000308938,ENSP00000336829,ENSP00000344115,ENSP00000353013,ENSP00000357129,ENSP00000369500,ENSP00000379678,ENSP00000385834,ENSP00000399421,ENSP00000451752	ACE,BCAM,CA4,CAV2,CD36,CDH13,CDH5,CLEC14A,FGA,FGB,FGG,GNAQ,ITGA3,MCAM,PGM5,PLG,SPTA1,SPTB,SYAP1,TF
Cellular component	GO:0009897	external side of plasma membrane	14	223	5.86e-07	ENSP00000007722,ENSP00000264036,ENSP00000268613,ENSP00000270233,ENSP00000290866,ENSP00000300900,ENSP00000306099,ENSP00000306361,ENSP00000308938,ENSP00000336829,ENSP00000344115,ENSP00000353013,ENSP00000385834,ENSP00000399421	ACE,BCAM,CA4,CD36,CDH13,CDH5,CLEC14A,FGA,FGB,FGG,ITGA3,MCAM,PLG,TF
Cellular component	GO:0005737	cytoplasm	138	11238	1.48e-06	ENSP00000005257,ENSP00000007722,ENSP00000014914,ENSP00000052754,ENSP00000185206,ENSP00000199708,ENSP00000204961,ENSP00000211287,ENSP00000215727,ENSP00000216410,ENSP00000218099,ENSP00000218388,ENSP00000220325,ENSP00000222145,ENSP00000222693,ENSP00000227667,ENSP00000232003,ENSP00000233242,ENSP00000236850,ENSP00000237014,ENSP00000241052,ENSP00000245907,ENSP00000246006,ENSP00000246957,ENSP00000252593…	A1BG,ACAD8,ACE,ADIPOQ,AGT,AHSG,AHSP,ALDH18A1,ANK1,ANXA3,APOA1,APOA2,APOB,APOC2,APOC3,BPGM,BST2,BZW2,C3,C4A,CA1,CA2,CA4,CAT,CAV1,CAV2,CD109,CD36,CD55,CD93,CDH13,CLEC3B,CLIC5,CNRIP1,COL6A1,COL6A2,CRYAB,CSPG4,DCN,DYSF,EFNB1,EHD1,EHD2,EHD3,EHD4,ELANE,ENSG00000258947,EPB41L5,EPB42,ERGIC2,F2,F9,FABP4,FEN1,FGA,FGB,FGG,FHL1,FHL2,FKBP11,GALNT7,GC,GFPT1,GLB1,GNAQ,GNPNAT1,GOLM1,GPRC5A,HBD,HBG1,HBQ1,HP,HPX,H…
Cellular component	GO:0034361	very-low-density lipoprotein particle	6	20	1.48e-06	ENSP00000227667,ENSP00000233242,ENSP00000236850,ENSP00000356969,ENSP00000365081,ENSP00000466775	APOA1,APOA2,APOB,APOC2,APOC3,APOM
Cellular component	GO:0042627	chylomicron	5	13	5.94e-06	ENSP00000227667,ENSP00000233242,ENSP00000236850,ENSP00000356969,ENSP00000466775	APOA1,APOA2,APOB,APOC2,APOC3
Cellular component	GO:0045121	membrane raft	14	300	1.54e-05	ENSP00000204961,ENSP00000222693,ENSP00000252593,ENSP00000263277,ENSP00000268613,ENSP00000305675,ENSP00000339191,ENSP00000349541,ENSP00000352834,ENSP00000356030,ENSP00000367817,ENSP00000399421,ENSP00000416293,ENSP00000457421	BST2,CAV1,CAV2,CD36,CD55,CDH13,EFNB1,EHD2,MYO1C,PECAM1,PODXL,PTRF,SDPR,SLC2A1
Cellular component	GO:0034363	intermediate-density lipoprotein particle	4	6	1.57e-05	ENSP00000227667,ENSP00000233242,ENSP00000236850,ENSP00000466775	APOA1,APOB,APOC2,APOC3
Cellular component	GO:0030139	endocytic vesicle	13	275	2.91e-05	ENSP00000233242,ENSP00000236850,ENSP00000264908,ENSP00000265983,ENSP00000327116,ENSP00000339191,ENSP00000348170,ENSP00000352834,ENSP00000358994,ENSP00000385834,ENSP00000386881,ENSP00000397082,ENSP00000399421	ANXA3,APOA1,APOB,CAV1,CD36,DYSF,EHD3,HP,HPX,MYO1C,MYO6,SFTPA1,TF
Cellular component	GO:0016323	basolateral plasma membrane	11	213	7.68e-05	ENSP00000007722,ENSP00000262418,ENSP00000265709,ENSP00000281537,ENSP00000285238,ENSP00000285379,ENSP00000339191,ENSP00000348278,ENSP00000352834,ENSP00000385834,ENSP00000416293	ABCC3,ANK1,CA2,CAV1,ITGA3,MYO1C,SLC2A1,SLC4A1,STK39,TF,TJP1
Cellular component	GO:0005901	caveola	7	74	9.79e-05	ENSP00000222693,ENSP00000263277,ENSP00000268613,ENSP00000305675,ENSP00000339191,ENSP00000349541,ENSP00000416293	CAV1,CAV2,CDH13,EHD2,PTRF,SDPR,SLC2A1
Cellular component	GO:0005833	hemoglobin complex	4	12	0.00011	ENSP00000199708,ENSP00000307199,ENSP00000327431,ENSP00000369654	AHSP,HBD,HBG1,HBQ1
Cellular component	GO:0045177	apical part of cell	14	370	0.00013	ENSP00000252593,ENSP00000281537,ENSP00000285379,ENSP00000300900,ENSP00000312506,ENSP00000339191,ENSP00000348278,ENSP00000358994,ENSP00000364210,ENSP00000367817,ENSP00000384136,ENSP00000385834,ENSP00000399421,ENSP00000416293	AGER,BST2,CA2,CA4,CAV1,CD36,CSPG4,MYO6,PODXL,RDX,SLC2A1,STK39,TF,TJP1
Cellular component	GO:0031089	platelet dense granule lumen	4	14	0.00018	ENSP00000266041,ENSP00000296130,ENSP00000415769,ENSP00000450838	CLEC3B,ITIH3,ITIH4,SERPINA4
Cellular component	GO:0034362	low-density lipoprotein particle	4	14	0.00018	ENSP00000233242,ENSP00000236850,ENSP00000365081,ENSP00000466775	APOA1,APOB,APOC2,APOM
Cellular component	GO:0005581	collagen trimer	7	88	0.00025	ENSP00000052754,ENSP00000270879,ENSP00000300527,ENSP00000351310,ENSP00000355180,ENSP00000389814,ENSP00000397082	ADIPOQ,COL6A1,COL6A2,COL6A6,DCN,FCN3,SFTPA1
Cellular component	GO:0016020	membrane	105	8420	0.00035	ENSP00000005257,ENSP00000007722,ENSP00000014914,ENSP00000185206,ENSP00000204961,ENSP00000216410,ENSP00000218099,ENSP00000220325,ENSP00000222693,ENSP00000224181,ENSP00000232003,ENSP00000233242,ENSP00000236850,ENSP00000241052,ENSP00000245907,ENSP00000246006,ENSP00000246792,ENSP00000246957,ENSP00000252593,ENSP00000253496,ENSP00000262418,ENSP00000263277,ENSP00000263413,ENSP00000263655,ENSP00000263713…	ABCC3,ACE,AGER,ALDH18A1,AMBP,ANK1,ANXA3,APOA1,APOB,BCAM,BST2,C3,C4A,C4B,C6,C8B,C8G,CA2,CA4,CAT,CAV1,CAV2,CD109,CD36,CD55,CD93,CDH13,CDH5,CFB,CFI,CLEC14A,CLIC5,CNRIP1,COL6A1,COL6A2,CRYAB,CSPG4,DYSF,EFNB1,EHD1,EHD2,EHD3,EHD4,EPB41L5,EPB42,ERGIC2,ESAM,F12,F2,F9,FGA,FGB,FGG,FHL1,FKBP11,GALNT7,GNAQ,GNPNAT1,GOLM1,GPM6A,GPRC5A,HRG,ICAM2,ITGA3,KLKB1,KNG1,LIMS2,MCAM,MME,MRPL38,MYO1C,MYO6,NLN,PCDH1,PECAM1,…
Cellular component	GO:0005775	vacuolar lumen	9	172	0.00039	ENSP00000052754,ENSP00000233242,ENSP00000237014,ENSP00000245907,ENSP00000262551,ENSP00000306920,ENSP00000312506,ENSP00000421725,ENSP00000466090	APOB,C3,CSPG4,DCN,ELANE,GC,GLB1,OGN,TTR
Cellular component	GO:0071682	endocytic vesicle lumen	4	19	0.00044	ENSP00000233242,ENSP00000236850,ENSP00000265983,ENSP00000348170	APOA1,APOB,HP,HPX
Cellular component	GO:0030659	cytoplasmic vesicle membrane	19	724	0.00045	ENSP00000005257,ENSP00000014914,ENSP00000222693,ENSP00000233242,ENSP00000246006,ENSP00000252593,ENSP00000264908,ENSP00000287097,ENSP00000300900,ENSP00000336888,ENSP00000339191,ENSP00000352834,ENSP00000356030,ENSP00000358994,ENSP00000385834,ENSP00000386881,ENSP00000399421,ENSP00000418525,ENSP00000457421	ANXA3,APOB,BST2,CA4,CAV1,CAV2,CD109,CD36,CD55,CD93,DYSF,GPRC5A,MME,MYO1C,MYO6,PECAM1,RALA,SLC44A2,TF
Cellular component	GO:0005796	Golgi lumen	7	101	0.0005	ENSP00000052754,ENSP00000218099,ENSP00000262551,ENSP00000308541,ENSP00000312506,ENSP00000371554,ENSP00000377783	CSPG4,DCN,F2,F9,OGN,PROS1,SOD3
Cellular component	GO:0005938	cell cortex	10	230	0.0006	ENSP00000185206,ENSP00000262418,ENSP00000306099,ENSP00000306361,ENSP00000339191,ENSP00000357129,ENSP00000358994,ENSP00000384136,ENSP00000416293,ENSP00000451752	CAV1,CLIC5,FGA,FGB,MYO6,RDX,SLC2A1,SLC4A1,SPTA1,SPTB
Cellular component	GO:0005579	membrane attack complex	3	7	0.00065	ENSP00000224181,ENSP00000263413,ENSP00000360281	C6,C8B,C8G
Cellular component	GO:0005794	Golgi apparatus	29	1474	0.00078	ENSP00000052754,ENSP00000185206,ENSP00000216410,ENSP00000218099,ENSP00000222145,ENSP00000222693,ENSP00000241052,ENSP00000252593,ENSP00000262551,ENSP00000265000,ENSP00000294258,ENSP00000300900,ENSP00000306920,ENSP00000308541,ENSP00000312506,ENSP00000339191,ENSP00000353270,ENSP00000356030,ENSP00000358994,ENSP00000369500,ENSP00000371554,ENSP00000373364,ENSP00000377783,ENSP00000379691,ENSP00000393887…	AHSG,BST2,CA4,CAT,CAV1,CAV2,CD36,CD55,CLIC5,CRYAB,CSPG4,DCN,ERGIC2,F2,F9,GALNT7,GLB1,GNPNAT1,GOLM1,MYO6,OGN,PDXDC1,PROS1,RASIP1,SLC2A1,SOD3,SPTB,SYAP1,ZFPL1
Cellular component	GO:0005577	fibrinogen complex	3	8	0.00086	ENSP00000306099,ENSP00000306361,ENSP00000336829	FGA,FGB,FGG
Cellular component	GO:0005783	endoplasmic reticulum	33	1796	0.00086	ENSP00000215727,ENSP00000218099,ENSP00000218388,ENSP00000220325,ENSP00000233242,ENSP00000236850,ENSP00000241052,ENSP00000245907,ENSP00000265023,ENSP00000265709,ENSP00000300527,ENSP00000300900,ENSP00000306099,ENSP00000306361,ENSP00000308541,ENSP00000336829,ENSP00000339191,ENSP00000349541,ENSP00000351190,ENSP00000353270,ENSP00000355180,ENSP00000356671,ENSP00000356969,ENSP00000357801,ENSP00000373364…	ADIPOQ,AHSG,ANK1,APOA1,APOA2,APOB,C3,C4A,CA4,CAT,CAV1,COL6A1,COL6A2,EHD4,ERGIC2,F2,F9,FGA,FGB,FGG,GOLM1,ITIH2,KNG1,PROS1,PTRF,S100A10,SERPINC1,SERPIND1,SFTPA1,SIL1,SPARCL1,TF,TIMP1
Cellular component	GO:0014731	spectrin-associated cytoskeleton	3	8	0.00086	ENSP00000265709,ENSP00000357129,ENSP00000451752	ANK1,SPTA1,SPTB
Cellular component	GO:0030667	secretory granule membrane	11	298	0.00094	ENSP00000222693,ENSP00000246006,ENSP00000252593,ENSP00000287097,ENSP00000300900,ENSP00000336888,ENSP00000339191,ENSP00000356030,ENSP00000399421,ENSP00000418525,ENSP00000457421	BST2,CA4,CAV1,CAV2,CD109,CD36,CD55,CD93,MME,PECAM1,SLC44A2
Cellular component	GO:0005902	microvillus	6	82	0.0011	ENSP00000285379,ENSP00000352834,ENSP00000358994,ENSP00000367817,ENSP00000384136,ENSP00000415283	CA2,ICAM2,MYO1C,MYO6,PODXL,RDX
Cellular component	GO:0016324	apical plasma membrane	11	307	0.0012	ENSP00000252593,ENSP00000300900,ENSP00000312506,ENSP00000339191,ENSP00000348278,ENSP00000364210,ENSP00000367817,ENSP00000384136,ENSP00000385834,ENSP00000399421,ENSP00000416293	AGER,BST2,CA4,CAV1,CD36,CSPG4,PODXL,RDX,SLC2A1,STK39,TF
Cellular component	GO:0030018	Z disc	7	122	0.0012	ENSP00000262418,ENSP00000265709,ENSP00000366326,ENSP00000379678,ENSP00000386665,ENSP00000416293,ENSP00000433560	ANK1,CRYAB,FHL2,NEBL,PGM5,SLC2A1,SLC4A1
Cellular component	GO:0042383	sarcolemma	7	122	0.0012	ENSP00000265709,ENSP00000300527,ENSP00000355180,ENSP00000379678,ENSP00000384136,ENSP00000386881,ENSP00000416293	ANK1,COL6A1,COL6A2,DYSF,PGM5,RDX,SLC2A1
Cellular component	GO:0031253	cell projection membrane	11	317	0.0015	ENSP00000007722,ENSP00000263713,ENSP00000265709,ENSP00000300900,ENSP00000312506,ENSP00000327116,ENSP00000352834,ENSP00000358994,ENSP00000367817,ENSP00000399421,ENSP00000479153	ANK1,CA4,CD36,CSPG4,EHD1,EHD3,EPB41L5,ITGA3,MYO1C,MYO6,PODXL
Cellular component	GO:0098805	whole membrane	29	1554	0.0016	ENSP00000204961,ENSP00000216410,ENSP00000220325,ENSP00000222693,ENSP00000233242,ENSP00000241052,ENSP00000246006,ENSP00000252593,ENSP00000263277,ENSP00000264908,ENSP00000268613,ENSP00000287097,ENSP00000300900,ENSP00000305675,ENSP00000327116,ENSP00000336888,ENSP00000339191,ENSP00000349541,ENSP00000352834,ENSP00000356030,ENSP00000358994,ENSP00000366307,ENSP00000367817,ENSP00000385834,ENSP00000399421…	ANXA3,APOB,BST2,CA4,CAT,CAV1,CAV2,CD109,CD36,CD55,CD93,CDH13,EFNB1,EHD1,EHD2,EHD3,EHD4,GNPNAT1,MME,MYO1C,MYO6,PECAM1,PODXL,PTRF,SDPR,SLC2A1,SLC44A2,TF,THBD
Cellular component	GO:0043202	lysosomal lumen	6	94	0.002	ENSP00000052754,ENSP00000233242,ENSP00000262551,ENSP00000306920,ENSP00000312506,ENSP00000421725	APOB,CSPG4,DCN,GC,GLB1,OGN
Cellular component	GO:0044432	endoplasmic reticulum part	25	1294	0.0026	ENSP00000215727,ENSP00000218099,ENSP00000218388,ENSP00000233242,ENSP00000236850,ENSP00000245907,ENSP00000265023,ENSP00000300527,ENSP00000306361,ENSP00000308541,ENSP00000336829,ENSP00000339191,ENSP00000351190,ENSP00000353270,ENSP00000355180,ENSP00000356671,ENSP00000356969,ENSP00000373364,ENSP00000377783,ENSP00000378294,ENSP00000385834,ENSP00000393887,ENSP00000396688,ENSP00000397082,ENSP00000414856	AHSG,APOA1,APOA2,APOB,C3,C4A,CAV1,COL6A1,COL6A2,ERGIC2,F2,F9,FGA,FGG,GOLM1,ITIH2,KNG1,PROS1,SERPINC1,SERPIND1,SFTPA1,SIL1,SPARCL1,TF,TIMP1
Cellular component	GO:0044446	intracellular organelle part	105	8882	0.0027	ENSP00000005257,ENSP00000014914,ENSP00000052754,ENSP00000185206,ENSP00000215727,ENSP00000216410,ENSP00000218099,ENSP00000218388,ENSP00000220325,ENSP00000222145,ENSP00000222693,ENSP00000232003,ENSP00000233242,ENSP00000236850,ENSP00000237014,ENSP00000241052,ENSP00000245907,ENSP00000246006,ENSP00000246957,ENSP00000252593,ENSP00000259396,ENSP00000262551,ENSP00000263100,ENSP00000263277,ENSP00000264908…	A1BG,ACAD8,AGER,AHSG,ALDH18A1,ANXA3,APOA1,APOA2,APOB,BST2,C3,C4A,CA4,CAT,CAV1,CAV2,CD109,CD36,CD55,CD93,CLEC3B,CLIC5,COL6A1,COL6A2,CRYAB,CSPG4,DCN,DYSF,EHD1,EHD2,EHD3,EHD4,ELANE,ENSG00000258947,ERGIC2,F2,F9,FEN1,FGA,FGB,FGG,FHL2,GALNT7,GC,GLB1,GNAQ,GNPNAT1,GOLM1,GPRC5A,HP,HPX,HRG,IGFALS,ITIH2,ITIH3,ITIH4,KNG1,KRT4,MME,MRPL38,MYO1C,MYO6,NEBL,NES,NLN,OGN,ORM1,PBXIP1,PC,PCDH1,PECAM1,PGM5,PLG,PODXL,P…
Cellular component	GO:0044422	organelle part	107	9111	0.0029	ENSP00000005257,ENSP00000014914,ENSP00000052754,ENSP00000185206,ENSP00000215727,ENSP00000216410,ENSP00000218099,ENSP00000218388,ENSP00000220325,ENSP00000222145,ENSP00000222693,ENSP00000232003,ENSP00000233242,ENSP00000236850,ENSP00000237014,ENSP00000241052,ENSP00000245907,ENSP00000246006,ENSP00000246957,ENSP00000252593,ENSP00000259396,ENSP00000262418,ENSP00000262551,ENSP00000263100,ENSP00000263277…	A1BG,ACAD8,AGER,AHSG,ALDH18A1,ANK1,ANXA3,APOA1,APOA2,APOB,BST2,C3,C4A,CA4,CAT,CAV1,CAV2,CD109,CD36,CD55,CD93,CLEC3B,CLIC5,COL6A1,COL6A2,CRYAB,CSPG4,DCN,DYSF,EHD1,EHD2,EHD3,EHD4,ELANE,ENSG00000258947,ERGIC2,F2,F9,FEN1,FGA,FGB,FGG,FHL2,GALNT7,GC,GLB1,GNAQ,GNPNAT1,GOLM1,GPRC5A,HP,HPX,HRG,IGFALS,ITIH2,ITIH3,ITIH4,KNG1,KRT4,MME,MRPL38,MYO1C,MYO6,NEBL,NES,NLN,OGN,ORM1,PBXIP1,PC,PCDH1,PECAM1,PGM5,PLG,PO…
Cellular component	GO:0098858	actin-based cell projection	8	192	0.003	ENSP00000007722,ENSP00000280187,ENSP00000285379,ENSP00000352834,ENSP00000358994,ENSP00000367817,ENSP00000384136,ENSP00000415283	CA2,GPM6A,ICAM2,ITGA3,MYO1C,MYO6,PODXL,RDX
Cellular component	GO:0048471	perinuclear region of cytoplasm	16	670	0.0034	ENSP00000007722,ENSP00000220325,ENSP00000222145,ENSP00000222693,ENSP00000263277,ENSP00000268613,ENSP00000291700,ENSP00000300900,ENSP00000306920,ENSP00000327116,ENSP00000339191,ENSP00000357691,ENSP00000357705,ENSP00000358994,ENSP00000369500,ENSP00000385834	CA4,CAV1,CAV2,CDH13,EHD2,EHD3,EHD4,GLB1,ITGA3,MYO6,RASIP1,S100A14,S100A4,S100B,SYAP1,TF
Cellular component	GO:0031092	platelet alpha granule membrane	3	16	0.0037	ENSP00000287097,ENSP00000399421,ENSP00000457421	CD109,CD36,PECAM1
Cellular component	GO:0070013	intracellular organelle lumen	68	5162	0.0037	ENSP00000014914,ENSP00000052754,ENSP00000215727,ENSP00000218099,ENSP00000218388,ENSP00000232003,ENSP00000233242,ENSP00000236850,ENSP00000237014,ENSP00000241052,ENSP00000245907,ENSP00000246957,ENSP00000259396,ENSP00000262551,ENSP00000263100,ENSP00000265023,ENSP00000265983,ENSP00000266041,ENSP00000281182,ENSP00000287008,ENSP00000296130,ENSP00000300527,ENSP00000305480,ENSP00000305675,ENSP00000306099…	A1BG,ACAD8,AGER,AHSG,APOA1,APOA2,APOB,C3,C4A,CAT,CLEC3B,COL6A1,COL6A2,CRYAB,CSPG4,DCN,ELANE,ERGIC2,F2,F9,FEN1,FGA,FGB,FGG,FHL2,GC,GLB1,GOLM1,GPRC5A,HP,HPX,HRG,IGFALS,ITIH2,ITIH3,ITIH4,KNG1,MRPL38,MYO1C,MYO6,NLN,OGN,ORM1,PC,PCDH1,PLG,PODXL,POLDIP2,PROS1,PRPF4,PTRF,PYCR1,S100A14,S100A3,SDPR,SERPINA4,SERPINC1,SERPIND1,SIL1,SLC25A10,SOD3,SPARCL1,STK39,SYAP1,TF,TIMP1,TRAP1,TTR
Cellular component	GO:0005589	collagen type VI trimer	2	3	0.0043	ENSP00000052754,ENSP00000355180	COL6A1,DCN
Cellular component	GO:0015629	actin cytoskeleton	12	432	0.0043	ENSP00000185206,ENSP00000281537,ENSP00000305675,ENSP00000352834,ENSP00000357129,ENSP00000358994,ENSP00000366326,ENSP00000379678,ENSP00000384136,ENSP00000416293,ENSP00000433560,ENSP00000451752	CLIC5,CRYAB,MYO1C,MYO6,NEBL,PGM5,RDX,SDPR,SLC2A1,SPTA1,SPTB,TJP1
Cellular component	GO:0020018	ciliary pocket membrane	2	3	0.0043	ENSP00000327116,ENSP00000479153	EHD1,EHD3
Cellular component	GO:0034365	discoidal high-density lipoprotein particle	2	3	0.0043	ENSP00000236850,ENSP00000365081	APOA1,APOM
Cellular component	GO:0042581	specific granule	7	159	0.0043	ENSP00000246006,ENSP00000259396,ENSP00000264908,ENSP00000336888,ENSP00000348170,ENSP00000399421,ENSP00000466090	ANXA3,CD36,CD93,ELANE,HP,ORM1,SLC44A2
Cellular component	GO:0030863	cortical cytoskeleton	5	77	0.0045	ENSP00000262418,ENSP00000357129,ENSP00000384136,ENSP00000416293,ENSP00000451752	RDX,SLC2A1,SLC4A1,SPTA1,SPTB
Cellular component	GO:0005764	lysosome	14	582	0.0058	ENSP00000052754,ENSP00000232003,ENSP00000233242,ENSP00000237014,ENSP00000241052,ENSP00000245907,ENSP00000252593,ENSP00000262551,ENSP00000290866,ENSP00000306920,ENSP00000312506,ENSP00000358994,ENSP00000421725,ENSP00000466090	ACE,APOB,BST2,C3,CAT,CSPG4,DCN,ELANE,GC,GLB1,HRG,MYO6,OGN,TTR
Cellular component	GO:0005769	early endosome	10	341	0.0071	ENSP00000220325,ENSP00000227667,ENSP00000233242,ENSP00000236850,ENSP00000339191,ENSP00000356969,ENSP00000385834,ENSP00000386881,ENSP00000466775,ENSP00000479153	APOA1,APOA2,APOB,APOC2,APOC3,CAV1,DYSF,EHD1,EHD4,TF
Cellular component	GO:0044437	vacuolar part	12	474	0.0083	ENSP00000052754,ENSP00000233242,ENSP00000237014,ENSP00000245907,ENSP00000252593,ENSP00000262551,ENSP00000306920,ENSP00000312506,ENSP00000358994,ENSP00000366307,ENSP00000421725,ENSP00000466090	APOB,BST2,C3,CSPG4,DCN,ELANE,GC,GLB1,MYO6,OGN,THBD,TTR
Cellular component	GO:0030864	cortical actin cytoskeleton	4	53	0.0084	ENSP00000357129,ENSP00000384136,ENSP00000416293,ENSP00000451752	RDX,SLC2A1,SPTA1,SPTB
Cellular component	GO:0005773	vacuole	15	682	0.0087	ENSP00000052754,ENSP00000232003,ENSP00000233242,ENSP00000237014,ENSP00000241052,ENSP00000245907,ENSP00000252593,ENSP00000262551,ENSP00000290866,ENSP00000306920,ENSP00000312506,ENSP00000358994,ENSP00000366307,ENSP00000421725,ENSP00000466090	ACE,APOB,BST2,C3,CAT,CSPG4,DCN,ELANE,GC,GLB1,HRG,MYO6,OGN,THBD,TTR
Cellular component	GO:0019897	extrinsic component of plasma membrane	6	145	0.0119	ENSP00000222693,ENSP00000286548,ENSP00000308938,ENSP00000357801,ENSP00000369500,ENSP00000385834	CAV2,GNAQ,PLG,S100A10,SYAP1,TF
Cellular component	GO:0005912	adherens junction	8	252	0.0122	ENSP00000222693,ENSP00000263713,ENSP00000278927,ENSP00000281537,ENSP00000326888,ENSP00000344115,ENSP00000379678,ENSP00000384136	CAV2,CDH5,EPB41L5,ESAM,LIMS2,PGM5,RDX,TJP1
Cellular component	GO:0031232	extrinsic component of external side of plasma membrane	2	7	0.0124	ENSP00000308938,ENSP00000385834	PLG,TF
Cellular component	GO:0019898	extrinsic component of membrane	8	254	0.0125	ENSP00000222693,ENSP00000263277,ENSP00000286548,ENSP00000308938,ENSP00000348278,ENSP00000357801,ENSP00000369500,ENSP00000385834	CAV2,EHD2,GNAQ,PLG,S100A10,STK39,SYAP1,TF
Cellular component	GO:0005768	endosome	17	876	0.015	ENSP00000216410,ENSP00000220325,ENSP00000227667,ENSP00000232003,ENSP00000233242,ENSP00000236850,ENSP00000252593,ENSP00000263277,ENSP00000290866,ENSP00000327116,ENSP00000339191,ENSP00000356969,ENSP00000385834,ENSP00000386881,ENSP00000423014,ENSP00000466775,ENSP00000479153	ACE,APOA1,APOA2,APOB,APOC2,APOC3,BST2,CAV1,DYSF,EHD1,EHD2,EHD3,EHD4,GNPNAT1,HRG,OCIAD2,TF
Cellular component	GO:0008091	spectrin	2	8	0.015	ENSP00000357129,ENSP00000451752	SPTA1,SPTB
Cellular component	GO:0031430	M band	3	31	0.0152	ENSP00000265709,ENSP00000386665,ENSP00000433560	ANK1,CRYAB,FHL2
Cellular component	GO:0031225	anchored component of membrane	6	156	0.0157	ENSP00000252593,ENSP00000268613,ENSP00000287097,ENSP00000300900,ENSP00000356030,ENSP00000363001	BST2,CA4,CD109,CD55,CDH13,SMPDL3B
Cellular component	GO:0043209	myelin sheath	6	157	0.016	ENSP00000005257,ENSP00000263655,ENSP00000285379,ENSP00000327116,ENSP00000384136,ENSP00000433560	CA2,CNRIP1,CRYAB,EHD3,RALA,RDX
Cellular component	GO:0001726	ruffle	6	164	0.0187	ENSP00000263713,ENSP00000291700,ENSP00000352834,ENSP00000358994,ENSP00000367817,ENSP00000384136	EPB41L5,MYO1C,MYO6,PODXL,RDX,S100B
Cellular component	GO:0005913	cell-cell adherens junction	4	72	0.0198	ENSP00000281537,ENSP00000344115,ENSP00000379678,ENSP00000384136	CDH5,PGM5,RDX,TJP1
Cellular component	GO:0016461	unconventional myosin complex	2	10	0.0198	ENSP00000352834,ENSP00000358994	MYO1C,MYO6
Cellular component	GO:0031226	intrinsic component of plasma membrane	26	1641	0.0198	ENSP00000007722,ENSP00000014914,ENSP00000204961,ENSP00000222693,ENSP00000224181,ENSP00000252593,ENSP00000262418,ENSP00000263413,ENSP00000270233,ENSP00000285238,ENSP00000287008,ENSP00000300900,ENSP00000311291,ENSP00000312506,ENSP00000339191,ENSP00000357129,ENSP00000360281,ENSP00000364210,ENSP00000366307,ENSP00000367817,ENSP00000373364,ENSP00000399421,ENSP00000415283,ENSP00000416293,ENSP00000418525…	ABCC3,AGER,BCAM,BST2,C6,C8B,C8G,CA4,CAV1,CAV2,CD36,CSPG4,EFNB1,GOLM1,GPRC5A,ICAM2,ITGA3,MME,PCDH1,PODXL,SLC2A1,SLC4A1,SLCO2A1,SPTA1,SPTB,THBD
Cellular component	GO:0044464	cell part	163	16244	0.0204	ENSP00000005257,ENSP00000007722,ENSP00000014914,ENSP00000052754,ENSP00000185206,ENSP00000199708,ENSP00000204961,ENSP00000211287,ENSP00000215727,ENSP00000216410,ENSP00000218099,ENSP00000218388,ENSP00000220325,ENSP00000222145,ENSP00000222381,ENSP00000222693,ENSP00000224181,ENSP00000227667,ENSP00000232003,ENSP00000233242,ENSP00000236850,ENSP00000237014,ENSP00000241052,ENSP00000245907,ENSP00000246006…	A1BG,ABCC3,ACAD8,ACE,ADIPOQ,AGER,AGT,AHSG,AHSP,ALDH18A1,AMBP,ANK1,ANXA3,APOA1,APOA2,APOB,APOC2,APOC3,BCAM,BPGM,BST2,BZW2,C3,C4A,C4B,C6,C8B,C8G,CA1,CA2,CA4,CAT,CAV1,CAV2,CD109,CD36,CD55,CD93,CDH13,CDH5,CFB,CLEC14A,CLEC3B,CLIC5,CNRIP1,COL6A1,COL6A2,CRYAB,CSPG4,DCN,DYSF,EFNB1,EHD1,EHD2,EHD3,EHD4,ELANE,ENSG00000258947,EPB41L5,EPB42,ERGIC2,ESAM,F12,F2,F9,FABP4,FEN1,FGA,FGB,FGG,FHL1,FHL2,FKBP11,GALNT7,…
Cellular component	GO:0044424	intracellular part	145	13996	0.0206	ENSP00000005257,ENSP00000007722,ENSP00000014914,ENSP00000052754,ENSP00000185206,ENSP00000199708,ENSP00000204961,ENSP00000211287,ENSP00000215727,ENSP00000216410,ENSP00000218099,ENSP00000218388,ENSP00000220325,ENSP00000222145,ENSP00000222381,ENSP00000222693,ENSP00000227667,ENSP00000232003,ENSP00000233242,ENSP00000236850,ENSP00000237014,ENSP00000241052,ENSP00000245907,ENSP00000246006,ENSP00000246957…	A1BG,ACAD8,ACE,ADIPOQ,AGER,AGT,AHSG,AHSP,ALDH18A1,AMBP,ANK1,ANXA3,APOA1,APOA2,APOB,APOC2,APOC3,BPGM,BST2,BZW2,C3,C4A,CA1,CA2,CA4,CAT,CAV1,CAV2,CD109,CD36,CD55,CD93,CDH13,CLEC3B,CLIC5,CNRIP1,COL6A1,COL6A2,CRYAB,CSPG4,DCN,DYSF,EFNB1,EHD1,EHD2,EHD3,EHD4,ELANE,ENSG00000258947,EPB41L5,EPB42,ERGIC2,F2,F9,FABP4,FEN1,FGA,FGB,FGG,FHL1,FHL2,FKBP11,GALNT7,GC,GFPT1,GLB1,GNAQ,GNPNAT1,GOLM1,GPRC5A,HBD,HBG1,HBQ…
Cellular component	GO:0009898	cytoplasmic side of plasma membrane	6	170	0.0209	ENSP00000222693,ENSP00000286548,ENSP00000357129,ENSP00000369500,ENSP00000379678,ENSP00000451752	CAV2,GNAQ,PGM5,SPTA1,SPTB,SYAP1
Cellular component	GO:0055038	recycling endosome membrane	4	74	0.0209	ENSP00000220325,ENSP00000263277,ENSP00000327116,ENSP00000479153	EHD1,EHD2,EHD3,EHD4
Cellular component	GO:0030054	cell junction	18	1006	0.0219	ENSP00000222693,ENSP00000263713,ENSP00000278927,ENSP00000281537,ENSP00000287008,ENSP00000326018,ENSP00000326888,ENSP00000344115,ENSP00000357691,ENSP00000364210,ENSP00000367817,ENSP00000369500,ENSP00000379678,ENSP00000384136,ENSP00000396688,ENSP00000415941,ENSP00000416293,ENSP00000457421	AGER,C4A,C4B,CAV2,CDH5,EPB41L5,ESAM,LIMS2,PCDH1,PECAM1,PGM5,PODXL,PRX,RDX,S100A14,SLC2A1,SYAP1,TJP1
Cellular component	GO:0031252	cell leading edge	9	371	0.0296	ENSP00000263713,ENSP00000265709,ENSP00000291700,ENSP00000312506,ENSP00000352834,ENSP00000358994,ENSP00000367817,ENSP00000384136,ENSP00000386881	ANK1,CSPG4,DYSF,EPB41L5,MYO1C,MYO6,PODXL,RDX,S100B
Cellular component	GO:0042995	cell projection	29	1969	0.0296	ENSP00000007722,ENSP00000263713,ENSP00000264908,ENSP00000265709,ENSP00000268613,ENSP00000280187,ENSP00000281537,ENSP00000285379,ENSP00000286548,ENSP00000291700,ENSP00000300900,ENSP00000312506,ENSP00000320295,ENSP00000327116,ENSP00000339191,ENSP00000352834,ENSP00000357705,ENSP00000358994,ENSP00000367817,ENSP00000369500,ENSP00000384136,ENSP00000386881,ENSP00000396688,ENSP00000399421,ENSP00000415283…	ANK1,ANXA3,C4A,C4B,CA2,CA4,CAV1,CD36,CDH13,CRYAB,CSPG4,DYSF,EHD1,EHD3,ENSG00000258947,EPB41L5,GNAQ,GPM6A,ICAM2,ITGA3,MME,MYO1C,MYO6,PODXL,RDX,S100A4,S100B,SYAP1,TJP1
Cellular component	GO:0120025	plasma membrane bounded cell projection	28	1900	0.033	ENSP00000007722,ENSP00000263713,ENSP00000264908,ENSP00000265709,ENSP00000268613,ENSP00000280187,ENSP00000285379,ENSP00000286548,ENSP00000291700,ENSP00000300900,ENSP00000312506,ENSP00000320295,ENSP00000327116,ENSP00000339191,ENSP00000352834,ENSP00000357705,ENSP00000358994,ENSP00000367817,ENSP00000369500,ENSP00000384136,ENSP00000386881,ENSP00000396688,ENSP00000399421,ENSP00000415283,ENSP00000415941…	ANK1,ANXA3,C4A,C4B,CA2,CA4,CAV1,CD36,CDH13,CRYAB,CSPG4,DYSF,EHD1,EHD3,ENSG00000258947,EPB41L5,GNAQ,GPM6A,ICAM2,ITGA3,MME,MYO1C,MYO6,PODXL,RDX,S100A4,S100B,SYAP1
Cellular component	GO:0005622	intracellular	146	14286	0.0371	ENSP00000005257,ENSP00000007722,ENSP00000014914,ENSP00000052754,ENSP00000185206,ENSP00000199708,ENSP00000204961,ENSP00000211287,ENSP00000215727,ENSP00000216410,ENSP00000218099,ENSP00000218388,ENSP00000220325,ENSP00000222145,ENSP00000222381,ENSP00000222693,ENSP00000227667,ENSP00000232003,ENSP00000233242,ENSP00000236850,ENSP00000237014,ENSP00000241052,ENSP00000245907,ENSP00000246006,ENSP00000246792…	A1BG,ACAD8,ACE,ADIPOQ,AGER,AGT,AHSG,AHSP,ALDH18A1,AMBP,ANK1,ANXA3,APOA1,APOA2,APOB,APOC2,APOC3,BPGM,BST2,BZW2,C3,C4A,CA1,CA2,CA4,CAT,CAV1,CAV2,CD109,CD36,CD55,CD93,CDH13,CLEC3B,CLIC5,CNRIP1,COL6A1,COL6A2,CRYAB,CSPG4,DCN,DYSF,EFNB1,EHD1,EHD2,EHD3,EHD4,ELANE,ENSG00000258947,EPB41L5,EPB42,ERGIC2,F2,F9,FABP4,FEN1,FGA,FGB,FGG,FHL1,FHL2,FKBP11,GALNT7,GC,GFPT1,GLB1,GNAQ,GNPNAT1,GOLM1,GPRC5A,HBD,HBG1,HBQ…
Cellular component	GO:0030424	axon	11	530	0.0376	ENSP00000007722,ENSP00000264908,ENSP00000265709,ENSP00000280187,ENSP00000285379,ENSP00000320295,ENSP00000369500,ENSP00000396688,ENSP00000415941,ENSP00000418525,ENSP00000433560	ANK1,ANXA3,C4A,C4B,CA2,CRYAB,ENSG00000258947,GPM6A,ITGA3,MME,SYAP1
Cellular component	GO:0043229	intracellular organelle	128	12193	0.0376	ENSP00000005257,ENSP00000014914,ENSP00000052754,ENSP00000185206,ENSP00000204961,ENSP00000211287,ENSP00000215727,ENSP00000216410,ENSP00000218099,ENSP00000218388,ENSP00000220325,ENSP00000222145,ENSP00000222381,ENSP00000222693,ENSP00000227667,ENSP00000232003,ENSP00000233242,ENSP00000236850,ENSP00000237014,ENSP00000241052,ENSP00000245907,ENSP00000246006,ENSP00000246957,ENSP00000252593,ENSP00000256104…	A1BG,ACAD8,ACE,ADIPOQ,AGER,AHSG,ALDH18A1,AMBP,ANK1,ANXA3,APOA1,APOA2,APOB,APOC2,APOC3,BST2,C3,C4A,CA4,CAT,CAV1,CAV2,CD109,CD36,CD55,CD93,CLEC3B,CLIC5,COL6A1,COL6A2,CRYAB,CSPG4,DCN,DYSF,EFNB1,EHD1,EHD2,EHD3,EHD4,ELANE,ENSG00000258947,EPB41L5,EPB42,ERGIC2,F2,F9,FABP4,FEN1,FGA,FGB,FGG,FHL1,FHL2,GALNT7,GC,GLB1,GNAQ,GNPNAT1,GOLM1,GPRC5A,HP,HPX,HRG,IGFALS,ITIH2,ITIH3,ITIH4,KNG1,KRT4,LIMS2,MAPK13,MCAM,M…
Cellular component	GO:0031941	filamentous actin	2	16	0.0377	ENSP00000352834,ENSP00000358994	MYO1C,MYO6
Cellular component	GO:0035578	azurophil granule lumen	4	92	0.038	ENSP00000237014,ENSP00000245907,ENSP00000306920,ENSP00000466090	C3,ELANE,GLB1,TTR
Cellular component	GO:0044431	Golgi apparatus part	16	916	0.038	ENSP00000052754,ENSP00000216410,ENSP00000218099,ENSP00000222145,ENSP00000222693,ENSP00000262551,ENSP00000265000,ENSP00000300900,ENSP00000308541,ENSP00000312506,ENSP00000339191,ENSP00000353270,ENSP00000356030,ENSP00000371554,ENSP00000377783,ENSP00000416293	CA4,CAV1,CAV2,CD55,CSPG4,DCN,ERGIC2,F2,F9,GALNT7,GNPNAT1,OGN,PROS1,RASIP1,SLC2A1,SOD3
Cellular component	GO:0098862	cluster of actin-based cell projections	5	143	0.038	ENSP00000300900,ENSP00000352834,ENSP00000384136,ENSP00000399421,ENSP00000418525	CA4,CD36,MME,MYO1C,RDX
Cellular component	GO:0031235	intrinsic component of the cytoplasmic side of the plasma membrane	2	17	0.0406	ENSP00000357129,ENSP00000451752	SPTA1,SPTB
Cellular component	GO:0030175	filopodium	4	96	0.0423	ENSP00000007722,ENSP00000280187,ENSP00000367817,ENSP00000384136	GPM6A,ITGA3,PODXL,RDX
Cellular component	GO:0005903	brush border	4	97	0.0434	ENSP00000300900,ENSP00000352834,ENSP00000399421,ENSP00000418525	CA4,CD36,MME,MYO1C
Cellular component	GO:0031256	leading edge membrane	5	150	0.0434	ENSP00000263713,ENSP00000265709,ENSP00000312506,ENSP00000352834,ENSP00000358994	ANK1,CSPG4,EPB41L5,MYO1C,MYO6
Cellular component	GO:0032154	cleavage furrow	3	52	0.0434	ENSP00000005257,ENSP00000384136,ENSP00000415283	ICAM2,RALA,RDX
Cellular component	GO:0042582	azurophil granule	5	155	0.0487	ENSP00000237014,ENSP00000245907,ENSP00000252593,ENSP00000306920,ENSP00000466090	BST2,C3,ELANE,GLB1,TTR
