# Supplementary material for: Proteomic Analyses Identify Differentially Expressed Proteins and Pathways Between Low-Risk and High-Risk Subtypes of Early-Stage Lung Adenocarcinoma and Their Prognostic Impacts
Source: Mol Cell Proteomics. 2021 Jan 26;20:100015. doi: 10.1074/mcp.RA120.002384 (PMC7950210; doi:10.1074/mcp.RA120.002384)
Supplement: Supplemental Table S9 [file mmc10.xlsx]

## Sheet: Sheet1
GO result for distinctive differentially expressed proteins
GO Category	#term ID	term description	observed gene count	background gene count	false discovery rate	matching proteins in your network (IDs)	matching proteins in your network (labels)
Molecular function	GO:0003824	catalytic activity	139	5592	2.36e-07	ENSP00000002165,ENSP00000078429,ENSP00000175506,ENSP00000181383,ENSP00000196061,ENSP00000216336,ENSP00000217244,ENSP00000218516,ENSP00000219599,ENSP00000222388,ENSP00000225275,ENSP00000225719,ENSP00000226279,ENSP00000226578,ENSP00000231751,ENSP00000233710,ENSP00000233997,ENSP00000234347,ENSP00000236040,ENSP00000236826,ENSP00000239891,ENSP00000244217,ENSP00000248564,ENSP00000248958,ENSP00000259727…	AARSD1,ABAT,ABCA3,ABCA8,ABCF2,ABHD12,ACADL,ACOT7,ADAM10,ADH1B,ADI1,AHCYL2,ALAD,ALDH3B1,ALG5,ALPL,AMACR,AOC3,ASCC3,ASNS,AZU1,B4GALT1,BCAT1,BLVRB,BST1,CA3,CASP3,CD38,CES1,CFD,CKB,CLIC2,CPA3,CPB2,CPD,CRYM,CSNK2A1,CTSG,DDX18,DHCR24,DHTKD1,DPAGT1,DPP4,DPY19L1,DPYD,DPYSL2,DTX3L,EIF2B3,ENPEP,FBXO7,FDXR,FUCA1,FUCA2,FUT8,GALNS,GALNT1,GALNT2,GATM,GDE1,GLA,GMPR,GNA11,GNAI1,GNG11,GPD1,GPX3,HAT1,HCCS,IL4I1,IL…
Molecular function	GO:0050662	coenzyme binding	22	274	4.57e-07	ENSP00000196061,ENSP00000219599,ENSP00000233710,ENSP00000236040,ENSP00000263035,ENSP00000263556,ENSP00000282903,ENSP00000295897,ENSP00000301149,ENSP00000312304,ENSP00000333667,ENSP00000355777,ENSP00000356591,ENSP00000357838,ENSP00000359211,ENSP00000360316,ENSP00000362298,ENSP00000367086,ENSP00000367309,ENSP00000379845,ENSP00000385790,ENSP00000478600	ABAT,ACADL,ACBD3,ACOT7,ALB,CRYM,DHCR24,DHTKD1,DPYD,GPD1,LEPRE1,LEPREL2,MAOB,OAT,P4HA1,PLOD1,PLOD2,SDSL,SGPL1,SHMT2,SOAT1,TPMT
Molecular function	GO:0048037	cofactor binding	27	481	5.79e-06	ENSP00000175506,ENSP00000196061,ENSP00000219599,ENSP00000225275,ENSP00000233710,ENSP00000236040,ENSP00000251595,ENSP00000263035,ENSP00000263556,ENSP00000282903,ENSP00000295897,ENSP00000301149,ENSP00000312304,ENSP00000312326,ENSP00000333667,ENSP00000333994,ENSP00000355777,ENSP00000356591,ENSP00000357838,ENSP00000359211,ENSP00000360316,ENSP00000362298,ENSP00000367086,ENSP00000367309,ENSP00000379845…	ABAT,ACADL,ACBD3,ACOT7,ALB,AOC3,ASNS,CRYM,DHCR24,DHTKD1,DPYD,GPD1,HBA2,HBB,LEPRE1,LEPREL2,MAOB,MPO,OAT,P4HA1,PLOD1,PLOD2,SDSL,SGPL1,SHMT2,SOAT1,TPMT
Molecular function	GO:0019842	vitamin binding	14	135	1.39e-05	ENSP00000196061,ENSP00000236040,ENSP00000263035,ENSP00000263556,ENSP00000282903,ENSP00000295897,ENSP00000333667,ENSP00000357838,ENSP00000360522,ENSP00000362298,ENSP00000379845,ENSP00000385790,ENSP00000478600,ENSP00000482841	ABAT,ALB,CRABP2,DHTKD1,LEPRE1,LEPREL2,OAT,P4HA1,PLOD1,PLOD2,RBP4,SDSL,SGPL1,SHMT2
Molecular function	GO:1901681	sulfur compound binding	18	234	1.39e-05	ENSP00000216336,ENSP00000225275,ENSP00000226218,ENSP00000231751,ENSP00000233710,ENSP00000233997,ENSP00000263035,ENSP00000284322,ENSP00000312304,ENSP00000343924,ENSP00000355751,ENSP00000355777,ENSP00000356399,ENSP00000356591,ENSP00000362937,ENSP00000367086,ENSP00000368678,ENSP00000407685	ABI3BP,ACADL,ACBD3,ACOT7,AGRN,AZU1,CFH,CTSG,DHTKD1,LTF,MPO,PRELP,RCC1,SOAT1,THBS2,TNXB,TPMT,VTN
Molecular function	GO:0005488	binding	225	11878	0.00016	ENSP00000005260,ENSP00000078429,ENSP00000163416,ENSP00000171887,ENSP00000175506,ENSP00000181383,ENSP00000183605,ENSP00000196061,ENSP00000214869,ENSP00000216252,ENSP00000216336,ENSP00000217244,ENSP00000218516,ENSP00000219599,ENSP00000222388,ENSP00000223642,ENSP00000225275,ENSP00000225719,ENSP00000226218,ENSP00000226279,ENSP00000226578,ENSP00000231751,ENSP00000233710,ENSP00000233997,ENSP00000234347…	A2M,AARSD1,ABAT,ABCA3,ABCA8,ABCF2,ABI3BP,ACADL,ACBD3,ACOT7,ADAM10,ADH1B,ADI1,AGRN,AHNAK,AKAP12,ALAD,ALB,ALPL,AMACR,ANO6,AOC3,APOC1,APOD,AQP1,AQP4,ARFGAP3,ASCC3,ASNS,ATAD3A,AZU1,B4GALT1,BAIAP2L1,BCAT1,BGN,C16orf89,C5,C8A,CA3,CASP3,CD200,CD38,CD81,CEACAM8,CFH,CFL2,CKB,CLDN18,CLU,CPA3,CPB2,CPD,CRABP2,CRTAP,CRYM,CSNK2A1,CSRP1,CST3,CTSG,DAG1,DDX18,DEFA3,DES,DFNA5,DHCR24,DHTKD1,DNAJA3,DPP4,DPYD,DPYSL2,…
Molecular function	GO:1901567	fatty acid derivative binding	6	23	0.00046	ENSP00000233710,ENSP00000355777,ENSP00000356591,ENSP00000357722,ENSP00000357727,ENSP00000367086	ACADL,ACBD3,ACOT7,S100A8,S100A9,SOAT1
Molecular function	GO:0005178	integrin binding	11	122	0.00061	ENSP00000226218,ENSP00000260408,ENSP00000261405,ENSP00000263645,ENSP00000356515,ENSP00000379350,ENSP00000379975,ENSP00000380553,ENSP00000386896,ENSP00000388325,ENSP00000407685	ADAM10,CD81,ILK,ITGA6,ITGB1,LAMB2,TNXB,TSPAN4,UTRN,VTN,VWF
Molecular function	GO:0016787	hydrolase activity	66	2448	0.00061	ENSP00000002165,ENSP00000078429,ENSP00000181383,ENSP00000216336,ENSP00000218516,ENSP00000222388,ENSP00000225719,ENSP00000226279,ENSP00000226578,ENSP00000231751,ENSP00000233997,ENSP00000234347,ENSP00000236826,ENSP00000248564,ENSP00000260408,ENSP00000261386,ENSP00000262105,ENSP00000263212,ENSP00000263239,ENSP00000263563,ENSP00000264156,ENSP00000265016,ENSP00000265056,ENSP00000265162,ENSP00000265627…	AARSD1,ABCA3,ABCA8,ABCF2,ABHD12,ACOT7,ADAM10,AHCYL2,ALPL,ASCC3,AZU1,BST1,CA3,CASP3,CD38,CES1,CFD,CPA3,CPB2,CPD,CTSG,DDX18,DPP4,DPYSL2,ENPEP,FUCA1,FUCA2,GALNS,GDE1,GLA,GNA11,GNAI1,GNG11,INPP4B,LTF,MANBA,MCM2,MCM3,MCM4,MCM6,MCM7,MMP8,MMP9,MRPL46,MX2,MYH14,MYO1E,NT5C2,OPLAH,OVCA2,PALD1,PCYOX1,PGLYRP2,PIGT,PITRM1,PLCD1,PON3,PPM1F,PRTN3,PSPH,RAB4A,RNF213,SPCS1,TPSAB1,TUBA1C,USP10
Molecular function	GO:0042802	identical protein binding	52	1754	0.00061	ENSP00000163416,ENSP00000175506,ENSP00000183605,ENSP00000196061,ENSP00000217244,ENSP00000218516,ENSP00000219599,ENSP00000226218,ENSP00000226279,ENSP00000252590,ENSP00000260408,ENSP00000261405,ENSP00000263556,ENSP00000264156,ENSP00000265627,ENSP00000286713,ENSP00000295897,ENSP00000301149,ENSP00000309539,ENSP00000311165,ENSP00000312326,ENSP00000316152,ENSP00000320658,ENSP00000321853,ENSP00000322804…	ABAT,ACOT7,ADAM10,ALAD,ALB,ANO6,AOC3,AQP1,AQP4,ASNS,B4GALT1,BCAT1,C16orf89,CD200,CD38,CLDN18,CRYM,CSNK2A1,CST3,DAG1,DEFA3,DES,DPP4,DPYD,DPYSL2,GLA,GLIPR2,GOLGA5,GPD1,HSPB6,MAOB,MCM6,MMP9,MTSS1,OAT,P4HA1,PLOD1,PLVAP,PON3,PSPH,SDSL,SERPINA1,SERPINF2,SFN,SFTPC,SHMT2,STK3,STOM,STXBP1,VTN,VWF,YARS2
Molecular function	GO:0005198	structural molecule activity	27	679	0.00084	ENSP00000081029,ENSP00000183605,ENSP00000240123,ENSP00000253099,ENSP00000259469,ENSP00000266718,ENSP00000270625,ENSP00000301072,ENSP00000312311,ENSP00000320184,ENSP00000327336,ENSP00000338191,ENSP00000343924,ENSP00000345259,ENSP00000354086,ENSP00000361824,ENSP00000363071,ENSP00000367263,ENSP00000368678,ENSP00000369757,ENSP00000388325,ENSP00000408005,ENSP00000418008,ENSP00000435777,ENSP00000442600…	AGRN,AHNAK,BGN,CLDN18,DAG1,DES,EPB41,HSPB6,LAMB2,LUM,MRPL37,MRPL4,MRPL46,MRPS22,MRPS23,MRPS35,PRELP,RPL28,RPL35,RPS11,RPS13,RPS6,SLC9A3R2,SNTB2,SORBS3,SPTAN1,TUBA1C
Molecular function	GO:0031406	carboxylic acid binding	13	187	0.00084	ENSP00000196061,ENSP00000236040,ENSP00000263556,ENSP00000282903,ENSP00000295897,ENSP00000320658,ENSP00000333667,ENSP00000357722,ENSP00000357727,ENSP00000368678,ENSP00000465356,ENSP00000478600,ENSP00000482841	AGRN,ALB,APOC1,CRABP2,LEPRE1,LEPREL2,P4HA1,PLOD1,PLOD2,S100A8,S100A9,SHMT2,YARS2
Molecular function	GO:0043168	anion binding	70	2696	0.00084	ENSP00000078429,ENSP00000175506,ENSP00000196061,ENSP00000216336,ENSP00000217244,ENSP00000222388,ENSP00000225275,ENSP00000226218,ENSP00000231751,ENSP00000233710,ENSP00000233997,ENSP00000236040,ENSP00000262105,ENSP00000262375,ENSP00000263035,ENSP00000263239,ENSP00000263556,ENSP00000264156,ENSP00000265056,ENSP00000282903,ENSP00000284322,ENSP00000288235,ENSP00000295897,ENSP00000299198,ENSP00000301072…	AARSD1,ABAT,ABCA3,ABCA8,ABCF2,ABI3BP,ACADL,ACBD3,ACOT7,AGRN,ALB,APOC1,ASCC3,ASNS,ATAD3A,AZU1,CFH,CKB,CRABP2,CSNK2A1,CTSG,DDX18,DFNA5,DHCR24,DHTKD1,DNAJA3,DPYD,EPB41,FERMT2,GNA11,GNAI1,ILK,LEPRE1,LEPREL2,LIG3,LTF,MAOB,MCM2,MCM3,MCM4,MCM6,MCM7,MPO,MX2,MYH14,MYO1E,OAT,OPLAH,P4HA1,PLCD1,PLOD1,PLOD2,PRELP,RAB4A,RCC1,S100A8,S100A9,SDSL,SEPHS2,SGPL1,SH3PXD2B,SHMT2,SOAT1,SRPRB,STK3,THBS2,TNXB,TUBA1C,VTN,…
Molecular function	GO:0005515	protein binding	138	6605	0.0012	ENSP00000005260,ENSP00000078429,ENSP00000163416,ENSP00000171887,ENSP00000175506,ENSP00000183605,ENSP00000196061,ENSP00000214869,ENSP00000217244,ENSP00000218516,ENSP00000219599,ENSP00000223642,ENSP00000226218,ENSP00000226279,ENSP00000233997,ENSP00000234347,ENSP00000240123,ENSP00000244336,ENSP00000248958,ENSP00000252590,ENSP00000254508,ENSP00000254810,ENSP00000259365,ENSP00000260408,ENSP00000261405…	A2M,ABAT,ACBD3,ACOT7,ADAM10,AGRN,AHNAK,AKAP12,ALAD,ALB,AMACR,ANO6,AOC3,AQP1,AQP4,ASNS,AZU1,B4GALT1,BAIAP2L1,BCAT1,C16orf89,C5,C8A,CASP3,CD200,CD38,CD81,CEACAM8,CFH,CFL2,CKB,CLDN18,CLU,CRYM,CSNK2A1,CST3,DAG1,DEFA3,DES,DHCR24,DNAJA3,DPP4,DPYD,DPYSL2,DTX3L,EIF2B3,EML1,EPB41,F11R,FBXO7,FERMT2,FUT8,GLA,GLIPR2,GNA11,GNAI1,GOLGA5,GPD1,GPX3,H3F3B,HAT1,HBB,HSPB6,IL18,ILK,ITGA1,ITGA6,ITGB1,LAMB2,LIMCH1,LLG…
Molecular function	GO:0003735	structural constituent of ribosome	11	146	0.0015	ENSP00000081029,ENSP00000253099,ENSP00000259469,ENSP00000270625,ENSP00000312311,ENSP00000320184,ENSP00000354086,ENSP00000369757,ENSP00000418008,ENSP00000435777,ENSP00000452909	MRPL37,MRPL4,MRPL46,MRPS22,MRPS23,MRPS35,RPL28,RPL35,RPS11,RPS13,RPS6
Molecular function	GO:0016491	oxidoreductase activity	27	716	0.0015	ENSP00000196061,ENSP00000219599,ENSP00000225275,ENSP00000233710,ENSP00000236040,ENSP00000259727,ENSP00000263035,ENSP00000263368,ENSP00000263556,ENSP00000282903,ENSP00000286091,ENSP00000301149,ENSP00000301522,ENSP00000306606,ENSP00000312326,ENSP00000333666,ENSP00000342502,ENSP00000358460,ENSP00000359211,ENSP00000360316,ENSP00000367309,ENSP00000373477,ENSP00000387654,ENSP00000416515,ENSP00000472474…	ACADL,ADH1B,ADI1,ALDH3B1,AOC3,BLVRB,CLIC2,CRYM,DHCR24,DHTKD1,DPYD,FDXR,GMPR,GPD1,GPX3,IL4I1,LEPRE1,LEPREL2,MAOB,MPO,P4HA1,PCYOX1,PDIA4,PLOD1,PLOD2,PRDX2,PYCR2
Molecular function	GO:0031418	L-ascorbic acid binding	5	20	0.0015	ENSP00000196061,ENSP00000236040,ENSP00000263556,ENSP00000282903,ENSP00000478600	LEPRE1,LEPREL2,P4HA1,PLOD1,PLOD2
Molecular function	GO:0016769	transferase activity, transferring nitrogenous groups	5	23	0.0022	ENSP00000357838,ENSP00000365773,ENSP00000379845,ENSP00000379895,ENSP00000443459	ABAT,BCAT1,GATM,OAT,PSAT1
Molecular function	GO:0036094	small molecule binding	63	2460	0.0022	ENSP00000078429,ENSP00000175506,ENSP00000196061,ENSP00000217244,ENSP00000219599,ENSP00000222388,ENSP00000226578,ENSP00000233710,ENSP00000236040,ENSP00000251595,ENSP00000262105,ENSP00000262375,ENSP00000263035,ENSP00000263239,ENSP00000263556,ENSP00000264156,ENSP00000265056,ENSP00000282903,ENSP00000288235,ENSP00000295897,ENSP00000299198,ENSP00000301072,ENSP00000301149,ENSP00000301732,ENSP00000307288…	AARSD1,ABAT,ABCA3,ABCA8,ABCF2,ACADL,ACBD3,ACOT7,AGRN,ALB,APOC1,APOD,ASCC3,ASNS,ATAD3A,CKB,CRABP2,CRYM,CSNK2A1,DDX18,DHCR24,DHTKD1,DNAJA3,DPYD,GNA11,GNAI1,GPD1,HBA2,HBB,ILK,LCN2,LEPRE1,LEPREL2,LIG3,MANBA,MAOB,MCM2,MCM3,MCM4,MCM6,MCM7,MX2,MYH14,MYO1E,NT5C2,OAT,OPLAH,P4HA1,PLOD1,PLOD2,RAB4A,RBP4,S100A8,S100A9,SDSL,SEPHS2,SGPL1,SHMT2,SOAT1,SRPRB,STK3,TUBA1C,YARS2
Molecular function	GO:0005539	glycosaminoglycan binding	13	219	0.0023	ENSP00000216336,ENSP00000225275,ENSP00000226218,ENSP00000231751,ENSP00000233997,ENSP00000284322,ENSP00000327336,ENSP00000343924,ENSP00000345968,ENSP00000355751,ENSP00000356399,ENSP00000368678,ENSP00000407685	ABI3BP,AGRN,AZU1,BGN,CFH,CTSG,LTF,MPO,PGLYRP2,PRELP,THBS2,TNXB,VTN
Molecular function	GO:0044877	protein-containing complex binding	32	968	0.0024	ENSP00000078429,ENSP00000226218,ENSP00000236040,ENSP00000254810,ENSP00000259365,ENSP00000260408,ENSP00000261405,ENSP00000263645,ENSP00000266718,ENSP00000282588,ENSP00000284322,ENSP00000288235,ENSP00000298159,ENSP00000311032,ENSP00000315130,ENSP00000323696,ENSP00000342858,ENSP00000343027,ENSP00000354458,ENSP00000356515,ENSP00000358165,ENSP00000361405,ENSP00000362937,ENSP00000379350,ENSP00000379975…	ABI3BP,ADAM10,ALAD,C8A,CASP3,CD81,CFL2,CLU,CRTAP,FCGR1A,FERMT2,GNA11,GNAI1,H3F3B,ILK,ITGA1,ITGA6,ITGB1,LAMB2,LEPRE1,LUM,MMP9,MYH14,MYO1E,RCC1,SRPRB,TMOD1,TNXB,TSPAN4,UTRN,VTN,VWF
Molecular function	GO:0002020	protease binding	10	135	0.0026	ENSP00000261405,ENSP00000311032,ENSP00000318165,ENSP00000321853,ENSP00000323929,ENSP00000353731,ENSP00000366395,ENSP00000379350,ENSP00000381448,ENSP00000416066	A2M,CASP3,CST3,DPP4,ITGB1,OS9,SERPINA1,SERPINF2,SYVN1,VWF
Molecular function	GO:0005518	collagen binding	7	61	0.0026	ENSP00000226218,ENSP00000261405,ENSP00000266718,ENSP00000282588,ENSP00000284322,ENSP00000361405,ENSP00000379350	ABI3BP,ITGA1,ITGB1,LUM,MMP9,VTN,VWF
Molecular function	GO:0043167	ion binding	126	6066	0.003	ENSP00000078429,ENSP00000175506,ENSP00000181383,ENSP00000196061,ENSP00000216252,ENSP00000216336,ENSP00000217244,ENSP00000222388,ENSP00000225275,ENSP00000225719,ENSP00000226218,ENSP00000231751,ENSP00000233710,ENSP00000233997,ENSP00000236040,ENSP00000236826,ENSP00000238647,ENSP00000244217,ENSP00000251595,ENSP00000259727,ENSP00000260408,ENSP00000261386,ENSP00000262105,ENSP00000262375,ENSP00000263035…	AARSD1,ABAT,ABCA3,ABCA8,ABCF2,ABI3BP,ACADL,ACBD3,ACOT7,ADAM10,ADH1B,ADI1,AGRN,ALAD,ALB,ALPL,AOC3,APOC1,ARFGAP3,ASCC3,ASNS,ATAD3A,AZU1,B4GALT1,CA3,CFH,CKB,CPA3,CPB2,CPD,CRABP2,CSNK2A1,CSRP1,CTSG,DAG1,DDX18,DFNA5,DHCR24,DHTKD1,DNAJA3,DPYD,DTX3L,EML1,ENPEP,EPB41,FERMT2,GALNS,GALNT1,GALNT2,GDE1,GMPR,GNA11,GNAI1,HBA2,HBB,HCCS,ILK,IRF2BPL,ITGA1,ITGA6,ITGB1,LCN2,LEPRE1,LEPREL2,LIG3,LIMCH1,LMO7,LTF,MAOB,…
Molecular function	GO:0050839	cell adhesion molecule binding	12	200	0.0032	ENSP00000226218,ENSP00000260408,ENSP00000261405,ENSP00000263645,ENSP00000356515,ENSP00000379350,ENSP00000379975,ENSP00000380553,ENSP00000386896,ENSP00000388325,ENSP00000407685,ENSP00000420298	ADAM10,CD200,CD81,ILK,ITGA6,ITGB1,LAMB2,TNXB,TSPAN4,UTRN,VTN,VWF
Molecular function	GO:0046914	transition metal ion binding	33	1051	0.0039	ENSP00000181383,ENSP00000196061,ENSP00000225719,ENSP00000231751,ENSP00000236040,ENSP00000236826,ENSP00000251595,ENSP00000263556,ENSP00000265069,ENSP00000265162,ENSP00000269195,ENSP00000280551,ENSP00000282903,ENSP00000285381,ENSP00000295897,ENSP00000296046,ENSP00000306606,ENSP00000312326,ENSP00000345968,ENSP00000355632,ENSP00000356275,ENSP00000356515,ENSP00000357722,ENSP00000357726,ENSP00000357727…	ADH1B,ALAD,ALB,AOC3,B4GALT1,CA3,CPA3,CPB2,CPD,CSRP1,ENPEP,GALNT1,GALNT2,HBA2,LCN2,LEPRE1,LEPREL2,LIG3,LTF,MMP8,MMP9,P4HA1,PGLYRP2,PITRM1,PLOD1,PLOD2,S100A12,S100A8,S100A9,SEC24A,SEC24D,UTRN,ZFR
Molecular function	GO:0050840	extracellular matrix binding	6	51	0.0062	ENSP00000226218,ENSP00000327336,ENSP00000368678,ENSP00000379350,ENSP00000386896,ENSP00000442600	AGRN,BGN,DAG1,ITGA6,ITGB1,VTN
Molecular function	GO:0000062	fatty-acyl-CoA binding	4	17	0.0067	ENSP00000233710,ENSP00000355777,ENSP00000356591,ENSP00000367086	ACADL,ACBD3,ACOT7,SOAT1
Molecular function	GO:0030170	pyridoxal phosphate binding	6	53	0.007	ENSP00000295897,ENSP00000333667,ENSP00000357838,ENSP00000362298,ENSP00000379845,ENSP00000385790	ABAT,ALB,OAT,SDSL,SGPL1,SHMT2
Molecular function	GO:0008201	heparin binding	10	161	0.0074	ENSP00000216336,ENSP00000225275,ENSP00000226218,ENSP00000231751,ENSP00000233997,ENSP00000284322,ENSP00000343924,ENSP00000355751,ENSP00000356399,ENSP00000407685	ABI3BP,AZU1,CFH,CTSG,LTF,MPO,PRELP,THBS2,TNXB,VTN
Molecular function	GO:0042803	protein homodimerization activity	27	830	0.0077	ENSP00000163416,ENSP00000175506,ENSP00000196061,ENSP00000218516,ENSP00000219599,ENSP00000252590,ENSP00000260408,ENSP00000261405,ENSP00000265627,ENSP00000286713,ENSP00000301149,ENSP00000312326,ENSP00000320658,ENSP00000321853,ENSP00000324672,ENSP00000328359,ENSP00000353731,ENSP00000359211,ENSP00000367086,ENSP00000367196,ENSP00000367309,ENSP00000369055,ENSP00000378854,ENSP00000379845,ENSP00000409126…	ABAT,ACOT7,ADAM10,ANO6,AOC3,ASNS,B4GALT1,C16orf89,CD200,CRYM,DEFA3,DPP4,DPYD,GLA,GLIPR2,GOLGA5,GPD1,HSPB6,MAOB,PLOD1,PLVAP,PON3,PSPH,SERPINF2,STOM,VWF,YARS2
Molecular function	GO:0019798	procollagen-proline dioxygenase activity	3	7	0.0086	ENSP00000236040,ENSP00000263556,ENSP00000478600	LEPRE1,LEPREL2,P4HA1
Molecular function	GO:0008483	transaminase activity	4	21	0.0112	ENSP00000357838,ENSP00000365773,ENSP00000379845,ENSP00000443459	ABAT,BCAT1,OAT,PSAT1
Molecular function	GO:0016638	oxidoreductase activity, acting on the CH-NH2 group of donors	4	21	0.0112	ENSP00000219599,ENSP00000312326,ENSP00000367309,ENSP00000472474	AOC3,CRYM,IL4I1,MAOB
Molecular function	GO:0046983	protein dimerization activity	36	1301	0.0146	ENSP00000163416,ENSP00000175506,ENSP00000196061,ENSP00000218516,ENSP00000219599,ENSP00000244336,ENSP00000252590,ENSP00000254508,ENSP00000254810,ENSP00000260408,ENSP00000261405,ENSP00000265627,ENSP00000266087,ENSP00000286713,ENSP00000301149,ENSP00000312326,ENSP00000315130,ENSP00000320658,ENSP00000321853,ENSP00000324672,ENSP00000328359,ENSP00000353731,ENSP00000359211,ENSP00000360522,ENSP00000362937…	ABAT,ACOT7,ADAM10,ANO6,AOC3,ASNS,B4GALT1,C16orf89,CD200,CEACAM8,CLU,CRYM,DEFA3,DPP4,DPYD,FBXO7,GLA,GLIPR2,GOLGA5,GPD1,H3F3B,HSPB6,ITGB1,MAOB,NUP210,PLOD1,PLVAP,PON3,PSPH,RBP4,RCC1,SERPINF2,STK3,STOM,VWF,YARS2
Molecular function	GO:0008092	cytoskeletal protein binding	27	882	0.0161	ENSP00000005260,ENSP00000171887,ENSP00000240123,ENSP00000259365,ENSP00000288235,ENSP00000298159,ENSP00000309539,ENSP00000315130,ENSP00000316891,ENSP00000322804,ENSP00000333657,ENSP00000334008,ENSP00000334314,ENSP00000338191,ENSP00000342858,ENSP00000345259,ENSP00000353785,ENSP00000356515,ENSP00000357722,ENSP00000357727,ENSP00000361824,ENSP00000363071,ENSP00000369055,ENSP00000379350,ENSP00000442600…	B4GALT1,BAIAP2L1,CFL2,CLU,DAG1,DES,DPYSL2,EML1,EPB41,FERMT2,ITGB1,LIMCH1,MTSS1,MX2,MYH14,MYO1E,PARVA,S100A8,S100A9,SNTB2,SORBS3,SPTAN1,TMOD1,TNS1,TPPP,TPPP3,UTRN
Molecular function	GO:0048029	monosaccharide binding	6	66	0.0161	ENSP00000196061,ENSP00000226578,ENSP00000236040,ENSP00000263556,ENSP00000282903,ENSP00000478600	LEPRE1,LEPREL2,MANBA,P4HA1,PLOD1,PLOD2
Molecular function	GO:0016706	2-oxoglutarate-dependent dioxygenase activity	5	44	0.0167	ENSP00000196061,ENSP00000236040,ENSP00000263556,ENSP00000282903,ENSP00000478600	LEPRE1,LEPREL2,P4HA1,PLOD1,PLOD2
Molecular function	GO:0017166	vinculin binding	3	10	0.0167	ENSP00000240123,ENSP00000356515,ENSP00000442600	DAG1,SORBS3,UTRN
Molecular function	GO:0003779	actin binding	16	413	0.0181	ENSP00000005260,ENSP00000171887,ENSP00000259365,ENSP00000288235,ENSP00000298159,ENSP00000316891,ENSP00000322804,ENSP00000334008,ENSP00000338191,ENSP00000342858,ENSP00000345259,ENSP00000356515,ENSP00000361824,ENSP00000379350,ENSP00000442600,ENSP00000470298	BAIAP2L1,CFL2,DAG1,EPB41,FERMT2,ITGB1,LIMCH1,MTSS1,MYH14,MYO1E,PARVA,SNTB2,SPTAN1,TMOD1,TNS1,UTRN
Molecular function	GO:0050786	RAGE receptor binding	3	11	0.0197	ENSP00000357722,ENSP00000357726,ENSP00000357727	S100A12,S100A8,S100A9
Molecular function	GO:0005504	fatty acid binding	4	27	0.0202	ENSP00000295897,ENSP00000357722,ENSP00000357727,ENSP00000465356	ALB,APOC1,S100A8,S100A9
Molecular function	GO:0051087	chaperone binding	7	100	0.0211	ENSP00000248958,ENSP00000261405,ENSP00000295897,ENSP00000315130,ENSP00000358674,ENSP00000366395,ENSP00000468057	ALB,CLU,HSPB6,SDF2L1,SYVN1,UBL4A,VWF
Molecular function	GO:0004560	alpha-L-fucosidase activity	2	2	0.0216	ENSP00000002165,ENSP00000363603	FUCA1,FUCA2
Molecular function	GO:0004857	enzyme inhibitor activity	15	388	0.0216	ENSP00000223642,ENSP00000231751,ENSP00000278407,ENSP00000295550,ENSP00000296161,ENSP00000301242,ENSP00000311032,ENSP00000321853,ENSP00000323929,ENSP00000327336,ENSP00000340989,ENSP00000342098,ENSP00000381448,ENSP00000416066,ENSP00000465356	A2M,APOC1,BGN,C5,CASP3,COL6A3,CST3,DTX3L,LTF,PPP1R14A,SERPINA1,SERPINF2,SERPING1,SFN,SPINT1
Molecular function	GO:0043236	laminin binding	4	28	0.0216	ENSP00000368678,ENSP00000379350,ENSP00000386896,ENSP00000442600	AGRN,DAG1,ITGA6,ITGB1
Molecular function	GO:0050135	NAD(P)+ nucleosidase activity	2	2	0.0216	ENSP00000226279,ENSP00000265016	BST1,CD38
Molecular function	GO:0061809	NAD+ nucleotidase, cyclic ADP-ribose generating	2	2	0.0216	ENSP00000226279,ENSP00000265016	BST1,CD38
Molecular function	GO:0004866	endopeptidase inhibitor activity	9	169	0.0245	ENSP00000223642,ENSP00000231751,ENSP00000278407,ENSP00000295550,ENSP00000321853,ENSP00000323929,ENSP00000342098,ENSP00000381448,ENSP00000416066	A2M,C5,COL6A3,CST3,LTF,SERPINA1,SERPINF2,SERPING1,SPINT1
Molecular function	GO:0016209	antioxidant activity	6	79	0.0269	ENSP00000225275,ENSP00000295897,ENSP00000301522,ENSP00000357727,ENSP00000358460,ENSP00000373477	ALB,CLIC2,GPX3,MPO,PRDX2,S100A9
Molecular function	GO:0043395	heparan sulfate proteoglycan binding	3	14	0.0278	ENSP00000233997,ENSP00000356399,ENSP00000368678	AGRN,AZU1,CFH
Molecular function	GO:0043394	proteoglycan binding	4	32	0.0286	ENSP00000233997,ENSP00000265131,ENSP00000356399,ENSP00000368678	AGRN,AZU1,CFH,TNC
Molecular function	GO:0008475	procollagen-lysine 5-dioxygenase activity	2	3	0.0289	ENSP00000196061,ENSP00000282903	PLOD1,PLOD2
Molecular function	GO:0019797	procollagen-proline 3-dioxygenase activity	2	3	0.0289	ENSP00000236040,ENSP00000478600	LEPRE1,LEPREL2
Molecular function	GO:0035662	Toll-like receptor 4 binding	2	3	0.0289	ENSP00000357722,ENSP00000357727	S100A8,S100A9
Molecular function	GO:0061134	peptidase regulator activity	10	211	0.0289	ENSP00000223642,ENSP00000231751,ENSP00000278407,ENSP00000295550,ENSP00000311032,ENSP00000321853,ENSP00000323929,ENSP00000342098,ENSP00000381448,ENSP00000416066	A2M,C5,CASP3,COL6A3,CST3,LTF,SERPINA1,SERPINF2,SERPING1,SPINT1
Molecular function	GO:0033293	monocarboxylic acid binding	5	57	0.0301	ENSP00000295897,ENSP00000357722,ENSP00000357727,ENSP00000465356,ENSP00000482841	ALB,APOC1,CRABP2,S100A8,S100A9
Molecular function	GO:0005506	iron ion binding	8	147	0.0313	ENSP00000196061,ENSP00000231751,ENSP00000236040,ENSP00000251595,ENSP00000263556,ENSP00000282903,ENSP00000362108,ENSP00000478600	HBA2,LCN2,LEPRE1,LEPREL2,LTF,P4HA1,PLOD1,PLOD2
Molecular function	GO:0016641	oxidoreductase activity, acting on the CH-NH2 group of donors, oxygen as acceptor	3	16	0.0323	ENSP00000312326,ENSP00000367309,ENSP00000472474	AOC3,IL4I1,MAOB
Molecular function	GO:0051213	dioxygenase activity	6	88	0.036	ENSP00000196061,ENSP00000236040,ENSP00000263556,ENSP00000282903,ENSP00000333666,ENSP00000478600	ADI1,LEPRE1,LEPREL2,P4HA1,PLOD1,PLOD2
Molecular function	GO:0016646	oxidoreductase activity, acting on the CH-NH group of donors, NAD or NADP as acceptor	3	17	0.0365	ENSP00000219599,ENSP00000263368,ENSP00000342502	BLVRB,CRYM,PYCR2
Molecular function	GO:0030246	carbohydrate binding	11	270	0.0443	ENSP00000196061,ENSP00000226218,ENSP00000226578,ENSP00000236040,ENSP00000263556,ENSP00000269195,ENSP00000282903,ENSP00000318165,ENSP00000351075,ENSP00000355632,ENSP00000478600	GALNT1,GALNT2,LEPRE1,LEPREL2,MANBA,OS9,P4HA1,PLOD1,PLOD2,SUSD2,VTN
Molecular function	GO:0004867	serine-type endopeptidase inhibitor activity	6	94	0.0455	ENSP00000278407,ENSP00000295550,ENSP00000321853,ENSP00000323929,ENSP00000342098,ENSP00000416066	A2M,COL6A3,SERPINA1,SERPINF2,SERPING1,SPINT1
Molecular function	GO:0004601	peroxidase activity	4	40	0.046	ENSP00000225275,ENSP00000301522,ENSP00000358460,ENSP00000373477	CLIC2,GPX3,MPO,PRDX2
Molecular function	GO:0050544	arachidonic acid binding	2	5	0.0467	ENSP00000357722,ENSP00000357727	S100A8,S100A9
Molecular function	GO:0098639	collagen binding involved in cell-matrix adhesion	2	5	0.0467	ENSP00000282588,ENSP00000379350	ITGA1,ITGB1
Molecular function	GO:0003678	DNA helicase activity	4	41	0.0479	ENSP00000262105,ENSP00000264156,ENSP00000307288,ENSP00000358159	ASCC3,MCM4,MCM6,MCM7
Biological process	GO:0043062	extracellular structure organization	31	339	6.83e-11	ENSP00000216336,ENSP00000225275,ENSP00000226218,ENSP00000236826,ENSP00000260408,ENSP00000261405,ENSP00000263556,ENSP00000265131,ENSP00000266718,ENSP00000282588,ENSP00000284322,ENSP00000288235,ENSP00000295550,ENSP00000295897,ENSP00000309714,ENSP00000321853,ENSP00000323929,ENSP00000327336,ENSP00000342098,ENSP00000343577,ENSP00000356591,ENSP00000357005,ENSP00000361405,ENSP00000368678,ENSP00000369055…	A2M,ABI3BP,ADAM10,AGRN,ALB,APOC1,B4GALT1,BGN,COL6A3,CTSG,DAG1,F11R,ITGA1,ITGA6,ITGB1,LAMB2,LUM,MMP8,MMP9,MPO,MYO1E,P4HA1,SERPINF2,SH3PXD2B,SOAT1,SPINT1,TNC,TNXB,TPSAB1,VTN,VWF
Biological process	GO:1901564	organonitrogen compound metabolic process	144	5281	1.28e-10	ENSP00000002165,ENSP00000081029,ENSP00000175506,ENSP00000181383,ENSP00000196061,ENSP00000216336,ENSP00000217244,ENSP00000218516,ENSP00000219599,ENSP00000223642,ENSP00000225719,ENSP00000226279,ENSP00000226578,ENSP00000231751,ENSP00000233710,ENSP00000233997,ENSP00000234347,ENSP00000236040,ENSP00000236826,ENSP00000239891,ENSP00000243611,ENSP00000244217,ENSP00000248958,ENSP00000252590,ENSP00000253099…	A2M,AARSD1,ABAT,ABCA3,ABHD12,ACADL,ACOT7,ADAM10,ADI1,AGRN,AHCYL2,ALAD,ALB,ALDH3B1,ALG5,AOC3,APOC1,AQP1,ASNS,AZU1,B4GALT1,BCAT1,BGN,BLVRB,BST1,C4BPB,C5,C7,C8A,CASP3,CD38,CFD,CFH,CKB,CLU,CPA3,CPB2,CPD,CRTAP,CRYM,CSNK2A1,CST3,CTSG,DAG1,DHCR24,DHTKD1,DPAGT1,DPP4,DPY19L1,DPYD,DTX3L,EIF2B3,ENPEP,FBXO7,FUCA1,FUCA2,FUT8,GALNS,GALNT1,GALNT2,GATM,GDE1,GLA,GMPR,GPD1,H3F3B,HAT1,HCCS,IL18,IL4I1,ILK,LAMB2,LEPR…
Biological process	GO:0002443	leukocyte mediated immunity	40	632	2.75e-10	ENSP00000002165,ENSP00000216336,ENSP00000218516,ENSP00000223642,ENSP00000225275,ENSP00000226578,ENSP00000231751,ENSP00000233997,ENSP00000234347,ENSP00000236826,ENSP00000243611,ENSP00000244336,ENSP00000260408,ENSP00000265016,ENSP00000268695,ENSP00000278407,ENSP00000280357,ENSP00000286713,ENSP00000296435,ENSP00000302621,ENSP00000315130,ENSP00000322061,ENSP00000332139,ENSP00000333994,ENSP00000354458…	ADAM10,ALAD,ALDH3B1,ANO6,AZU1,B4GALT1,BST1,C4BPB,C5,C7,C8A,CAMP,CEACAM8,CFD,CLU,CST3,CTSG,FUCA1,FUCA2,GALNS,GLA,HBB,IL18,LCN2,LRG1,LTF,MANBA,MMP8,MMP9,MPO,ORM2,PRTN3,S100A12,S100A8,S100A9,SERPINA1,SERPING1,SPTAN1,STOM,TSPAN14
Biological process	GO:0045055	regulated exocytosis	41	691	7.3e-10	ENSP00000002165,ENSP00000216336,ENSP00000218516,ENSP00000225275,ENSP00000226578,ENSP00000231751,ENSP00000233997,ENSP00000234347,ENSP00000236826,ENSP00000244336,ENSP00000260408,ENSP00000261405,ENSP00000265016,ENSP00000268695,ENSP00000278407,ENSP00000286713,ENSP00000295897,ENSP00000296435,ENSP00000302621,ENSP00000315130,ENSP00000321853,ENSP00000323929,ENSP00000332139,ENSP00000333994,ENSP00000356540…	A2M,ADAM10,ALAD,ALB,ALDH3B1,ANO6,AZU1,B4GALT1,BST1,CAMP,CEACAM8,CFD,CLU,CST3,CTSG,FUCA1,FUCA2,GALNS,GLA,HBB,LCN2,LRG1,LTF,MANBA,MMP8,MMP9,MPO,ORM2,PRTN3,S100A12,S100A8,S100A9,SERPINA1,SERPINF2,SERPING1,SPTAN1,STOM,STX11,STXBP1,TSPAN14,VWF
Biological process	GO:0030198	extracellular matrix organization	27	296	7.69e-10	ENSP00000216336,ENSP00000226218,ENSP00000236826,ENSP00000260408,ENSP00000261405,ENSP00000263556,ENSP00000265131,ENSP00000266718,ENSP00000282588,ENSP00000284322,ENSP00000288235,ENSP00000295550,ENSP00000309714,ENSP00000321853,ENSP00000323929,ENSP00000327336,ENSP00000342098,ENSP00000343577,ENSP00000357005,ENSP00000361405,ENSP00000368678,ENSP00000369055,ENSP00000379350,ENSP00000386896,ENSP00000388325…	A2M,ABI3BP,ADAM10,AGRN,B4GALT1,BGN,COL6A3,CTSG,DAG1,F11R,ITGA1,ITGA6,ITGB1,LAMB2,LUM,MMP8,MMP9,MYO1E,P4HA1,SERPINF2,SH3PXD2B,SPINT1,TNC,TNXB,TPSAB1,VTN,VWF
Biological process	GO:0042119	neutrophil activation	34	497	1.36e-09	ENSP00000002165,ENSP00000216336,ENSP00000218516,ENSP00000225275,ENSP00000226578,ENSP00000231751,ENSP00000233997,ENSP00000234347,ENSP00000236826,ENSP00000244336,ENSP00000260408,ENSP00000265016,ENSP00000268695,ENSP00000280357,ENSP00000286713,ENSP00000296435,ENSP00000302621,ENSP00000332139,ENSP00000333994,ENSP00000357722,ENSP00000357726,ENSP00000357727,ENSP00000361405,ENSP00000361824,ENSP00000362108…	ADAM10,ALAD,ALDH3B1,ANO6,AZU1,B4GALT1,BST1,CAMP,CEACAM8,CFD,CST3,CTSG,FUCA1,FUCA2,GALNS,GLA,HBB,IL18,LCN2,LRG1,LTF,MANBA,MMP8,MMP9,MPO,ORM2,PRTN3,S100A12,S100A8,S100A9,SERPINA1,SPTAN1,STOM,TSPAN14
Biological process	GO:0043312	neutrophil degranulation	33	485	2.53e-09	ENSP00000002165,ENSP00000216336,ENSP00000218516,ENSP00000225275,ENSP00000226578,ENSP00000231751,ENSP00000233997,ENSP00000234347,ENSP00000236826,ENSP00000244336,ENSP00000260408,ENSP00000265016,ENSP00000268695,ENSP00000286713,ENSP00000296435,ENSP00000302621,ENSP00000332139,ENSP00000333994,ENSP00000357722,ENSP00000357726,ENSP00000357727,ENSP00000361405,ENSP00000361824,ENSP00000362108,ENSP00000363603…	ADAM10,ALAD,ALDH3B1,ANO6,AZU1,B4GALT1,BST1,CAMP,CEACAM8,CFD,CST3,CTSG,FUCA1,FUCA2,GALNS,GLA,HBB,LCN2,LRG1,LTF,MANBA,MMP8,MMP9,MPO,ORM2,PRTN3,S100A12,S100A8,S100A9,SERPINA1,SPTAN1,STOM,TSPAN14
Biological process	GO:0006887	exocytosis	42	774	2.6e-09	ENSP00000002165,ENSP00000216336,ENSP00000218516,ENSP00000225275,ENSP00000226578,ENSP00000231751,ENSP00000233997,ENSP00000234347,ENSP00000236826,ENSP00000244336,ENSP00000260408,ENSP00000261405,ENSP00000265016,ENSP00000268695,ENSP00000278407,ENSP00000286713,ENSP00000295897,ENSP00000296435,ENSP00000302621,ENSP00000315130,ENSP00000321853,ENSP00000323929,ENSP00000332139,ENSP00000333994,ENSP00000356540…	A2M,ADAM10,ALAD,ALB,ALDH3B1,ANO6,AZU1,B4GALT1,BST1,CAMP,CEACAM8,CFD,CLU,CST3,CTSG,FUCA1,FUCA2,GALNS,GLA,HBB,LCN2,LLGL2,LRG1,LTF,MANBA,MMP8,MMP9,MPO,ORM2,PRTN3,S100A12,S100A8,S100A9,SERPINA1,SERPINF2,SERPING1,SPTAN1,STOM,STX11,STXBP1,TSPAN14,VWF
Biological process	GO:0002252	immune effector process	46	927	3.5e-09	ENSP00000002165,ENSP00000216336,ENSP00000218516,ENSP00000223642,ENSP00000225275,ENSP00000226578,ENSP00000231751,ENSP00000233997,ENSP00000234347,ENSP00000236826,ENSP00000243611,ENSP00000244336,ENSP00000260408,ENSP00000265016,ENSP00000268695,ENSP00000278407,ENSP00000280357,ENSP00000286713,ENSP00000296161,ENSP00000296435,ENSP00000302621,ENSP00000315130,ENSP00000322061,ENSP00000328359,ENSP00000332139…	ADAM10,ALAD,ALDH3B1,ANO6,AZU1,B4GALT1,BST1,C4BPB,C5,C7,C8A,CAMP,CEACAM8,CFD,CFH,CLU,CST3,CTSG,DEFA3,DTX3L,FCGR1A,FUCA1,FUCA2,GALNS,GLA,HBB,IL18,LCN2,LRG1,LTF,MANBA,MMP8,MMP9,MPO,MX2,ORM2,PRTN3,RPS6,S100A12,S100A8,S100A9,SERPINA1,SERPING1,SPTAN1,STOM,TSPAN14
Biological process	GO:0044281	small molecule metabolic process	67	1779	5.07e-09	ENSP00000002165,ENSP00000175506,ENSP00000196061,ENSP00000219599,ENSP00000225275,ENSP00000226279,ENSP00000233710,ENSP00000244217,ENSP00000259727,ENSP00000261386,ENSP00000263035,ENSP00000263556,ENSP00000265016,ENSP00000265627,ENSP00000266718,ENSP00000268261,ENSP00000268695,ENSP00000282903,ENSP00000298198,ENSP00000299198,ENSP00000301149,ENSP00000306606,ENSP00000311165,ENSP00000315931,ENSP00000320658…	AARSD1,ABAT,ACADL,ACOT7,ADH1B,ADI1,AHCYL2,ALDH3B1,AMACR,APOC1,APOD,AQP1,ASNS,B4GALT1,BCAT1,BGN,BST1,CD38,CES1,CKB,CRABP2,CRTAP,CRYM,DHCR24,DHTKD1,DPAGT1,DPYD,FDXR,FUCA1,FUCA2,FUT8,GALNS,GATM,GDE1,GMPR,GPD1,IL4I1,INPP4B,LUM,MCEE,MGAT1,MPO,NNMT,NT5C2,OAT,P4HA1,PCYOX1,PGM2L1,PLCD1,PLOD1,PLOD2,PMM2,PON3,PRELP,PSAT1,PSPH,PYCR2,RBP4,SDSL,SEPHS2,SGPL1,SHMT2,SLC16A3,SOAT1,SULT1A1,TJP2,YARS2
Biological process	GO:0002274	myeloid leukocyte activation	35	574	5.31e-09	ENSP00000002165,ENSP00000216336,ENSP00000218516,ENSP00000225275,ENSP00000226578,ENSP00000231751,ENSP00000233997,ENSP00000234347,ENSP00000236826,ENSP00000244336,ENSP00000260408,ENSP00000265016,ENSP00000268695,ENSP00000280357,ENSP00000286713,ENSP00000296435,ENSP00000302621,ENSP00000315130,ENSP00000332139,ENSP00000333994,ENSP00000357722,ENSP00000357726,ENSP00000357727,ENSP00000361405,ENSP00000361824…	ADAM10,ALAD,ALDH3B1,ANO6,AZU1,B4GALT1,BST1,CAMP,CEACAM8,CFD,CLU,CST3,CTSG,FUCA1,FUCA2,GALNS,GLA,HBB,IL18,LCN2,LRG1,LTF,MANBA,MMP8,MMP9,MPO,ORM2,PRTN3,S100A12,S100A8,S100A9,SERPINA1,SPTAN1,STOM,TSPAN14
Biological process	GO:1901566	organonitrogen compound biosynthetic process	57	1370	5.31e-09	ENSP00000081029,ENSP00000175506,ENSP00000196061,ENSP00000239891,ENSP00000248958,ENSP00000253099,ENSP00000259469,ENSP00000259727,ENSP00000263035,ENSP00000266718,ENSP00000268261,ENSP00000269195,ENSP00000270625,ENSP00000279036,ENSP00000280357,ENSP00000282903,ENSP00000298198,ENSP00000308695,ENSP00000311165,ENSP00000312311,ENSP00000320184,ENSP00000320658,ENSP00000327336,ENSP00000333666,ENSP00000333667…	AARSD1,ABAT,ACOT7,ADI1,AGRN,ALAD,ALDH3B1,ALG5,AQP1,ASNS,B4GALT1,BCAT1,BGN,DHTKD1,DPAGT1,DPY19L1,DPYD,EIF2B3,FUT8,GALNT1,GALNT2,GATM,GMPR,IL18,LUM,MGAT1,MRPL37,MRPL4,MRPL46,MRPL50,MRPS22,MRPS23,MRPS35,NNMT,OAT,OPLAH,PGM2L1,PIGT,PLOD1,PLOD2,PMM2,PRELP,PSAT1,PSPH,PYCR2,RPL28,RPL35,RPS11,RPS13,RPS6,SDF2L1,SEPHS2,SGPL1,SHMT2,SYVN1,TMEM165,YARS2
Biological process	GO:0008652	cellular amino acid biosynthetic process	14	77	2.31e-08	ENSP00000175506,ENSP00000196061,ENSP00000282903,ENSP00000333666,ENSP00000333667,ENSP00000342502,ENSP00000357838,ENSP00000359211,ENSP00000365773,ENSP00000378854,ENSP00000379845,ENSP00000379895,ENSP00000418669,ENSP00000443459	ABAT,ADI1,ASNS,BCAT1,DPYD,GATM,OAT,PLOD1,PLOD2,PSAT1,PSPH,PYCR2,SEPHS2,SHMT2
Biological process	GO:0009987	cellular process	273	14652	2.82e-08	ENSP00000002165,ENSP00000005260,ENSP00000078429,ENSP00000081029,ENSP00000163416,ENSP00000171887,ENSP00000175506,ENSP00000181383,ENSP00000183605,ENSP00000196061,ENSP00000214869,ENSP00000216252,ENSP00000216336,ENSP00000217109,ENSP00000217244,ENSP00000218516,ENSP00000219599,ENSP00000223642,ENSP00000225275,ENSP00000225719,ENSP00000226218,ENSP00000226279,ENSP00000226578,ENSP00000227155,ENSP00000231751…	A2M,AARSD1,ABAT,ABCA3,ABHD12,ABI3BP,ACADL,ACOT7,ADAM10,ADH1B,ADI1,AGRN,AGTRAP,AHCYL2,AHNAK,AKAP12,ALAD,ALB,ALDH3B1,ALG5,ALPL,AMACR,ANO6,AOC3,AP1M2,APOC1,APOD,AQP1,AQP4,ARFGAP3,ASCC3,ASNS,AZU1,B4GALT1,BAIAP2L1,BCAT1,BGN,BLVRB,BST1,C5,C7,C8A,CA3,CAMP,CASP3,CD200,CD38,CD5L,CD81,CD82,CEACAM8,CES1,CFD,CFL2,CKB,CLDN18,CLIC2,CLIC3,CLU,COA3,COL6A3,CPA3,CPB2,CPD,CRABP2,CRTAP,CRYM,CSNK2A1,CST3,CSTF1,CTSG,D…
Biological process	GO:0032940	secretion by cell	44	959	6.02e-08	ENSP00000002165,ENSP00000216336,ENSP00000218516,ENSP00000225275,ENSP00000226578,ENSP00000231751,ENSP00000233997,ENSP00000234347,ENSP00000236826,ENSP00000244336,ENSP00000260408,ENSP00000261405,ENSP00000263245,ENSP00000265016,ENSP00000268695,ENSP00000278407,ENSP00000286091,ENSP00000286713,ENSP00000295897,ENSP00000296435,ENSP00000302621,ENSP00000315130,ENSP00000321853,ENSP00000323929,ENSP00000332139…	A2M,ADAM10,ALAD,ALB,ALDH3B1,ANO6,ARFGAP3,AZU1,B4GALT1,BST1,CAMP,CEACAM8,CFD,CLU,CST3,CTSG,FUCA1,FUCA2,GALNS,GLA,HBB,LCN2,LLGL2,LRG1,LTF,MANBA,MMP8,MMP9,MPO,ORM2,PDIA4,PRTN3,S100A12,S100A8,S100A9,SERPINA1,SERPINF2,SERPING1,SPTAN1,STOM,STX11,STXBP1,TSPAN14,VWF
Biological process	GO:0006520	cellular amino acid metabolic process	24	308	6.79e-08	ENSP00000175506,ENSP00000196061,ENSP00000219599,ENSP00000263556,ENSP00000282903,ENSP00000299198,ENSP00000315931,ENSP00000320658,ENSP00000323696,ENSP00000333666,ENSP00000333667,ENSP00000342502,ENSP00000357838,ENSP00000359211,ENSP00000365773,ENSP00000378854,ENSP00000379845,ENSP00000379895,ENSP00000385790,ENSP00000387654,ENSP00000400870,ENSP00000418669,ENSP00000443459,ENSP00000472474	AARSD1,ABAT,ADI1,AHCYL2,ASNS,BCAT1,CKB,CRTAP,CRYM,DPYD,GATM,IL4I1,OAT,P4HA1,PCYOX1,PLOD1,PLOD2,PSAT1,PSPH,PYCR2,SDSL,SEPHS2,SHMT2,YARS2
Biological process	GO:0002366	leukocyte activation involved in immune response	34	616	8.3e-08	ENSP00000002165,ENSP00000216336,ENSP00000218516,ENSP00000225275,ENSP00000226578,ENSP00000231751,ENSP00000233997,ENSP00000234347,ENSP00000236826,ENSP00000244336,ENSP00000260408,ENSP00000265016,ENSP00000268695,ENSP00000286713,ENSP00000296435,ENSP00000302621,ENSP00000332139,ENSP00000333994,ENSP00000357722,ENSP00000357726,ENSP00000357727,ENSP00000361405,ENSP00000361824,ENSP00000362108,ENSP00000363603…	ADAM10,ALAD,ALDH3B1,ANO6,AZU1,B4GALT1,BST1,CAMP,CEACAM8,CFD,CST3,CTSG,FUCA1,FUCA2,GALNS,GLA,HBB,LCN2,LRG1,LTF,MANBA,MMP8,MMP9,MPO,ORM2,PRTN3,RPS6,S100A12,S100A8,S100A9,SERPINA1,SPTAN1,STOM,TSPAN14
Biological process	GO:0002376	immune system process	76	2370	1.46e-07	ENSP00000002165,ENSP00000216336,ENSP00000218516,ENSP00000223642,ENSP00000225275,ENSP00000226218,ENSP00000226279,ENSP00000226578,ENSP00000231751,ENSP00000233997,ENSP00000234347,ENSP00000236826,ENSP00000243611,ENSP00000244336,ENSP00000250244,ENSP00000260408,ENSP00000262375,ENSP00000263035,ENSP00000265016,ENSP00000268695,ENSP00000278407,ENSP00000280357,ENSP00000280551,ENSP00000282588,ENSP00000286713…	ADAM10,ALAD,ALDH3B1,ANO6,AP1M2,AQP4,AZU1,B4GALT1,BST1,C4BPB,C5,C7,C8A,CAMP,CASP3,CD38,CD5L,CEACAM8,CFD,CFH,CLU,CST3,CTSG,DEFA3,DHTKD1,DNAJA3,DPP4,DTX3L,EIF2B3,EML1,F11R,FCGR1A,FUCA1,FUCA2,GALNS,GALNT2,GLA,HBB,HMGB3,IL18,ITGA1,ITGA6,ITGB1,LCN2,LRG1,LTF,MANBA,MMP8,MMP9,MPO,MX2,MYO1E,ORM2,PGLYRP2,PRTN3,PTBP3,RAB4A,RBM15,RPS6,S100A12,S100A8,S100A9,SEC24A,SEC24D,SERPINA1,SERPING1,SGPL1,SHMT2,SLC16A3,S…
Biological process	GO:1901607	alpha-amino acid biosynthetic process	12	60	1.46e-07	ENSP00000175506,ENSP00000196061,ENSP00000282903,ENSP00000333666,ENSP00000333667,ENSP00000342502,ENSP00000357838,ENSP00000365773,ENSP00000378854,ENSP00000379895,ENSP00000418669,ENSP00000443459	ADI1,ASNS,BCAT1,GATM,OAT,PLOD1,PLOD2,PSAT1,PSPH,PYCR2,SEPHS2,SHMT2
Biological process	GO:0016192	vesicle-mediated transport	61	1699	1.63e-07	ENSP00000002165,ENSP00000163416,ENSP00000216336,ENSP00000218516,ENSP00000225275,ENSP00000226218,ENSP00000226578,ENSP00000231751,ENSP00000233997,ENSP00000234347,ENSP00000236826,ENSP00000244336,ENSP00000250244,ENSP00000251595,ENSP00000260408,ENSP00000261405,ENSP00000263245,ENSP00000263645,ENSP00000265016,ENSP00000268695,ENSP00000278407,ENSP00000280551,ENSP00000286713,ENSP00000288235,ENSP00000295897…	A2M,ADAM10,ALAD,ALB,ALDH3B1,ANO6,AP1M2,ARFGAP3,AZU1,B4GALT1,BST1,CAMP,CD5L,CD81,CEACAM8,CES1,CFD,CLU,CST3,CTSG,DPYSL2,DTX3L,FCGR1A,FUCA1,FUCA2,GALNS,GLA,GOLGA5,GOLGB1,HBA2,HBB,ITGB1,LCN2,LLGL2,LRG1,LTF,MANBA,MMP8,MMP9,MPO,MYO1E,ORM2,PRTN3,S100A12,S100A8,S100A9,SEC24A,SEC24D,SERPINA1,SERPINF2,SERPING1,SPTAN1,STOM,STX11,STXBP1,SUSD2,TMED3,TSPAN14,VPS53,VTN,VWF
Biological process	GO:0043436	oxoacid metabolic process	42	943	2.8e-07	ENSP00000175506,ENSP00000196061,ENSP00000219599,ENSP00000225275,ENSP00000233710,ENSP00000244217,ENSP00000263035,ENSP00000263556,ENSP00000265627,ENSP00000266718,ENSP00000268695,ENSP00000282903,ENSP00000298198,ENSP00000299198,ENSP00000315931,ENSP00000320658,ENSP00000323696,ENSP00000327336,ENSP00000333666,ENSP00000333667,ENSP00000342502,ENSP00000343924,ENSP00000353720,ENSP00000357838,ENSP00000359211…	AARSD1,ABAT,ACADL,ACOT7,ADI1,AHCYL2,AMACR,ASNS,B4GALT1,BCAT1,BGN,CES1,CKB,CRABP2,CRTAP,CRYM,DHTKD1,DPYD,GALNS,GATM,IL4I1,LUM,MCEE,MPO,OAT,P4HA1,PCYOX1,PGM2L1,PLOD1,PLOD2,PON3,PRELP,PSAT1,PSPH,PYCR2,SDSL,SEPHS2,SGPL1,SHMT2,SLC16A3,SULT1A1,YARS2
Biological process	GO:0046903	secretion	45	1070	3.59e-07	ENSP00000002165,ENSP00000216336,ENSP00000218516,ENSP00000225275,ENSP00000226578,ENSP00000231751,ENSP00000233997,ENSP00000234347,ENSP00000236826,ENSP00000244336,ENSP00000260408,ENSP00000261405,ENSP00000263245,ENSP00000265016,ENSP00000268695,ENSP00000278407,ENSP00000286091,ENSP00000286713,ENSP00000295897,ENSP00000296435,ENSP00000302621,ENSP00000311165,ENSP00000315130,ENSP00000321853,ENSP00000323929…	A2M,ADAM10,ALAD,ALB,ALDH3B1,ANO6,AQP1,ARFGAP3,AZU1,B4GALT1,BST1,CAMP,CEACAM8,CFD,CLU,CST3,CTSG,FUCA1,FUCA2,GALNS,GLA,HBB,LCN2,LLGL2,LRG1,LTF,MANBA,MMP8,MMP9,MPO,ORM2,PDIA4,PRTN3,S100A12,S100A8,S100A9,SERPINA1,SERPINF2,SERPING1,SPTAN1,STOM,STX11,STXBP1,TSPAN14,VWF
Biological process	GO:1901605	alpha-amino acid metabolic process	19	209	3.59e-07	ENSP00000175506,ENSP00000196061,ENSP00000219599,ENSP00000263556,ENSP00000282903,ENSP00000299198,ENSP00000315931,ENSP00000323696,ENSP00000333666,ENSP00000333667,ENSP00000342502,ENSP00000357838,ENSP00000365773,ENSP00000378854,ENSP00000379895,ENSP00000385790,ENSP00000418669,ENSP00000443459,ENSP00000472474	ADI1,AHCYL2,ASNS,BCAT1,CKB,CRTAP,CRYM,GATM,IL4I1,OAT,P4HA1,PLOD1,PLOD2,PSAT1,PSPH,PYCR2,SDSL,SEPHS2,SHMT2
Biological process	GO:0030449	regulation of complement activation	11	52	3.61e-07	ENSP00000181383,ENSP00000223642,ENSP00000226218,ENSP00000243611,ENSP00000263645,ENSP00000278407,ENSP00000315130,ENSP00000322061,ENSP00000323929,ENSP00000354458,ENSP00000356399	A2M,C4BPB,C5,C7,C8A,CD81,CFH,CLU,CPB2,SERPING1,VTN
Biological process	GO:2000257	regulation of protein activation cascade	11	54	4.79e-07	ENSP00000181383,ENSP00000223642,ENSP00000226218,ENSP00000243611,ENSP00000263645,ENSP00000278407,ENSP00000315130,ENSP00000322061,ENSP00000323929,ENSP00000354458,ENSP00000356399	A2M,C4BPB,C5,C7,C8A,CD81,CFH,CLU,CPB2,SERPING1,VTN
Biological process	GO:0008152	metabolic process	199	9569	9.73e-07	ENSP00000002165,ENSP00000081029,ENSP00000175506,ENSP00000181383,ENSP00000196061,ENSP00000216252,ENSP00000216336,ENSP00000217109,ENSP00000217244,ENSP00000218516,ENSP00000219599,ENSP00000223642,ENSP00000225275,ENSP00000225719,ENSP00000226279,ENSP00000226578,ENSP00000231751,ENSP00000233710,ENSP00000233997,ENSP00000234347,ENSP00000236040,ENSP00000236826,ENSP00000239891,ENSP00000243611,ENSP00000244217…	A2M,AARSD1,ABAT,ABCA3,ABHD12,ACADL,ACBD3,ACOT7,ADAM10,ADH1B,ADI1,AGRN,AHCYL2,ALAD,ALB,ALDH3B1,ALG5,ALPL,AMACR,AOC3,APOC1,APOD,AQP1,ASCC3,ASNS,AZU1,B4GALT1,BCAT1,BGN,BLVRB,BST1,C4BPB,C5,C7,C8A,CA3,CASP3,CD38,CD81,CES1,CFD,CFH,CKB,CLIC2,CLU,CPA3,CPB2,CPD,CRABP2,CRTAP,CRYM,CSNK2A1,CST3,CSTF1,CTSG,DAG1,DDX18,DHCR24,DHTKD1,DNAJA3,DPAGT1,DPP4,DPY19L1,DPYD,DPYSL2,DTX3L,EIF2B3,ENPEP,ENSG00000100926,ESRP1…
Biological process	GO:0006959	humoral immune response	20	252	9.74e-07	ENSP00000216336,ENSP00000223642,ENSP00000231751,ENSP00000233997,ENSP00000234347,ENSP00000243611,ENSP00000265016,ENSP00000278407,ENSP00000296435,ENSP00000315130,ENSP00000322061,ENSP00000328359,ENSP00000332139,ENSP00000345968,ENSP00000354458,ENSP00000356399,ENSP00000357722,ENSP00000357726,ENSP00000357727,ENSP00000362108	AZU1,BST1,C4BPB,C5,C7,C8A,CAMP,CFD,CFH,CLU,CTSG,DEFA3,LCN2,LTF,PGLYRP2,PRTN3,S100A12,S100A8,S100A9,SERPING1
Biological process	GO:0009056	catabolic process	62	1859	1.35e-06	ENSP00000002165,ENSP00000218516,ENSP00000219599,ENSP00000225275,ENSP00000226578,ENSP00000233710,ENSP00000234347,ENSP00000236826,ENSP00000244217,ENSP00000248958,ENSP00000251595,ENSP00000259469,ENSP00000261386,ENSP00000261789,ENSP00000263035,ENSP00000263368,ENSP00000265162,ENSP00000265627,ENSP00000266087,ENSP00000266718,ENSP00000268695,ENSP00000270625,ENSP00000296161,ENSP00000298198,ENSP00000301149…	ABAT,ABHD12,ACADL,ACOT7,AGRN,ALDH3B1,AMACR,BCAT1,BGN,BLVRB,CASP3,CLU,CRYM,DHTKD1,DPYD,DTX3L,ENPEP,ENSG00000100926,FBXO7,FUCA1,FUCA2,FUT8,GALNS,GDE1,GLA,GPD1,GPX3,HBA2,HBB,IL4I1,LUM,MANBA,MAOB,MCEE,MGAT1,MMP8,MMP9,MPO,NT5C2,OS9,PCYOX1,PGLYRP2,PGM2L1,PLCD1,PON3,PRDX2,PRELP,PRTN3,RNF213,RPL28,RPL35,RPS11,RPS13,RPS6,S100A8,S100A9,SDF2L1,SDSL,SGPL1,SULT1A1,SYVN1,USP10
Biological process	GO:0045321	leukocyte activation	39	894	1.46e-06	ENSP00000002165,ENSP00000216336,ENSP00000218516,ENSP00000225275,ENSP00000226578,ENSP00000231751,ENSP00000233997,ENSP00000234347,ENSP00000236826,ENSP00000244336,ENSP00000260408,ENSP00000262375,ENSP00000265016,ENSP00000268695,ENSP00000280357,ENSP00000286713,ENSP00000296435,ENSP00000302621,ENSP00000315130,ENSP00000332139,ENSP00000333994,ENSP00000353731,ENSP00000357722,ENSP00000357726,ENSP00000357727…	ADAM10,ALAD,ALDH3B1,ANO6,AZU1,B4GALT1,BST1,CAMP,CEACAM8,CFD,CLU,CST3,CTSG,DNAJA3,DPP4,FUCA1,FUCA2,GALNS,GLA,HBB,IL18,ITGB1,LCN2,LRG1,LTF,MANBA,MMP8,MMP9,MPO,ORM2,PRTN3,RPS6,S100A12,S100A8,S100A9,SERPINA1,SPTAN1,STOM,TSPAN14
Biological process	GO:0001775	cell activation	42	1024	2.03e-06	ENSP00000002165,ENSP00000078429,ENSP00000216336,ENSP00000218516,ENSP00000225275,ENSP00000226578,ENSP00000231751,ENSP00000233997,ENSP00000234347,ENSP00000236826,ENSP00000244336,ENSP00000260408,ENSP00000261405,ENSP00000262375,ENSP00000265016,ENSP00000268695,ENSP00000280357,ENSP00000286713,ENSP00000296435,ENSP00000302621,ENSP00000315130,ENSP00000332139,ENSP00000333994,ENSP00000353731,ENSP00000357722…	ADAM10,ALAD,ALDH3B1,ANO6,AZU1,B4GALT1,BST1,CAMP,CEACAM8,CFD,CLU,CST3,CTSG,DNAJA3,DPP4,FUCA1,FUCA2,GALNS,GLA,GNA11,HBB,IL18,ITGB1,LCN2,LRG1,LTF,MANBA,MMP8,MMP9,MPO,ORM2,PRTN3,RPS6,S100A12,S100A8,S100A9,SERPINA1,SPTAN1,STOM,STXBP1,TSPAN14,VWF
Biological process	GO:0006955	immune response	54	1560	4.07e-06	ENSP00000002165,ENSP00000216336,ENSP00000218516,ENSP00000223642,ENSP00000225275,ENSP00000226218,ENSP00000226578,ENSP00000231751,ENSP00000233997,ENSP00000234347,ENSP00000236826,ENSP00000243611,ENSP00000244336,ENSP00000260408,ENSP00000262375,ENSP00000265016,ENSP00000268695,ENSP00000278407,ENSP00000280357,ENSP00000286713,ENSP00000296161,ENSP00000296435,ENSP00000302621,ENSP00000315130,ENSP00000322061…	ADAM10,ALAD,ALDH3B1,ANO6,AQP4,AZU1,B4GALT1,BST1,C4BPB,C5,C7,C8A,CAMP,CEACAM8,CFD,CFH,CLU,CST3,CTSG,DEFA3,DNAJA3,DTX3L,FCGR1A,FUCA1,FUCA2,GALNS,GLA,HBB,HMGB3,IL18,LCN2,LRG1,LTF,MANBA,MMP8,MMP9,MPO,MX2,ORM2,PGLYRP2,PRTN3,RPS6,S100A12,S100A8,S100A9,SERPINA1,SERPING1,SHMT2,SPTAN1,STOM,STXBP1,SUSD2,TSPAN14,VTN
Biological process	GO:0019752	carboxylic acid metabolic process	36	854	1.13e-05	ENSP00000175506,ENSP00000196061,ENSP00000219599,ENSP00000233710,ENSP00000244217,ENSP00000263035,ENSP00000263556,ENSP00000265627,ENSP00000282903,ENSP00000298198,ENSP00000299198,ENSP00000315931,ENSP00000320658,ENSP00000323696,ENSP00000327336,ENSP00000333666,ENSP00000333667,ENSP00000342502,ENSP00000353720,ENSP00000357838,ENSP00000359211,ENSP00000362298,ENSP00000365773,ENSP00000367086,ENSP00000371517…	AARSD1,ABAT,ACADL,ACOT7,ADI1,AHCYL2,AMACR,ASNS,BCAT1,BGN,CES1,CKB,CRABP2,CRTAP,CRYM,DHTKD1,DPYD,GATM,IL4I1,MCEE,OAT,P4HA1,PCYOX1,PGM2L1,PLOD1,PLOD2,PON3,PSAT1,PSPH,PYCR2,SDSL,SEPHS2,SGPL1,SHMT2,SLC16A3,YARS2
Biological process	GO:0051179	localization	122	5233	4.05e-05	ENSP00000002165,ENSP00000163416,ENSP00000171887,ENSP00000214869,ENSP00000216336,ENSP00000218516,ENSP00000219599,ENSP00000223642,ENSP00000225275,ENSP00000226218,ENSP00000226578,ENSP00000231751,ENSP00000233997,ENSP00000234347,ENSP00000236826,ENSP00000244336,ENSP00000250244,ENSP00000251595,ENSP00000254508,ENSP00000259469,ENSP00000260408,ENSP00000261405,ENSP00000262375,ENSP00000263245,ENSP00000263645…	A2M,ABCA3,ABCA8,ADAM10,AGRN,AKAP12,ALAD,ALB,ALDH3B1,AMACR,ANO6,AP1M2,APOC1,APOD,AQP1,AQP4,ARFGAP3,ARMCX3,AZU1,B4GALT1,BST1,C5,CA3,CAMP,CD5L,CD81,CEACAM8,CES1,CFD,CLIC2,CLIC3,CLU,CRYM,CST3,CTSG,DAG1,DHCR24,DNAJA3,DPP4,DPYSL2,DTX3L,ENPEP,F11R,FBXO7,FCGR1A,FERMT2,FUCA1,FUCA2,FUT8,GALNS,GLA,GOLGA5,GOLGB1,HBA2,HBB,ILK,ITGA1,ITGA6,ITGB1,LCN2,LLGL2,LRG1,LTF,MANBA,MMP8,MMP9,MPO,MX2,MYADM,MYO1E,NUDCD3,NUP…
Biological process	GO:0006950	response to stress	86	3267	4.2e-05	ENSP00000078429,ENSP00000081029,ENSP00000175506,ENSP00000181383,ENSP00000196061,ENSP00000216336,ENSP00000223642,ENSP00000225275,ENSP00000226279,ENSP00000231751,ENSP00000233997,ENSP00000234347,ENSP00000243611,ENSP00000248958,ENSP00000251595,ENSP00000254810,ENSP00000259727,ENSP00000261405,ENSP00000262375,ENSP00000265131,ENSP00000278407,ENSP00000280357,ENSP00000282903,ENSP00000285381,ENSP00000286091…	A2M,ABAT,AGTRAP,ALAD,ALB,ALDH3B1,ANO6,AOC3,APOD,AQP1,AQP4,ASCC3,ASNS,AZU1,B4GALT1,C4BPB,C5,C7,C8A,CA3,CAMP,CASP3,CD38,CD5L,CFD,CFH,CLU,CPB2,CST3,CTSG,DAG1,DEFA3,DHCR24,DNAJA3,DPP4,DTX3L,EIF2B3,F11R,FCGR1A,GMPR,GNA11,GPX3,H3F3B,HBA2,HBB,HMGB3,IL18,ITGB1,LAMB2,LCN2,LIG3,LTF,MCM7,MMP9,MPO,MRPS35,MTSS1,MX2,ORM2,OS9,PDIA4,PGLYRP2,PLOD1,PLOD2,PRDX2,PRTN3,PYCR2,S100A12,S100A8,S100A9,SDF2L1,SERPINA1,SERP…
Biological process	GO:0071704	organic substance metabolic process	186	9135	4.2e-05	ENSP00000002165,ENSP00000081029,ENSP00000175506,ENSP00000181383,ENSP00000196061,ENSP00000216252,ENSP00000216336,ENSP00000217109,ENSP00000217244,ENSP00000218516,ENSP00000219599,ENSP00000223642,ENSP00000225275,ENSP00000225719,ENSP00000226279,ENSP00000226578,ENSP00000231751,ENSP00000233710,ENSP00000233997,ENSP00000234347,ENSP00000236040,ENSP00000236826,ENSP00000239891,ENSP00000243611,ENSP00000244217…	A2M,AARSD1,ABAT,ABCA3,ABHD12,ACADL,ACBD3,ACOT7,ADAM10,ADH1B,ADI1,AGRN,AHCYL2,ALAD,ALB,ALDH3B1,ALG5,AMACR,AOC3,APOC1,APOD,AQP1,ASCC3,ASNS,AZU1,B4GALT1,BCAT1,BGN,BLVRB,BST1,C4BPB,C5,C7,C8A,CASP3,CD38,CD81,CES1,CFD,CFH,CKB,CLU,CPA3,CPB2,CPD,CRABP2,CRTAP,CRYM,CSNK2A1,CST3,CSTF1,CTSG,DAG1,DDX18,DHCR24,DHTKD1,DNAJA3,DPAGT1,DPP4,DPY19L1,DPYD,DPYSL2,DTX3L,EIF2B3,ENPEP,ESRP1,FBXO7,FDXR,FUCA1,FUCA2,FUT8,GA…
Biological process	GO:0006810	transport	102	4130	4.46e-05	ENSP00000002165,ENSP00000163416,ENSP00000214869,ENSP00000216336,ENSP00000218516,ENSP00000219599,ENSP00000225275,ENSP00000226218,ENSP00000226578,ENSP00000231751,ENSP00000233997,ENSP00000234347,ENSP00000236826,ENSP00000244336,ENSP00000250244,ENSP00000251595,ENSP00000254508,ENSP00000259469,ENSP00000260408,ENSP00000261405,ENSP00000263245,ENSP00000263645,ENSP00000264930,ENSP00000265016,ENSP00000266087…	A2M,ABCA3,ABCA8,ADAM10,AKAP12,ALAD,ALB,ALDH3B1,AMACR,ANO6,AP1M2,APOC1,APOD,AQP1,AQP4,ARFGAP3,AZU1,B4GALT1,BST1,CA3,CAMP,CD5L,CD81,CEACAM8,CES1,CFD,CLIC2,CLIC3,CLU,CRYM,CST3,CTSG,DPYSL2,DTX3L,F11R,FBXO7,FCGR1A,FUCA1,FUCA2,GALNS,GLA,GOLGA5,GOLGB1,HBA2,HBB,ITGB1,LCN2,LLGL2,LRG1,LTF,MANBA,MMP8,MMP9,MPO,MX2,MYO1E,NUP210,NUP43,ORM2,OS9,PCYOX1,PDIA4,PITRM1,PMM2,PRTN3,RAB4A,RBP4,RHD,RPL28,RPL35,RPS11,RPS…
Biological process	GO:0002673	regulation of acute inflammatory response	11	92	4.57e-05	ENSP00000181383,ENSP00000223642,ENSP00000226218,ENSP00000243611,ENSP00000263645,ENSP00000278407,ENSP00000315130,ENSP00000322061,ENSP00000323929,ENSP00000354458,ENSP00000356399	A2M,C4BPB,C5,C7,C8A,CD81,CFH,CLU,CPB2,SERPING1,VTN
Biological process	GO:0072376	protein activation cascade	10	74	5.35e-05	ENSP00000223642,ENSP00000243611,ENSP00000261405,ENSP00000278407,ENSP00000315130,ENSP00000322061,ENSP00000323929,ENSP00000332139,ENSP00000354458,ENSP00000356399	A2M,C4BPB,C5,C7,C8A,CFD,CFH,CLU,SERPING1,VWF
Biological process	GO:0070613	regulation of protein processing	12	116	5.52e-05	ENSP00000181383,ENSP00000223642,ENSP00000226218,ENSP00000243611,ENSP00000263645,ENSP00000278407,ENSP00000315130,ENSP00000321853,ENSP00000322061,ENSP00000323929,ENSP00000354458,ENSP00000356399	A2M,C4BPB,C5,C7,C8A,CD81,CFH,CLU,CPB2,SERPINF2,SERPING1,VTN
Biological process	GO:0046394	carboxylic acid biosynthetic process	19	311	7.31e-05	ENSP00000175506,ENSP00000196061,ENSP00000263035,ENSP00000282903,ENSP00000298198,ENSP00000327336,ENSP00000333666,ENSP00000333667,ENSP00000342502,ENSP00000357838,ENSP00000359211,ENSP00000365773,ENSP00000367086,ENSP00000371517,ENSP00000378854,ENSP00000379845,ENSP00000379895,ENSP00000418669,ENSP00000443459	ABAT,ACOT7,ADI1,AMACR,ASNS,BCAT1,BGN,DHTKD1,DPYD,GATM,OAT,PGM2L1,PLOD1,PLOD2,PSAT1,PSPH,PYCR2,SEPHS2,SHMT2
Biological process	GO:0051234	establishment of localization	103	4248	7.93e-05	ENSP00000002165,ENSP00000163416,ENSP00000214869,ENSP00000216336,ENSP00000218516,ENSP00000219599,ENSP00000225275,ENSP00000226218,ENSP00000226578,ENSP00000231751,ENSP00000233997,ENSP00000234347,ENSP00000236826,ENSP00000244336,ENSP00000250244,ENSP00000251595,ENSP00000254508,ENSP00000259469,ENSP00000260408,ENSP00000261405,ENSP00000263245,ENSP00000263645,ENSP00000264930,ENSP00000265016,ENSP00000266087…	A2M,ABCA3,ABCA8,ADAM10,AKAP12,ALAD,ALB,ALDH3B1,AMACR,ANO6,AP1M2,APOC1,APOD,AQP1,AQP4,ARFGAP3,AZU1,B4GALT1,BST1,CA3,CAMP,CD5L,CD81,CEACAM8,CES1,CFD,CLIC2,CLIC3,CLU,CRYM,CST3,CTSG,DPYSL2,DTX3L,F11R,FBXO7,FCGR1A,FUCA1,FUCA2,GALNS,GLA,GOLGA5,GOLGB1,HBA2,HBB,ITGB1,LCN2,LLGL2,LRG1,LTF,MANBA,MMP8,MMP9,MPO,MX2,MYO1E,NUP210,NUP43,ORM2,OS9,PCYOX1,PDIA4,PITRM1,PMM2,PRTN3,RAB4A,RBP4,RHD,RPL28,RPL35,RPS11,RPS…
Biological process	GO:0044248	cellular catabolic process	52	1646	8.64e-05	ENSP00000218516,ENSP00000219599,ENSP00000225275,ENSP00000233710,ENSP00000244217,ENSP00000248958,ENSP00000251595,ENSP00000259469,ENSP00000261386,ENSP00000261789,ENSP00000263035,ENSP00000263368,ENSP00000265162,ENSP00000265627,ENSP00000266087,ENSP00000266718,ENSP00000268695,ENSP00000270625,ENSP00000296161,ENSP00000298198,ENSP00000301522,ENSP00000311032,ENSP00000315130,ENSP00000318165,ENSP00000327336…	ABAT,ABHD12,ACADL,ACOT7,ALDH3B1,AMACR,BCAT1,BGN,BLVRB,CASP3,CLU,CRYM,DHTKD1,DPYD,DTX3L,ENPEP,ENSG00000100926,FBXO7,FUCA1,GALNS,GDE1,GLA,GPX3,HBA2,HBB,IL4I1,LUM,MAOB,MCEE,MGAT1,MPO,NT5C2,OS9,PCYOX1,PGM2L1,PON3,PRDX2,PRELP,RNF213,RPL28,RPL35,RPS11,RPS13,RPS6,S100A8,S100A9,SDF2L1,SDSL,SGPL1,SULT1A1,SYVN1,USP10
Biological process	GO:0045861	negative regulation of proteolysis	20	349	8.93e-05	ENSP00000181383,ENSP00000217244,ENSP00000223642,ENSP00000226218,ENSP00000231751,ENSP00000243611,ENSP00000262375,ENSP00000278407,ENSP00000295550,ENSP00000311165,ENSP00000318165,ENSP00000321853,ENSP00000323929,ENSP00000340989,ENSP00000342098,ENSP00000360316,ENSP00000361405,ENSP00000381448,ENSP00000386284,ENSP00000416066	A2M,ALAD,AQP1,C4BPB,C5,COL6A3,CPB2,CSNK2A1,CST3,DHCR24,DNAJA3,LTF,MMP9,OS9,SERPINA1,SERPINF2,SERPING1,SFN,SPINT1,VTN
Biological process	GO:1901575	organic substance catabolic process	51	1609	9.79e-05	ENSP00000002165,ENSP00000218516,ENSP00000219599,ENSP00000226578,ENSP00000233710,ENSP00000244217,ENSP00000248958,ENSP00000259469,ENSP00000261386,ENSP00000263035,ENSP00000263368,ENSP00000265162,ENSP00000265627,ENSP00000266087,ENSP00000266718,ENSP00000268695,ENSP00000270625,ENSP00000296161,ENSP00000298198,ENSP00000301149,ENSP00000311032,ENSP00000315130,ENSP00000318165,ENSP00000327336,ENSP00000339479…	ABAT,ABHD12,ACADL,ACOT7,AGRN,ALDH3B1,AMACR,BCAT1,BGN,BLVRB,CASP3,CLU,CRYM,DHTKD1,DPYD,DTX3L,ENPEP,FBXO7,FUCA1,FUCA2,FUT8,GALNS,GDE1,GLA,GPD1,IL4I1,LUM,MANBA,MAOB,MCEE,MGAT1,NT5C2,OS9,PCYOX1,PGLYRP2,PGM2L1,PLCD1,PON3,PRELP,RNF213,RPL28,RPL35,RPS11,RPS13,RPS6,SDF2L1,SDSL,SGPL1,SULT1A1,SYVN1,USP10
Biological process	GO:0044283	small molecule biosynthetic process	26	569	0.00013	ENSP00000175506,ENSP00000196061,ENSP00000225275,ENSP00000263035,ENSP00000282903,ENSP00000298198,ENSP00000301149,ENSP00000327336,ENSP00000333666,ENSP00000333667,ENSP00000339479,ENSP00000342502,ENSP00000353720,ENSP00000357838,ENSP00000359211,ENSP00000360316,ENSP00000360522,ENSP00000365773,ENSP00000367086,ENSP00000371517,ENSP00000378854,ENSP00000379845,ENSP00000379895,ENSP00000416515,ENSP00000418669…	ABAT,ACOT7,ADI1,AMACR,ASNS,BCAT1,BGN,CES1,DHCR24,DHTKD1,DPYD,FDXR,GATM,GPD1,MPO,NT5C2,OAT,PGM2L1,PLOD1,PLOD2,PSAT1,PSPH,PYCR2,RBP4,SEPHS2,SHMT2
Biological process	GO:0016043	cellular component organization	118	5163	0.00015	ENSP00000005260,ENSP00000081029,ENSP00000163416,ENSP00000171887,ENSP00000216336,ENSP00000225275,ENSP00000226218,ENSP00000233710,ENSP00000234347,ENSP00000236826,ENSP00000240123,ENSP00000251595,ENSP00000253099,ENSP00000254810,ENSP00000259365,ENSP00000260408,ENSP00000261405,ENSP00000262105,ENSP00000262375,ENSP00000263212,ENSP00000263556,ENSP00000264108,ENSP00000264156,ENSP00000264930,ENSP00000265056…	A2M,ABI3BP,ACADL,ADAM10,AGRN,AHNAK,ALAD,ALB,AMACR,ANO6,APOC1,APOD,AQP1,ASCC3,B4GALT1,BAIAP2L1,BGN,CASP3,CFL2,CLU,COA3,COL6A3,CRABP2,CST3,CTSG,DAG1,DES,DHCR24,DNAJA3,DPAGT1,DPYSL2,DTX3L,EML1,EPB41,F11R,FBXO7,FCGR1A,FERMT2,GOLGA5,GOLGB1,GPX3,H3F3B,HAT1,HBA2,HBB,HCCS,HMGB3,ILK,ITGA1,ITGA6,ITGB1,LAMB2,LIG3,LIMCH1,LUM,MCM2,MCM4,MCM6,MCM7,MMP8,MMP9,MPO,MRPL37,MRPL4,MRPL46,MRPL50,MRPS22,MRPS23,MRPS35,MT…
Biological process	GO:0006956	complement activation	8	49	0.00016	ENSP00000223642,ENSP00000243611,ENSP00000278407,ENSP00000315130,ENSP00000322061,ENSP00000332139,ENSP00000354458,ENSP00000356399	C4BPB,C5,C7,C8A,CFD,CFH,CLU,SERPING1
Biological process	GO:0050832	defense response to fungus	8	49	0.00016	ENSP00000216336,ENSP00000225275,ENSP00000231751,ENSP00000296435,ENSP00000328359,ENSP00000357722,ENSP00000357726,ENSP00000357727	CAMP,CTSG,DEFA3,LTF,MPO,S100A12,S100A8,S100A9
Biological process	GO:0065008	regulation of biological quality	89	3559	0.00016	ENSP00000005260,ENSP00000078429,ENSP00000181383,ENSP00000183605,ENSP00000216336,ENSP00000218516,ENSP00000219599,ENSP00000226218,ENSP00000226279,ENSP00000231751,ENSP00000233710,ENSP00000233997,ENSP00000234347,ENSP00000236040,ENSP00000243611,ENSP00000254810,ENSP00000259365,ENSP00000261405,ENSP00000262375,ENSP00000263645,ENSP00000264930,ENSP00000265162,ENSP00000265627,ENSP00000266087,ENSP00000278407…	A2M,AARSD1,ABAT,ACADL,AGRN,AGTRAP,ALB,ANO6,AQP1,AQP4,AZU1,BAIAP2L1,C4BPB,C7,CASP3,CD38,CD81,CFL2,CKB,CLDN18,CLIC2,CLU,CPA3,CPB2,CRABP2,CRTAP,CRYM,CTSG,DAG1,DNAJA3,DPP4,DPYD,DPYSL2,ENPEP,EPB41,F11R,FBXO7,FDXR,FERMT2,GLA,GNA11,H3F3B,HBB,IL18,ILK,ITGA1,LCN2,LEPRE1,LTF,MAOB,MYADM,MYH14,OS9,PARVA,PDIA4,PON3,PRDX2,PRTN3,PTBP3,RBP4,RPS6,S100A8,S100A9,SDSL,SEC24A,SERPINA1,SERPINF2,SERPING1,SFN,SGPL1,SH3P…
Biological process	GO:0010951	negative regulation of endopeptidase activity	16	242	0.00017	ENSP00000217244,ENSP00000223642,ENSP00000226218,ENSP00000231751,ENSP00000262375,ENSP00000278407,ENSP00000295550,ENSP00000311165,ENSP00000321853,ENSP00000323929,ENSP00000340989,ENSP00000342098,ENSP00000360316,ENSP00000361405,ENSP00000381448,ENSP00000416066	A2M,AQP1,C5,COL6A3,CSNK2A1,CST3,DHCR24,DNAJA3,LTF,MMP9,SERPINA1,SERPINF2,SERPING1,SFN,SPINT1,VTN
Biological process	GO:0042737	drug catabolic process	11	113	0.00022	ENSP00000225275,ENSP00000251595,ENSP00000301522,ENSP00000333994,ENSP00000359211,ENSP00000367309,ENSP00000373477,ENSP00000378972,ENSP00000385790,ENSP00000472474,ENSP00000473990	ALDH3B1,DPYD,GPX3,HBA2,HBB,IL4I1,MAOB,MPO,PRDX2,SDSL,SULT1A1
Biological process	GO:0071840	cellular component organization or biogenesis	120	5342	0.00026	ENSP00000005260,ENSP00000081029,ENSP00000163416,ENSP00000171887,ENSP00000216336,ENSP00000225275,ENSP00000226218,ENSP00000233710,ENSP00000234347,ENSP00000236826,ENSP00000240123,ENSP00000251595,ENSP00000253099,ENSP00000254810,ENSP00000259365,ENSP00000259469,ENSP00000260408,ENSP00000261405,ENSP00000262105,ENSP00000262375,ENSP00000263212,ENSP00000263556,ENSP00000264108,ENSP00000264156,ENSP00000264930…	A2M,ABI3BP,ACADL,ADAM10,AGRN,AHNAK,ALAD,ALB,AMACR,ANO6,APOC1,APOD,AQP1,ASCC3,B4GALT1,BAIAP2L1,BGN,CASP3,CFL2,CLU,COA3,COL6A3,CRABP2,CST3,CTSG,DAG1,DES,DHCR24,DNAJA3,DPAGT1,DPYSL2,DTX3L,EML1,EPB41,F11R,FBXO7,FCGR1A,FERMT2,GOLGA5,GOLGB1,GPX3,H3F3B,HAT1,HBA2,HBB,HCCS,HMGB3,ILK,ITGA1,ITGA6,ITGB1,LAMB2,LIG3,LIMCH1,LUM,MCM2,MCM4,MCM6,MCM7,MMP8,MMP9,MPO,MRPL37,MRPL4,MRPL46,MRPL50,MRPS22,MRPS23,MRPS35,MT…
Biological process	GO:0018126	protein hydroxylation	6	23	0.00027	ENSP00000196061,ENSP00000236040,ENSP00000263556,ENSP00000282903,ENSP00000323696,ENSP00000478600	CRTAP,LEPRE1,LEPREL2,P4HA1,PLOD1,PLOD2
Biological process	GO:0019730	antimicrobial humoral response	12	143	0.0003	ENSP00000216336,ENSP00000231751,ENSP00000233997,ENSP00000234347,ENSP00000296435,ENSP00000315130,ENSP00000328359,ENSP00000345968,ENSP00000357722,ENSP00000357726,ENSP00000357727,ENSP00000362108	AZU1,CAMP,CLU,CTSG,DEFA3,LCN2,LTF,PGLYRP2,PRTN3,S100A12,S100A8,S100A9
Biological process	GO:0006518	peptide metabolic process	23	497	0.00035	ENSP00000081029,ENSP00000216336,ENSP00000225719,ENSP00000253099,ENSP00000259469,ENSP00000265162,ENSP00000270625,ENSP00000296046,ENSP00000312311,ENSP00000315130,ENSP00000320184,ENSP00000320658,ENSP00000345968,ENSP00000353575,ENSP00000354086,ENSP00000363999,ENSP00000369757,ENSP00000400870,ENSP00000418008,ENSP00000435777,ENSP00000452909,ENSP00000478310,ENSP00000480476	AARSD1,CLU,CPA3,CPD,CTSG,EIF2B3,ENPEP,MRPL37,MRPL4,MRPL46,MRPL50,MRPS22,MRPS23,MRPS35,OPLAH,PGLYRP2,RPL28,RPL35,RPS11,RPS13,RPS6,SPCS1,YARS2
Biological process	GO:0006957	complement activation, alternative pathway	5	13	0.00035	ENSP00000223642,ENSP00000322061,ENSP00000332139,ENSP00000354458,ENSP00000356399	C5,C7,C8A,CFD,CFH
Biological process	GO:0019538	protein metabolic process	99	4194	0.00036	ENSP00000002165,ENSP00000081029,ENSP00000181383,ENSP00000196061,ENSP00000216336,ENSP00000217244,ENSP00000223642,ENSP00000225719,ENSP00000226578,ENSP00000231751,ENSP00000233997,ENSP00000234347,ENSP00000236040,ENSP00000236826,ENSP00000239891,ENSP00000243611,ENSP00000248958,ENSP00000252590,ENSP00000253099,ENSP00000254810,ENSP00000259469,ENSP00000260408,ENSP00000261405,ENSP00000261745,ENSP00000263212…	A2M,AARSD1,ABCA3,ABHD12,ADAM10,ALB,ALG5,APOC1,AZU1,B4GALT1,BGN,C4BPB,C5,C7,C8A,CASP3,CFD,CFH,CLU,CPA3,CPB2,CPD,CRTAP,CSNK2A1,CST3,CTSG,DAG1,DHCR24,DPAGT1,DPP4,DPY19L1,DTX3L,EIF2B3,ENPEP,FBXO7,FUCA2,FUT8,GALNT1,GALNT2,H3F3B,HAT1,HCCS,IL18,ILK,LAMB2,LEPRE1,LEPREL2,LMO7,LTF,MANBA,MGAT1,MMP8,MMP9,MRPL37,MRPL4,MRPL46,MRPL50,MRPS22,MRPS23,MRPS35,NAA25,OS9,P4HA1,PALD1,PCYOX1,PIGT,PITRM1,PLOD1,PLOD2,PLVA…
Biological process	GO:0043603	cellular amide metabolic process	29	732	0.00038	ENSP00000081029,ENSP00000175506,ENSP00000216336,ENSP00000218516,ENSP00000225719,ENSP00000244217,ENSP00000253099,ENSP00000259469,ENSP00000265162,ENSP00000270625,ENSP00000296046,ENSP00000312311,ENSP00000315130,ENSP00000320184,ENSP00000320658,ENSP00000333667,ENSP00000345968,ENSP00000353575,ENSP00000354086,ENSP00000362298,ENSP00000363999,ENSP00000367086,ENSP00000369757,ENSP00000400870,ENSP00000418008…	AARSD1,ACOT7,ASNS,CLU,CPA3,CPD,CTSG,EIF2B3,ENPEP,GLA,MCEE,MRPL37,MRPL4,MRPL46,MRPL50,MRPS22,MRPS23,MRPS35,OPLAH,PGLYRP2,RPL28,RPL35,RPS11,RPS13,RPS6,SGPL1,SHMT2,SPCS1,YARS2
Biological process	GO:0052548	regulation of endopeptidase activity	20	393	0.00038	ENSP00000217244,ENSP00000223642,ENSP00000226218,ENSP00000231751,ENSP00000262375,ENSP00000263212,ENSP00000278407,ENSP00000295550,ENSP00000311032,ENSP00000311165,ENSP00000321853,ENSP00000323929,ENSP00000340989,ENSP00000342098,ENSP00000357722,ENSP00000357727,ENSP00000360316,ENSP00000361405,ENSP00000381448,ENSP00000416066	A2M,AQP1,C5,CASP3,COL6A3,CSNK2A1,CST3,DHCR24,DNAJA3,LTF,MMP9,PPM1F,S100A8,S100A9,SERPINA1,SERPINF2,SERPING1,SFN,SPINT1,VTN
Biological process	GO:1901136	carbohydrate derivative catabolic process	13	175	0.00039	ENSP00000002165,ENSP00000218516,ENSP00000266718,ENSP00000268695,ENSP00000301149,ENSP00000327336,ENSP00000343924,ENSP00000345968,ENSP00000359211,ENSP00000363603,ENSP00000367086,ENSP00000368678,ENSP00000404718	ACOT7,AGRN,BGN,DPYD,FUCA1,FUCA2,GALNS,GLA,GPD1,LUM,MGAT1,PGLYRP2,PRELP
Biological process	GO:0009636	response to toxic substance	22	468	0.00042	ENSP00000175506,ENSP00000183605,ENSP00000225275,ENSP00000251595,ENSP00000265131,ENSP00000265627,ENSP00000285381,ENSP00000295897,ENSP00000301522,ENSP00000311032,ENSP00000311165,ENSP00000333994,ENSP00000353720,ENSP00000357722,ENSP00000357727,ENSP00000358460,ENSP00000360522,ENSP00000367309,ENSP00000373477,ENSP00000379845,ENSP00000381448,ENSP00000386284	ABAT,ALAD,ALB,AQP1,ASNS,CA3,CASP3,CES1,CLDN18,CLIC2,CST3,GPX3,HBA2,HBB,MAOB,MPO,PON3,PRDX2,RBP4,S100A8,S100A9,TNC
Biological process	GO:0017144	drug metabolic process	26	622	0.00045	ENSP00000175506,ENSP00000225275,ENSP00000251595,ENSP00000263035,ENSP00000298198,ENSP00000299198,ENSP00000301522,ENSP00000306606,ENSP00000312304,ENSP00000315931,ENSP00000327336,ENSP00000333666,ENSP00000333667,ENSP00000333994,ENSP00000339479,ENSP00000342502,ENSP00000357838,ENSP00000359211,ENSP00000365773,ENSP00000367309,ENSP00000373477,ENSP00000378972,ENSP00000379895,ENSP00000385790,ENSP00000472474…	ADH1B,ADI1,AHCYL2,ALDH3B1,ASNS,BGN,CKB,DHTKD1,DPYD,GATM,GPX3,HBA2,HBB,IL4I1,MAOB,MPO,NT5C2,OAT,PGM2L1,PRDX2,PSAT1,PYCR2,SDSL,SHMT2,SULT1A1,TPMT
Biological process	GO:0050896	response to stimulus	160	7824	0.00045	ENSP00000002165,ENSP00000005260,ENSP00000078429,ENSP00000081029,ENSP00000175506,ENSP00000181383,ENSP00000183605,ENSP00000196061,ENSP00000214869,ENSP00000216336,ENSP00000217244,ENSP00000218516,ENSP00000223642,ENSP00000225275,ENSP00000226218,ENSP00000226279,ENSP00000226578,ENSP00000227155,ENSP00000231751,ENSP00000233997,ENSP00000234347,ENSP00000236826,ENSP00000243611,ENSP00000244336,ENSP00000248564…	A2M,ABAT,ABCA3,ABCA8,ABHD12,ADAM10,AGRN,AGTRAP,AKAP12,ALAD,ALB,ALDH3B1,ALPL,ANO6,AOC3,APOD,AQP1,AQP4,ASCC3,ASNS,AZU1,B4GALT1,BAIAP2L1,BGN,BST1,C4BPB,C5,C7,C8A,CA3,CAMP,CASP3,CD38,CD5L,CD81,CD82,CEACAM8,CES1,CFD,CFH,CLDN18,CLIC2,CLIC3,CLU,CPB2,CRABP2,CSNK2A1,CST3,CTSG,DAG1,DDX18,DEFA3,DFNA5,DHCR24,DNAJA3,DPP4,DPYSL2,DTX3L,EIF2B3,ESRP1,F11R,FCGR1A,FERMT2,FUCA1,FUCA2,FUT8,GALNS,GATM,GLA,GMPR,GNA11,G…
Biological process	GO:0030162	regulation of proteolysis	29	742	0.00046	ENSP00000181383,ENSP00000217244,ENSP00000223642,ENSP00000226218,ENSP00000231751,ENSP00000243611,ENSP00000262375,ENSP00000263212,ENSP00000263645,ENSP00000278407,ENSP00000295550,ENSP00000311032,ENSP00000311165,ENSP00000315130,ENSP00000318165,ENSP00000321853,ENSP00000322061,ENSP00000323929,ENSP00000340989,ENSP00000342098,ENSP00000354458,ENSP00000356399,ENSP00000357722,ENSP00000357727,ENSP00000360316…	A2M,ALAD,AQP1,C4BPB,C5,C7,C8A,CASP3,CD81,CFH,CLU,COL6A3,CPB2,CSNK2A1,CST3,DHCR24,DNAJA3,LTF,MMP9,OS9,PPM1F,S100A8,S100A9,SERPINA1,SERPINF2,SERPING1,SFN,SPINT1,VTN
Biological process	GO:0043933	protein-containing complex subunit organization	52	1770	0.00046	ENSP00000081029,ENSP00000225275,ENSP00000226218,ENSP00000233710,ENSP00000251595,ENSP00000253099,ENSP00000254810,ENSP00000261405,ENSP00000263556,ENSP00000264108,ENSP00000265056,ENSP00000266718,ENSP00000280551,ENSP00000286713,ENSP00000295897,ENSP00000298159,ENSP00000309714,ENSP00000312311,ENSP00000315130,ENSP00000320184,ENSP00000321853,ENSP00000326579,ENSP00000333657,ENSP00000333667,ENSP00000333994…	ACADL,AHNAK,ALAD,ALB,ANO6,APOC1,B4GALT1,CFL2,CLU,COA3,DPAGT1,EPB41,FERMT2,GPX3,H3F3B,HAT1,HBA2,HBB,HCCS,ILK,LUM,MCM2,MPO,MRPL37,MRPL4,MRPL46,MRPL50,MRPS22,MRPS23,MRPS35,MX2,NDUFAF4,OAT,P4HA1,RCC1,RNF213,SEC24A,SEC24D,SERPINA1,SERPINF2,SH3PXD2B,SHMT2,SLC9A3R2,SOAT1,STOM,TNXB,TPPP,TPPP3,TSPAN4,UQCC2,VTN,VWF
Biological process	GO:0017001	antibiotic catabolic process	7	42	0.00047	ENSP00000225275,ENSP00000251595,ENSP00000301522,ENSP00000333994,ENSP00000373477,ENSP00000378972,ENSP00000473990	ALDH3B1,GPX3,HBA2,HBB,MPO,PRDX2,SULT1A1
Biological process	GO:0070887	cellular response to chemical stimulus	70	2672	0.00047	ENSP00000005260,ENSP00000078429,ENSP00000175506,ENSP00000181383,ENSP00000183605,ENSP00000216336,ENSP00000223642,ENSP00000225275,ENSP00000233997,ENSP00000234347,ENSP00000248958,ENSP00000251595,ENSP00000252590,ENSP00000263212,ENSP00000263239,ENSP00000265056,ENSP00000265131,ENSP00000265627,ENSP00000280357,ENSP00000282588,ENSP00000295897,ENSP00000301149,ENSP00000301242,ENSP00000301522,ENSP00000307260…	AGRN,AGTRAP,ALAD,ALB,ALDH3B1,ALPL,ANO6,AOC3,AQP1,AQP4,ASNS,AZU1,BAIAP2L1,BGN,C5,CASP3,CES1,CLDN18,CLIC2,CPB2,CST3,CTSG,DAG1,DDX18,DEFA3,DFNA5,ESRP1,F11R,FCGR1A,FERMT2,FUT8,GNA11,GNAI1,GPD1,GPX3,HBA2,HBB,IL18,ILK,ITGA1,ITGA6,ITGB1,LCN2,MCM2,MCM7,MMP9,MPO,MX2,PARVA,PLVAP,PON3,PPM1F,PPP1R14A,PRDX2,PRTN3,PYCR2,RBM15,RNMT,S100A12,S100A8,S100A9,SDF2L1,SPINT1,SRPRB,STXBP1,SULT1A1,SYVN1,TBL2,TNC,USP10
Biological process	GO:0006807	nitrogen compound metabolic process	168	8349	0.0005	ENSP00000002165,ENSP00000081029,ENSP00000175506,ENSP00000181383,ENSP00000196061,ENSP00000216252,ENSP00000216336,ENSP00000217109,ENSP00000217244,ENSP00000218516,ENSP00000219599,ENSP00000223642,ENSP00000225719,ENSP00000226279,ENSP00000226578,ENSP00000231751,ENSP00000233710,ENSP00000233997,ENSP00000234347,ENSP00000236040,ENSP00000236826,ENSP00000239891,ENSP00000243611,ENSP00000244217,ENSP00000248958…	A2M,AARSD1,ABAT,ABCA3,ABHD12,ACADL,ACOT7,ADAM10,ADI1,AGRN,AHCYL2,ALAD,ALB,ALDH3B1,ALG5,AOC3,APOC1,AQP1,ASCC3,ASNS,AZU1,B4GALT1,BCAT1,BGN,BLVRB,BST1,C4BPB,C5,C7,C8A,CASP3,CD38,CFD,CFH,CKB,CLU,CPA3,CPB2,CPD,CRTAP,CRYM,CSNK2A1,CST3,CSTF1,CTSG,DAG1,DDX18,DHCR24,DHTKD1,DNAJA3,DPAGT1,DPP4,DPY19L1,DPYD,DPYSL2,DTX3L,EIF2B3,ENPEP,ESRP1,FBXO7,FUCA1,FUCA2,FUT8,GALNS,GALNT1,GALNT2,GATM,GDE1,GLA,GMPR,GPD1,H3F…
Biological process	GO:0050727	regulation of inflammatory response	18	338	0.00052	ENSP00000181383,ENSP00000223642,ENSP00000226218,ENSP00000243611,ENSP00000263645,ENSP00000265016,ENSP00000278407,ENSP00000280357,ENSP00000315130,ENSP00000322061,ENSP00000323929,ENSP00000345179,ENSP00000345968,ENSP00000354458,ENSP00000356399,ENSP00000357722,ENSP00000357726,ENSP00000357727	A2M,APOD,BST1,C4BPB,C5,C7,C8A,CD81,CFH,CLU,CPB2,IL18,PGLYRP2,S100A12,S100A8,S100A9,SERPING1,VTN
Biological process	GO:0006575	cellular modified amino acid metabolic process	13	185	0.00059	ENSP00000196061,ENSP00000219599,ENSP00000233710,ENSP00000263556,ENSP00000282903,ENSP00000299198,ENSP00000315931,ENSP00000323696,ENSP00000333667,ENSP00000365725,ENSP00000379895,ENSP00000387654,ENSP00000480476	ABHD12,ACADL,AHCYL2,CKB,CRTAP,CRYM,GATM,OPLAH,P4HA1,PCYOX1,PLOD1,PLOD2,SHMT2
Biological process	GO:0006952	defense response	40	1234	0.00062	ENSP00000216336,ENSP00000223642,ENSP00000225275,ENSP00000231751,ENSP00000233997,ENSP00000243611,ENSP00000262375,ENSP00000278407,ENSP00000280357,ENSP00000296161,ENSP00000296435,ENSP00000312326,ENSP00000315130,ENSP00000321853,ENSP00000322061,ENSP00000328359,ENSP00000332139,ENSP00000333657,ENSP00000333667,ENSP00000343577,ENSP00000345968,ENSP00000353731,ENSP00000354458,ENSP00000356399,ENSP00000357005…	ANO6,AOC3,AQP4,AZU1,B4GALT1,C4BPB,C5,C7,C8A,CAMP,CD5L,CFD,CFH,CLU,CST3,CTSG,DEFA3,DNAJA3,DPP4,DTX3L,F11R,FCGR1A,HMGB3,IL18,ITGB1,LCN2,LTF,MPO,MX2,ORM2,PGLYRP2,S100A12,S100A8,S100A9,SERPINA1,SERPINF2,SERPING1,SHMT2,STXBP1,TPSAB1
Biological process	GO:0042743	hydrogen peroxide metabolic process	6	31	0.00089	ENSP00000225275,ENSP00000251595,ENSP00000301522,ENSP00000333994,ENSP00000367309,ENSP00000373477	GPX3,HBA2,HBB,MAOB,MPO,PRDX2
Biological process	GO:0006268	DNA unwinding involved in DNA replication	4	8	0.0011	ENSP00000262105,ENSP00000264156,ENSP00000265056,ENSP00000307288	MCM2,MCM4,MCM6,MCM7
Biological process	GO:0051186	cofactor metabolic process	21	467	0.0011	ENSP00000225275,ENSP00000226279,ENSP00000244217,ENSP00000251595,ENSP00000263035,ENSP00000263368,ENSP00000265016,ENSP00000298198,ENSP00000301149,ENSP00000301522,ENSP00000315931,ENSP00000333667,ENSP00000333994,ENSP00000365773,ENSP00000367086,ENSP00000367309,ENSP00000373477,ENSP00000386284,ENSP00000416515,ENSP00000441434,ENSP00000480476	ACOT7,AHCYL2,ALAD,BLVRB,BST1,CD38,DHTKD1,FDXR,GPD1,GPX3,HBA2,HBB,MAOB,MCEE,MPO,NNMT,OPLAH,PGM2L1,PRDX2,PSAT1,SHMT2
Biological process	GO:0051346	negative regulation of hydrolase activity	20	438	0.0013	ENSP00000217244,ENSP00000223642,ENSP00000226218,ENSP00000231751,ENSP00000262375,ENSP00000265056,ENSP00000278407,ENSP00000295550,ENSP00000301242,ENSP00000311165,ENSP00000321853,ENSP00000323929,ENSP00000340989,ENSP00000342098,ENSP00000357005,ENSP00000360316,ENSP00000361405,ENSP00000381448,ENSP00000416066,ENSP00000465356	A2M,APOC1,AQP1,C5,COL6A3,CSNK2A1,CST3,DHCR24,DNAJA3,F11R,LTF,MCM2,MMP9,PPP1R14A,SERPINA1,SERPINF2,SERPING1,SFN,SPINT1,VTN
Biological process	GO:0006958	complement activation, classical pathway	6	34	0.0014	ENSP00000223642,ENSP00000243611,ENSP00000278407,ENSP00000315130,ENSP00000322061,ENSP00000354458	C4BPB,C5,C7,C8A,CLU,SERPING1
Biological process	GO:0051187	cofactor catabolic process	7	52	0.0014	ENSP00000225275,ENSP00000251595,ENSP00000263368,ENSP00000301522,ENSP00000333994,ENSP00000367086,ENSP00000373477	ACOT7,BLVRB,GPX3,HBA2,HBB,MPO,PRDX2
Biological process	GO:0042744	hydrogen peroxide catabolic process	5	20	0.0015	ENSP00000225275,ENSP00000251595,ENSP00000301522,ENSP00000333994,ENSP00000373477	GPX3,HBA2,HBB,MPO,PRDX2
Biological process	GO:0098754	detoxification	9	96	0.0015	ENSP00000225275,ENSP00000251595,ENSP00000265627,ENSP00000295897,ENSP00000301522,ENSP00000333994,ENSP00000357727,ENSP00000358460,ENSP00000373477	ALB,CLIC2,GPX3,HBA2,HBB,MPO,PON3,PRDX2,S100A9
Biological process	GO:0022610	biological adhesion	30	849	0.0016	ENSP00000183605,ENSP00000226218,ENSP00000240123,ENSP00000244336,ENSP00000261405,ENSP00000263645,ENSP00000265131,ENSP00000282588,ENSP00000295550,ENSP00000312326,ENSP00000322804,ENSP00000334008,ENSP00000342858,ENSP00000353731,ENSP00000355751,ENSP00000357005,ENSP00000357722,ENSP00000357727,ENSP00000358765,ENSP00000362399,ENSP00000369055,ENSP00000379350,ENSP00000379975,ENSP00000386896,ENSP00000388325…	AOC3,B4GALT1,CD200,CD81,CEACAM8,CLDN18,COL6A3,DAG1,DPP4,F11R,FERMT2,ILK,ITGA1,ITGA6,ITGB1,LAMB2,LSAMP,MTSS1,PARVA,S100A8,S100A9,SORBS3,SPON1,STXBP1,THBS2,TNC,TNXB,TPBG,VTN,VWF
Biological process	GO:0042221	response to chemical	95	4153	0.0016	ENSP00000005260,ENSP00000078429,ENSP00000175506,ENSP00000181383,ENSP00000183605,ENSP00000216336,ENSP00000223642,ENSP00000225275,ENSP00000226279,ENSP00000233997,ENSP00000234347,ENSP00000248958,ENSP00000251595,ENSP00000252590,ENSP00000260408,ENSP00000262375,ENSP00000263212,ENSP00000263239,ENSP00000263645,ENSP00000264108,ENSP00000265056,ENSP00000265131,ENSP00000265627,ENSP00000266718,ENSP00000280357…	ABAT,ABCA3,ABCA8,ADAM10,AGRN,AGTRAP,ALAD,ALB,ALDH3B1,ALPL,ANO6,AOC3,APOD,AQP1,AQP4,ASNS,AZU1,BAIAP2L1,BGN,C5,CA3,CASP3,CD38,CD81,CES1,CLDN18,CLIC2,CLU,CPB2,CST3,CTSG,DAG1,DDX18,DEFA3,DFNA5,DHCR24,DNAJA3,DPYSL2,EIF2B3,ESRP1,F11R,FCGR1A,FERMT2,FUT8,GNA11,GNAI1,GPD1,GPX3,HAT1,HBA2,HBB,IL18,ILK,ITGA1,ITGA6,ITGB1,LAMB2,LCN2,LUM,MAOB,MCM2,MCM7,MMP9,MPO,MX2,NNMT,OS9,OVCA2,PARVA,PLVAP,PON3,PPM1F,PPP1R14A…
Biological process	GO:0046677	response to antibiotic	16	305	0.0016	ENSP00000183605,ENSP00000251595,ENSP00000265131,ENSP00000285381,ENSP00000311032,ENSP00000311165,ENSP00000312326,ENSP00000333994,ENSP00000343027,ENSP00000357722,ENSP00000360522,ENSP00000363973,ENSP00000367309,ENSP00000379845,ENSP00000381448,ENSP00000386284	ABAT,ALAD,ALPL,AOC3,AQP1,CA3,CASP3,CLDN18,CST3,GNAI1,HBA2,HBB,MAOB,RBP4,S100A8,TNC
Biological process	GO:0016999	antibiotic metabolic process	10	124	0.0017	ENSP00000225275,ENSP00000251595,ENSP00000263035,ENSP00000301522,ENSP00000306606,ENSP00000333994,ENSP00000367309,ENSP00000373477,ENSP00000378972,ENSP00000473990	ADH1B,ALDH3B1,DHTKD1,GPX3,HBA2,HBB,MAOB,MPO,PRDX2,SULT1A1
Biological process	GO:0009066	aspartate family amino acid metabolic process	7	55	0.0018	ENSP00000175506,ENSP00000196061,ENSP00000219599,ENSP00000282903,ENSP00000315931,ENSP00000333666,ENSP00000385790	ADI1,AHCYL2,ASNS,CRYM,PLOD1,PLOD2,SDSL
Biological process	GO:0032101	regulation of response to external stimulus	27	732	0.0019	ENSP00000181383,ENSP00000223642,ENSP00000226218,ENSP00000231751,ENSP00000233997,ENSP00000243611,ENSP00000260408,ENSP00000263212,ENSP00000263645,ENSP00000265016,ENSP00000278407,ENSP00000280357,ENSP00000296161,ENSP00000315130,ENSP00000321853,ENSP00000322061,ENSP00000323929,ENSP00000345179,ENSP00000345968,ENSP00000354458,ENSP00000356399,ENSP00000357722,ENSP00000357726,ENSP00000357727,ENSP00000379845…	A2M,ABAT,ADAM10,ANO6,APOD,AZU1,BST1,C4BPB,C5,C7,C8A,CD81,CFH,CLU,CPB2,DTX3L,IL18,KANK2,LTF,PGLYRP2,PPM1F,S100A12,S100A8,S100A9,SERPINF2,SERPING1,VTN
Biological process	GO:0002576	platelet degranulation	10	129	0.0023	ENSP00000261405,ENSP00000278407,ENSP00000295897,ENSP00000315130,ENSP00000321853,ENSP00000323929,ENSP00000332139,ENSP00000362399,ENSP00000394936,ENSP00000416066	A2M,ALB,CFD,CLU,ORM2,SERPINA1,SERPINF2,SERPING1,STXBP1,VWF
Biological process	GO:0022617	extracellular matrix disassembly	7	58	0.0024	ENSP00000216336,ENSP00000236826,ENSP00000260408,ENSP00000309714,ENSP00000323929,ENSP00000343577,ENSP00000361405	A2M,ADAM10,CTSG,MMP8,MMP9,SH3PXD2B,TPSAB1
Biological process	GO:0009069	serine family amino acid metabolic process	6	40	0.0027	ENSP00000315931,ENSP00000333667,ENSP00000365773,ENSP00000378854,ENSP00000385790,ENSP00000418669	AHCYL2,PSAT1,PSPH,SDSL,SEPHS2,SHMT2
Biological process	GO:0044237	cellular metabolic process	171	8797	0.0027	ENSP00000002165,ENSP00000081029,ENSP00000175506,ENSP00000196061,ENSP00000216252,ENSP00000216336,ENSP00000217109,ENSP00000217244,ENSP00000218516,ENSP00000219599,ENSP00000225275,ENSP00000225719,ENSP00000226279,ENSP00000226578,ENSP00000231751,ENSP00000233710,ENSP00000236040,ENSP00000239891,ENSP00000244217,ENSP00000248958,ENSP00000251595,ENSP00000252590,ENSP00000253099,ENSP00000254810,ENSP00000259469…	AARSD1,ABAT,ABCA3,ABHD12,ACADL,ACOT7,ADAM10,ADH1B,ADI1,AGRN,AHCYL2,ALAD,ALB,ALDH3B1,ALG5,ALPL,AMACR,AOC3,APOC1,AQP1,ASCC3,ASNS,B4GALT1,BCAT1,BGN,BLVRB,BST1,CA3,CASP3,CD38,CD81,CES1,CKB,CLU,CPA3,CPD,CRABP2,CRTAP,CRYM,CSNK2A1,CST3,CSTF1,CTSG,DDX18,DHTKD1,DNAJA3,DPAGT1,DPY19L1,DPYD,DPYSL2,DTX3L,EIF2B3,ENPEP,ENSG00000100926,ESRP1,FBXO7,FDXR,FUCA1,FUCA2,FUT8,GALNS,GALNT1,GALNT2,GATM,GDE1,GLA,GMPR,GPD1…
Biological process	GO:0055114	oxidation-reduction process	31	923	0.0027	ENSP00000196061,ENSP00000219599,ENSP00000225275,ENSP00000233710,ENSP00000236040,ENSP00000259727,ENSP00000263035,ENSP00000263368,ENSP00000263556,ENSP00000282903,ENSP00000286091,ENSP00000298198,ENSP00000301149,ENSP00000301522,ENSP00000306606,ENSP00000309714,ENSP00000312326,ENSP00000326579,ENSP00000333666,ENSP00000342502,ENSP00000358460,ENSP00000359211,ENSP00000360316,ENSP00000367309,ENSP00000371517…	ACADL,ADH1B,ADI1,ALDH3B1,AMACR,AOC3,BLVRB,CLIC2,CRYM,DHCR24,DHTKD1,DPYD,FDXR,GMPR,GPD1,GPX3,HCCS,IL4I1,LEPRE1,LEPREL2,MAOB,MPO,P4HA1,PCYOX1,PDIA4,PGM2L1,PLOD1,PLOD2,PRDX2,PYCR2,SH3PXD2B
Biological process	GO:0007155	cell adhesion	29	843	0.0031	ENSP00000183605,ENSP00000226218,ENSP00000240123,ENSP00000244336,ENSP00000261405,ENSP00000265131,ENSP00000282588,ENSP00000295550,ENSP00000312326,ENSP00000322804,ENSP00000334008,ENSP00000342858,ENSP00000353731,ENSP00000355751,ENSP00000357005,ENSP00000357722,ENSP00000357727,ENSP00000358765,ENSP00000362399,ENSP00000369055,ENSP00000379350,ENSP00000379975,ENSP00000386896,ENSP00000388325,ENSP00000407685…	AOC3,B4GALT1,CD200,CEACAM8,CLDN18,COL6A3,DAG1,DPP4,F11R,FERMT2,ILK,ITGA1,ITGA6,ITGB1,LAMB2,LSAMP,MTSS1,PARVA,S100A8,S100A9,SORBS3,SPON1,STXBP1,THBS2,TNC,TNXB,TPBG,VTN,VWF
Biological process	GO:0006027	glycosaminoglycan catabolic process	7	62	0.0033	ENSP00000266718,ENSP00000268695,ENSP00000327336,ENSP00000343924,ENSP00000345968,ENSP00000363603,ENSP00000368678	AGRN,BGN,FUCA1,GALNS,LUM,PGLYRP2,PRELP
Biological process	GO:0010033	response to organic substance	69	2815	0.0033	ENSP00000005260,ENSP00000078429,ENSP00000175506,ENSP00000181383,ENSP00000183605,ENSP00000216336,ENSP00000225275,ENSP00000226279,ENSP00000234347,ENSP00000248958,ENSP00000252590,ENSP00000260408,ENSP00000262375,ENSP00000263239,ENSP00000263645,ENSP00000265056,ENSP00000265131,ENSP00000266718,ENSP00000280357,ENSP00000285381,ENSP00000301149,ENSP00000301732,ENSP00000307260,ENSP00000307288,ENSP00000311032…	ABAT,ABCA3,ADAM10,AGRN,AGTRAP,ALAD,ALPL,AQP1,AQP4,ASNS,BAIAP2L1,BGN,CA3,CASP3,CD38,CD81,CLDN18,CLU,CPB2,CST3,CTSG,DAG1,DDX18,DEFA3,DFNA5,DHCR24,DNAJA3,EIF2B3,ESRP1,F11R,FCGR1A,FERMT2,FUT8,GNA11,GNAI1,GPD1,GPX3,IL18,ILK,ITGA6,ITGB1,LCN2,LUM,MAOB,MCM2,MCM7,MMP9,MPO,MX2,NNMT,OS9,OVCA2,PLVAP,PRTN3,PSPH,RBM15,RBP4,RNMT,S100A8,SDF2L1,SERPINF2,SHMT2,SPINT1,SRPRB,STXBP1,SYVN1,TBL2,TNC,USP10
Biological process	GO:0022411	cellular component disassembly	17	364	0.0033	ENSP00000081029,ENSP00000216336,ENSP00000236826,ENSP00000253099,ENSP00000260408,ENSP00000266087,ENSP00000298159,ENSP00000309714,ENSP00000311032,ENSP00000312311,ENSP00000320184,ENSP00000323929,ENSP00000343577,ENSP00000354086,ENSP00000361405,ENSP00000363999,ENSP00000418008	A2M,ADAM10,CASP3,CFL2,CTSG,FBXO7,MMP8,MMP9,MRPL37,MRPL4,MRPL46,MRPL50,MRPS22,MRPS23,MRPS35,SH3PXD2B,TPSAB1
Biological process	GO:0045087	innate immune response	25	676	0.0033	ENSP00000223642,ENSP00000231751,ENSP00000243611,ENSP00000262375,ENSP00000278407,ENSP00000280357,ENSP00000296161,ENSP00000296435,ENSP00000315130,ENSP00000322061,ENSP00000328359,ENSP00000332139,ENSP00000333657,ENSP00000333667,ENSP00000345968,ENSP00000354458,ENSP00000356399,ENSP00000357722,ENSP00000357726,ENSP00000357727,ENSP00000358165,ENSP00000359393,ENSP00000362108,ENSP00000362399,ENSP00000372654	AQP4,C4BPB,C5,C7,C8A,CAMP,CFD,CFH,CLU,DEFA3,DNAJA3,DTX3L,FCGR1A,HMGB3,IL18,LCN2,LTF,MX2,PGLYRP2,S100A12,S100A8,S100A9,SERPING1,SHMT2,STXBP1
Biological process	GO:0043086	negative regulation of catalytic activity	28	809	0.0035	ENSP00000217244,ENSP00000218516,ENSP00000223642,ENSP00000226218,ENSP00000231751,ENSP00000262375,ENSP00000263212,ENSP00000265056,ENSP00000266087,ENSP00000278407,ENSP00000295550,ENSP00000296161,ENSP00000301242,ENSP00000311032,ENSP00000311165,ENSP00000312326,ENSP00000321853,ENSP00000323929,ENSP00000327336,ENSP00000340989,ENSP00000342098,ENSP00000357005,ENSP00000360316,ENSP00000361405,ENSP00000379975…	A2M,AOC3,APOC1,AQP1,BGN,C5,CASP3,COL6A3,CSNK2A1,CST3,DHCR24,DNAJA3,DTX3L,F11R,FBXO7,GLA,ILK,LTF,MCM2,MMP9,PPM1F,PPP1R14A,SERPINA1,SERPINF2,SERPING1,SFN,SPINT1,VTN
Biological process	GO:0051248	negative regulation of protein metabolic process	34	1075	0.0035	ENSP00000181383,ENSP00000217244,ENSP00000223642,ENSP00000226218,ENSP00000231751,ENSP00000236040,ENSP00000243611,ENSP00000262375,ENSP00000263212,ENSP00000266087,ENSP00000278407,ENSP00000295550,ENSP00000296161,ENSP00000301242,ENSP00000311032,ENSP00000311165,ENSP00000315130,ENSP00000318165,ENSP00000321853,ENSP00000323696,ENSP00000323929,ENSP00000327336,ENSP00000340989,ENSP00000342098,ENSP00000345179…	A2M,ALAD,APOD,AQP1,BGN,C4BPB,C5,CASP3,CLU,COL6A3,CPB2,CRTAP,CSNK2A1,CST3,DAG1,DHCR24,DNAJA3,DTX3L,FBXO7,ILK,LEPRE1,LTF,MMP9,MYADM,NDRG2,OS9,PPM1F,PPP1R14A,SERPINA1,SERPINF2,SERPING1,SFN,SPINT1,VTN
Biological process	GO:0098869	cellular oxidant detoxification	8	86	0.0035	ENSP00000225275,ENSP00000251595,ENSP00000295897,ENSP00000301522,ENSP00000333994,ENSP00000357727,ENSP00000358460,ENSP00000373477	ALB,CLIC2,GPX3,HBA2,HBB,MPO,PRDX2,S100A9
Biological process	GO:1901135	carbohydrate derivative metabolic process	34	1083	0.0039	ENSP00000002165,ENSP00000218516,ENSP00000239891,ENSP00000244217,ENSP00000248958,ENSP00000263035,ENSP00000266718,ENSP00000268261,ENSP00000268695,ENSP00000269195,ENSP00000279036,ENSP00000298198,ENSP00000301149,ENSP00000308695,ENSP00000311165,ENSP00000315931,ENSP00000318165,ENSP00000327336,ENSP00000339479,ENSP00000343924,ENSP00000345968,ENSP00000353910,ENSP00000355632,ENSP00000359211,ENSP00000363603…	ACOT7,AGRN,AHCYL2,ALG5,AQP1,B4GALT1,BGN,DHTKD1,DPAGT1,DPY19L1,DPYD,FUCA1,FUCA2,FUT8,GALNS,GALNT1,GALNT2,GLA,GPD1,LUM,MCEE,MGAT1,NT5C2,OS9,PGLYRP2,PGM2L1,PIGT,PMM2,PRELP,SDF2L1,SULT1A1,SYVN1,TJP2,TMEM165
Biological process	GO:0044238	primary metabolic process	170	8808	0.0043	ENSP00000002165,ENSP00000081029,ENSP00000175506,ENSP00000181383,ENSP00000196061,ENSP00000216252,ENSP00000216336,ENSP00000217109,ENSP00000217244,ENSP00000218516,ENSP00000219599,ENSP00000223642,ENSP00000225719,ENSP00000226279,ENSP00000226578,ENSP00000231751,ENSP00000233710,ENSP00000233997,ENSP00000234347,ENSP00000236040,ENSP00000236826,ENSP00000239891,ENSP00000243611,ENSP00000244217,ENSP00000248958…	A2M,AARSD1,ABAT,ABCA3,ABHD12,ACADL,ACBD3,ACOT7,ADAM10,ADI1,AGRN,AHCYL2,ALB,ALDH3B1,ALG5,AMACR,APOC1,APOD,AQP1,ASCC3,ASNS,AZU1,B4GALT1,BCAT1,BGN,BST1,C4BPB,C5,C7,C8A,CASP3,CD38,CES1,CFD,CFH,CKB,CLU,CPA3,CPB2,CPD,CRABP2,CRTAP,CRYM,CSNK2A1,CST3,CSTF1,CTSG,DAG1,DDX18,DHCR24,DHTKD1,DNAJA3,DPAGT1,DPP4,DPY19L1,DPYD,DPYSL2,DTX3L,EIF2B3,ENPEP,ESRP1,FBXO7,FDXR,FUCA1,FUCA2,FUT8,GALNT1,GALNT2,GATM,GDE1,GLA,G…
Biological process	GO:1901565	organonitrogen compound catabolic process	31	958	0.0046	ENSP00000218516,ENSP00000219599,ENSP00000233710,ENSP00000248958,ENSP00000263368,ENSP00000265162,ENSP00000266087,ENSP00000266718,ENSP00000268695,ENSP00000296161,ENSP00000315130,ENSP00000318165,ENSP00000327336,ENSP00000339479,ENSP00000343924,ENSP00000345968,ENSP00000359211,ENSP00000362298,ENSP00000363603,ENSP00000365725,ENSP00000366395,ENSP00000367086,ENSP00000367309,ENSP00000368678,ENSP00000379845…	ABAT,ABHD12,ACADL,ACOT7,AGRN,BCAT1,BGN,BLVRB,CLU,CRYM,DPYD,DTX3L,ENPEP,FBXO7,FUCA1,GALNS,GLA,IL4I1,LUM,MAOB,NT5C2,OS9,PCYOX1,PGLYRP2,PRELP,RNF213,SDF2L1,SDSL,SGPL1,SYVN1,USP10
Biological process	GO:0019511	peptidyl-proline hydroxylation	4	14	0.0047	ENSP00000236040,ENSP00000263556,ENSP00000323696,ENSP00000478600	CRTAP,LEPRE1,LEPREL2,P4HA1
Biological process	GO:1901615	organic hydroxy compound metabolic process	18	420	0.0053	ENSP00000219599,ENSP00000261386,ENSP00000301149,ENSP00000306606,ENSP00000353720,ENSP00000356591,ENSP00000360316,ENSP00000360522,ENSP00000365773,ENSP00000367309,ENSP00000371517,ENSP00000378972,ENSP00000386597,ENSP00000416515,ENSP00000425487,ENSP00000430344,ENSP00000465356,ENSP00000473990	ADH1B,ALDH3B1,AMACR,APOC1,CES1,CRYM,DHCR24,DPAGT1,FDXR,GDE1,GPD1,INPP4B,MAOB,PLCD1,PSAT1,RBP4,SOAT1,SULT1A1
Biological process	GO:0032269	negative regulation of cellular protein metabolic process	32	1014	0.0054	ENSP00000181383,ENSP00000217244,ENSP00000223642,ENSP00000226218,ENSP00000231751,ENSP00000236040,ENSP00000243611,ENSP00000262375,ENSP00000263212,ENSP00000266087,ENSP00000278407,ENSP00000295550,ENSP00000296161,ENSP00000301242,ENSP00000311032,ENSP00000311165,ENSP00000318165,ENSP00000321853,ENSP00000323696,ENSP00000323929,ENSP00000327336,ENSP00000340989,ENSP00000342098,ENSP00000360316,ENSP00000361405…	A2M,ALAD,AQP1,BGN,C4BPB,C5,CASP3,COL6A3,CPB2,CRTAP,CSNK2A1,CST3,DAG1,DHCR24,DNAJA3,DTX3L,FBXO7,ILK,LEPRE1,LTF,MMP9,MYADM,NDRG2,OS9,PPM1F,PPP1R14A,SERPINA1,SERPINF2,SERPING1,SFN,SPINT1,VTN
Biological process	GO:0000082	G1/S transition of mitotic cell cycle	9	123	0.0066	ENSP00000262105,ENSP00000264156,ENSP00000265056,ENSP00000307288,ENSP00000362937,ENSP00000369757,ENSP00000379350,ENSP00000443459,ENSP00000480987	BCAT1,ITGB1,MCM2,MCM3,MCM4,MCM6,MCM7,RCC1,RPS6
Biological process	GO:0035821	modification of morphology or physiology of other organism	11	182	0.0066	ENSP00000216336,ENSP00000231751,ENSP00000233997,ENSP00000286713,ENSP00000295897,ENSP00000296435,ENSP00000311165,ENSP00000328359,ENSP00000357726,ENSP00000357727,ENSP00000442600	ALB,AQP1,AZU1,CAMP,CTSG,DAG1,DEFA3,LTF,S100A12,S100A9,STOM
Biological process	GO:0006270	DNA replication initiation	5	31	0.0067	ENSP00000262105,ENSP00000264156,ENSP00000265056,ENSP00000307288,ENSP00000480987	MCM2,MCM3,MCM4,MCM6,MCM7
Biological process	GO:0051883	killing of cells in other organism involved in symbiotic interaction	4	16	0.0069	ENSP00000216336,ENSP00000233997,ENSP00000295897,ENSP00000296435	ALB,AZU1,CAMP,CTSG
Biological process	GO:0006066	alcohol metabolic process	14	285	0.0072	ENSP00000261386,ENSP00000301149,ENSP00000306606,ENSP00000353720,ENSP00000356591,ENSP00000360316,ENSP00000360522,ENSP00000378972,ENSP00000386597,ENSP00000416515,ENSP00000425487,ENSP00000430344,ENSP00000465356,ENSP00000473990	ADH1B,ALDH3B1,APOC1,CES1,DHCR24,DPAGT1,FDXR,GDE1,GPD1,INPP4B,PLCD1,RBP4,SOAT1,SULT1A1
Biological process	GO:0019835	cytolysis	5	32	0.0074	ENSP00000223642,ENSP00000295897,ENSP00000296435,ENSP00000322061,ENSP00000354458	ALB,C5,C7,C8A,CAMP
Biological process	GO:0002697	regulation of immune effector process	16	362	0.0081	ENSP00000181383,ENSP00000223642,ENSP00000226218,ENSP00000243611,ENSP00000263645,ENSP00000278407,ENSP00000280357,ENSP00000296161,ENSP00000315130,ENSP00000322061,ENSP00000323929,ENSP00000345968,ENSP00000354458,ENSP00000356399,ENSP00000360522,ENSP00000362399	A2M,C4BPB,C5,C7,C8A,CD81,CFH,CLU,CPB2,DTX3L,IL18,PGLYRP2,RBP4,SERPING1,STXBP1,VTN
Biological process	GO:0009070	serine family amino acid biosynthetic process	4	17	0.0081	ENSP00000333667,ENSP00000365773,ENSP00000378854,ENSP00000418669	PSAT1,PSPH,SEPHS2,SHMT2
Biological process	GO:0010810	regulation of cell-substrate adhesion	11	189	0.0084	ENSP00000226218,ENSP00000263212,ENSP00000265016,ENSP00000284322,ENSP00000316891,ENSP00000345179,ENSP00000356515,ENSP00000375649,ENSP00000379975,ENSP00000386896,ENSP00000442600	ABI3BP,APOD,BST1,DAG1,ILK,ITGA6,LIMCH1,MYADM,PPM1F,UTRN,VTN
Biological process	GO:0044273	sulfur compound catabolic process	6	53	0.0085	ENSP00000266718,ENSP00000268695,ENSP00000327336,ENSP00000343924,ENSP00000367086,ENSP00000387654	ACOT7,BGN,GALNS,LUM,PCYOX1,PRELP
Biological process	GO:0050878	regulation of body fluid levels	19	483	0.0089	ENSP00000078429,ENSP00000181383,ENSP00000226218,ENSP00000234347,ENSP00000243611,ENSP00000254810,ENSP00000261405,ENSP00000278407,ENSP00000311165,ENSP00000321853,ENSP00000323929,ENSP00000333994,ENSP00000340989,ENSP00000357727,ENSP00000362399,ENSP00000372654,ENSP00000379845,ENSP00000409126,ENSP00000416066	A2M,ABAT,ANO6,AQP1,AQP4,C4BPB,CPB2,GNA11,H3F3B,HBB,PRTN3,S100A9,SERPINA1,SERPINF2,SERPING1,SFN,STXBP1,VTN,VWF
Biological process	GO:0030193	regulation of blood coagulation	7	77	0.0091	ENSP00000181383,ENSP00000226218,ENSP00000278407,ENSP00000321853,ENSP00000357727,ENSP00000379845,ENSP00000409126	ABAT,ANO6,CPB2,S100A9,SERPINF2,SERPING1,VTN
Biological process	GO:0032963	collagen metabolic process	6	54	0.0091	ENSP00000234347,ENSP00000236040,ENSP00000236826,ENSP00000361405,ENSP00000407685,ENSP00000478600	LEPRE1,LEPREL2,MMP8,MMP9,PRTN3,TNXB
Biological process	GO:0031103	axon regeneration	4	18	0.0093	ENSP00000265131,ENSP00000345179,ENSP00000388325,ENSP00000442600	APOD,DAG1,LAMB2,TNC
Biological process	GO:0002682	regulation of immune system process	39	1391	0.0095	ENSP00000181383,ENSP00000183605,ENSP00000216336,ENSP00000223642,ENSP00000226218,ENSP00000226279,ENSP00000231751,ENSP00000243611,ENSP00000252590,ENSP00000254810,ENSP00000260408,ENSP00000262375,ENSP00000263645,ENSP00000265016,ENSP00000266087,ENSP00000278407,ENSP00000280357,ENSP00000296161,ENSP00000311032,ENSP00000315130,ENSP00000322061,ENSP00000323929,ENSP00000332139,ENSP00000345179,ENSP00000345968…	A2M,ADAM10,ANO6,APOD,BST1,C4BPB,C5,C7,C8A,CASP3,CD200,CD38,CD81,CFD,CFH,CLDN18,CLU,CPB2,CTSG,DNAJA3,DPP4,DTX3L,EIF2B3,FBXO7,FCGR1A,H3F3B,IL18,ITGB1,LTF,ORM2,PGLYRP2,PLVAP,RBM15,RBP4,S100A8,S100A9,SERPING1,STXBP1,VTN
Biological process	GO:0031589	cell-substrate adhesion	10	162	0.0095	ENSP00000226218,ENSP00000240123,ENSP00000261405,ENSP00000282588,ENSP00000334008,ENSP00000342858,ENSP00000379350,ENSP00000379975,ENSP00000386896,ENSP00000442600	DAG1,FERMT2,ILK,ITGA1,ITGA6,ITGB1,PARVA,SORBS3,VTN,VWF
Biological process	GO:0050900	leukocyte migration	14	296	0.0095	ENSP00000233997,ENSP00000234347,ENSP00000244336,ENSP00000282588,ENSP00000357005,ENSP00000357722,ENSP00000357726,ENSP00000357727,ENSP00000361405,ENSP00000369055,ENSP00000379350,ENSP00000386896,ENSP00000409126,ENSP00000463978	ANO6,AZU1,B4GALT1,CEACAM8,F11R,ITGA1,ITGA6,ITGB1,MMP9,PRTN3,S100A12,S100A8,S100A9,SLC16A3
Biological process	GO:0006979	response to oxidative stress	16	373	0.0101	ENSP00000225275,ENSP00000226279,ENSP00000251595,ENSP00000285381,ENSP00000301522,ENSP00000311032,ENSP00000311165,ENSP00000333994,ENSP00000342502,ENSP00000345179,ENSP00000360316,ENSP00000361405,ENSP00000373477,ENSP00000381448,ENSP00000386284,ENSP00000473990	ALAD,ALDH3B1,APOD,AQP1,CA3,CASP3,CD38,CST3,DHCR24,GPX3,HBA2,HBB,MMP9,MPO,PRDX2,PYCR2
Biological process	GO:0006487	protein N-linked glycosylation	7	80	0.0106	ENSP00000239891,ENSP00000268261,ENSP00000353910,ENSP00000366395,ENSP00000369055,ENSP00000370736,ENSP00000386597	ALG5,B4GALT1,DPAGT1,FUT8,PMM2,SYVN1,TMEM165
Biological process	GO:0006564	L-serine biosynthetic process	3	7	0.0109	ENSP00000333667,ENSP00000365773,ENSP00000378854	PSAT1,PSPH,SHMT2
Biological process	GO:0016139	glycoside catabolic process	3	7	0.0109	ENSP00000002165,ENSP00000218516,ENSP00000363603	FUCA1,FUCA2,GLA
Biological process	GO:0051817	modification of morphology or physiology of other organism involved in symbiotic interaction	8	107	0.0109	ENSP00000216336,ENSP00000231751,ENSP00000233997,ENSP00000286713,ENSP00000295897,ENSP00000296435,ENSP00000311165,ENSP00000442600	ALB,AQP1,AZU1,CAMP,CTSG,DAG1,LTF,STOM
Biological process	GO:0140053	mitochondrial gene expression	9	137	0.0116	ENSP00000081029,ENSP00000253099,ENSP00000312311,ENSP00000312356,ENSP00000320184,ENSP00000320658,ENSP00000354086,ENSP00000363999,ENSP00000418008	MRPL37,MRPL4,MRPL46,MRPL50,MRPS22,MRPS23,MRPS35,TRMT10C,YARS2
Biological process	GO:0010811	positive regulation of cell-substrate adhesion	8	109	0.012	ENSP00000226218,ENSP00000263212,ENSP00000284322,ENSP00000356515,ENSP00000375649,ENSP00000379975,ENSP00000386896,ENSP00000442600	ABI3BP,DAG1,ILK,ITGA6,MYADM,PPM1F,UTRN,VTN
Biological process	GO:0042060	wound healing	18	461	0.0124	ENSP00000078429,ENSP00000181383,ENSP00000234347,ENSP00000243611,ENSP00000254810,ENSP00000261405,ENSP00000265131,ENSP00000278407,ENSP00000311032,ENSP00000323929,ENSP00000333994,ENSP00000345179,ENSP00000357722,ENSP00000362399,ENSP00000369055,ENSP00000409126,ENSP00000416066,ENSP00000442600	A2M,ANO6,APOD,B4GALT1,C4BPB,CASP3,CPB2,DAG1,GNA11,H3F3B,HBB,PRTN3,S100A8,SERPINA1,SERPING1,STXBP1,TNC,VWF
Biological process	GO:0006486	protein glycosylation	12	236	0.0125	ENSP00000239891,ENSP00000248958,ENSP00000268261,ENSP00000269195,ENSP00000308695,ENSP00000353910,ENSP00000355632,ENSP00000366395,ENSP00000369055,ENSP00000370736,ENSP00000386597,ENSP00000404718	ALG5,B4GALT1,DPAGT1,DPY19L1,FUT8,GALNT1,GALNT2,MGAT1,PMM2,SDF2L1,SYVN1,TMEM165
Biological process	GO:0032543	mitochondrial translation	8	110	0.0125	ENSP00000081029,ENSP00000253099,ENSP00000312311,ENSP00000320184,ENSP00000320658,ENSP00000354086,ENSP00000363999,ENSP00000418008	MRPL37,MRPL4,MRPL46,MRPL50,MRPS22,MRPS23,MRPS35,YARS2
Biological process	GO:2000117	negative regulation of cysteine-type endopeptidase activity	8	110	0.0125	ENSP00000217244,ENSP00000231751,ENSP00000262375,ENSP00000311165,ENSP00000340989,ENSP00000360316,ENSP00000361405,ENSP00000381448	AQP1,CSNK2A1,CST3,DHCR24,DNAJA3,LTF,MMP9,SFN
Biological process	GO:0007229	integrin-mediated signaling pathway	7	84	0.0129	ENSP00000260408,ENSP00000282588,ENSP00000342858,ENSP00000353910,ENSP00000379350,ENSP00000379975,ENSP00000386896	ADAM10,FERMT2,FUT8,ILK,ITGA1,ITGA6,ITGB1
Biological process	GO:0009611	response to wounding	20	547	0.0131	ENSP00000078429,ENSP00000181383,ENSP00000234347,ENSP00000243611,ENSP00000254810,ENSP00000261405,ENSP00000265131,ENSP00000278407,ENSP00000311032,ENSP00000323929,ENSP00000333994,ENSP00000345179,ENSP00000357722,ENSP00000362399,ENSP00000369055,ENSP00000381448,ENSP00000388325,ENSP00000409126,ENSP00000416066,ENSP00000442600	A2M,ANO6,APOD,B4GALT1,C4BPB,CASP3,CPB2,CST3,DAG1,GNA11,H3F3B,HBB,LAMB2,PRTN3,S100A8,SERPINA1,SERPING1,STXBP1,TNC,VWF
Biological process	GO:0043043	peptide biosynthetic process	16	386	0.0131	ENSP00000081029,ENSP00000253099,ENSP00000259469,ENSP00000270625,ENSP00000312311,ENSP00000320184,ENSP00000320658,ENSP00000353575,ENSP00000354086,ENSP00000363999,ENSP00000369757,ENSP00000400870,ENSP00000418008,ENSP00000435777,ENSP00000452909,ENSP00000480476	AARSD1,EIF2B3,MRPL37,MRPL4,MRPL46,MRPL50,MRPS22,MRPS23,MRPS35,OPLAH,RPL28,RPL35,RPS11,RPS13,RPS6,YARS2
Biological process	GO:0017185	peptidyl-lysine hydroxylation	3	8	0.0135	ENSP00000196061,ENSP00000282903,ENSP00000478600	LEPREL2,PLOD1,PLOD2
Biological process	GO:0044282	small molecule catabolic process	16	388	0.0136	ENSP00000219599,ENSP00000233710,ENSP00000244217,ENSP00000265627,ENSP00000298198,ENSP00000353910,ENSP00000359211,ENSP00000371517,ENSP00000378972,ENSP00000379845,ENSP00000385790,ENSP00000387654,ENSP00000404718,ENSP00000443459,ENSP00000472474,ENSP00000473990	ABAT,ACADL,ALDH3B1,AMACR,BCAT1,CRYM,DPYD,FUT8,IL4I1,MCEE,MGAT1,PCYOX1,PGM2L1,PON3,SDSL,SULT1A1
Biological process	GO:2000116	regulation of cysteine-type endopeptidase activity	12	243	0.0151	ENSP00000217244,ENSP00000231751,ENSP00000262375,ENSP00000263212,ENSP00000311032,ENSP00000311165,ENSP00000340989,ENSP00000357722,ENSP00000357727,ENSP00000360316,ENSP00000361405,ENSP00000381448	AQP1,CASP3,CSNK2A1,CST3,DHCR24,DNAJA3,LTF,MMP9,PPM1F,S100A8,S100A9,SFN
Biological process	GO:0003081	regulation of systemic arterial blood pressure by renin-angiotensin	4	22	0.0153	ENSP00000216336,ENSP00000265162,ENSP00000296046,ENSP00000321853	CPA3,CTSG,ENPEP,SERPINF2
Biological process	GO:0009067	aspartate family amino acid biosynthetic process	4	22	0.0153	ENSP00000175506,ENSP00000196061,ENSP00000282903,ENSP00000333666	ADI1,ASNS,PLOD1,PLOD2
Biological process	GO:0006605	protein targeting	14	318	0.016	ENSP00000250244,ENSP00000259469,ENSP00000266087,ENSP00000268261,ENSP00000270625,ENSP00000315130,ENSP00000318165,ENSP00000369757,ENSP00000370377,ENSP00000371517,ENSP00000384537,ENSP00000435777,ENSP00000452909,ENSP00000478310	AKAP12,AMACR,AP1M2,CLU,FBXO7,OS9,PITRM1,PMM2,RPL28,RPL35,RPS11,RPS13,RPS6,SPCS1
Biological process	GO:0032392	DNA geometric change	6	63	0.016	ENSP00000262105,ENSP00000264156,ENSP00000265056,ENSP00000307288,ENSP00000358159,ENSP00000359393	ASCC3,HMGB3,MCM2,MCM4,MCM6,MCM7
Biological process	GO:0061077	chaperone-mediated protein folding	6	63	0.016	ENSP00000217244,ENSP00000236040,ENSP00000286091,ENSP00000315130,ENSP00000323696,ENSP00000468057	CLU,CRTAP,CSNK2A1,HSPB6,LEPRE1,PDIA4
Biological process	GO:0031640	killing of cells of other organism	7	89	0.0165	ENSP00000216336,ENSP00000231751,ENSP00000233997,ENSP00000295897,ENSP00000296435,ENSP00000328359,ENSP00000357726	ALB,AZU1,CAMP,CTSG,DEFA3,LTF,S100A12
Biological process	GO:0070125	mitochondrial translational elongation	7	89	0.0165	ENSP00000081029,ENSP00000253099,ENSP00000312311,ENSP00000320184,ENSP00000354086,ENSP00000363999,ENSP00000418008	MRPL37,MRPL4,MRPL46,MRPL50,MRPS22,MRPS23,MRPS35
Biological process	GO:0045916	negative regulation of complement activation	3	9	0.0166	ENSP00000243611,ENSP00000278407,ENSP00000323929	A2M,C4BPB,SERPING1
Biological process	GO:0006412	translation	15	362	0.0179	ENSP00000081029,ENSP00000253099,ENSP00000259469,ENSP00000270625,ENSP00000312311,ENSP00000320184,ENSP00000320658,ENSP00000353575,ENSP00000354086,ENSP00000363999,ENSP00000369757,ENSP00000400870,ENSP00000418008,ENSP00000435777,ENSP00000452909	AARSD1,EIF2B3,MRPL37,MRPL4,MRPL46,MRPL50,MRPS22,MRPS23,MRPS35,RPL28,RPL35,RPS11,RPS13,RPS6,YARS2
Biological process	GO:0021782	glial cell development	7	91	0.0181	ENSP00000315130,ENSP00000353575,ENSP00000357722,ENSP00000357727,ENSP00000379975,ENSP00000388325,ENSP00000442600	CLU,DAG1,EIF2B3,ILK,LAMB2,S100A8,S100A9
Biological process	GO:0070126	mitochondrial translational termination	7	91	0.0181	ENSP00000081029,ENSP00000253099,ENSP00000312311,ENSP00000320184,ENSP00000354086,ENSP00000363999,ENSP00000418008	MRPL37,MRPL4,MRPL46,MRPL50,MRPS22,MRPS23,MRPS35
Biological process	GO:0045927	positive regulation of growth	12	252	0.0187	ENSP00000217244,ENSP00000226279,ENSP00000254810,ENSP00000260408,ENSP00000263212,ENSP00000309714,ENSP00000340989,ENSP00000357722,ENSP00000357727,ENSP00000368678,ENSP00000379975,ENSP00000482841	ADAM10,AGRN,CD38,CRABP2,CSNK2A1,H3F3B,ILK,PPM1F,S100A8,S100A9,SFN,SH3PXD2B
Biological process	GO:0048678	response to axon injury	5	43	0.0187	ENSP00000265131,ENSP00000345179,ENSP00000381448,ENSP00000388325,ENSP00000442600	APOD,CST3,DAG1,LAMB2,TNC
Biological process	GO:0009101	glycoprotein biosynthetic process	13	289	0.0189	ENSP00000239891,ENSP00000248958,ENSP00000268261,ENSP00000269195,ENSP00000308695,ENSP00000327336,ENSP00000353910,ENSP00000355632,ENSP00000366395,ENSP00000369055,ENSP00000370736,ENSP00000386597,ENSP00000404718	ALG5,B4GALT1,BGN,DPAGT1,DPY19L1,FUT8,GALNT1,GALNT2,MGAT1,PMM2,SDF2L1,SYVN1,TMEM165
Biological process	GO:0001906	cell killing	8	122	0.0203	ENSP00000216336,ENSP00000231751,ENSP00000233997,ENSP00000280357,ENSP00000295897,ENSP00000296435,ENSP00000328359,ENSP00000357726	ALB,AZU1,CAMP,CTSG,DEFA3,IL18,LTF,S100A12
Biological process	GO:0010761	fibroblast migration	3	10	0.0203	ENSP00000171887,ENSP00000362298,ENSP00000379975	ILK,SGPL1,TNS1
Biological process	GO:0010955	negative regulation of protein processing	5	44	0.0203	ENSP00000181383,ENSP00000243611,ENSP00000278407,ENSP00000321853,ENSP00000323929	A2M,C4BPB,CPB2,SERPINF2,SERPING1
Biological process	GO:0032602	chemokine production	3	10	0.0203	ENSP00000280357,ENSP00000357722,ENSP00000357727	IL18,S100A8,S100A9
Biological process	GO:0042445	hormone metabolic process	10	186	0.0203	ENSP00000216336,ENSP00000219599,ENSP00000265162,ENSP00000265627,ENSP00000296046,ENSP00000360522,ENSP00000362298,ENSP00000378972,ENSP00000416515,ENSP00000482841	CPA3,CRABP2,CRYM,CTSG,ENPEP,FDXR,PON3,RBP4,SGPL1,SULT1A1
Biological process	GO:2000258	negative regulation of protein activation cascade	3	10	0.0203	ENSP00000243611,ENSP00000278407,ENSP00000323929	A2M,C4BPB,SERPING1
Biological process	GO:0019318	hexose metabolic process	9	154	0.0205	ENSP00000002165,ENSP00000268261,ENSP00000298198,ENSP00000301149,ENSP00000345179,ENSP00000353910,ENSP00000360522,ENSP00000363603,ENSP00000369055	APOD,B4GALT1,FUCA1,FUCA2,FUT8,GPD1,PGM2L1,PMM2,RBP4
Biological process	GO:0070129	regulation of mitochondrial translation	4	25	0.0205	ENSP00000312356,ENSP00000333667,ENSP00000354762,ENSP00000476140	COA3,SHMT2,TRMT10C,UQCC2
Biological process	GO:0070972	protein localization to endoplasmic reticulum	8	123	0.0205	ENSP00000259469,ENSP00000268261,ENSP00000270625,ENSP00000318165,ENSP00000369757,ENSP00000435777,ENSP00000452909,ENSP00000478310	OS9,PMM2,RPL28,RPL35,RPS11,RPS13,RPS6,SPCS1
Biological process	GO:0030155	regulation of cell adhesion	21	623	0.0217	ENSP00000226218,ENSP00000233997,ENSP00000260408,ENSP00000262375,ENSP00000263212,ENSP00000265016,ENSP00000265131,ENSP00000280357,ENSP00000284322,ENSP00000311032,ENSP00000316891,ENSP00000321853,ENSP00000345179,ENSP00000353731,ENSP00000356515,ENSP00000375649,ENSP00000379845,ENSP00000379975,ENSP00000386896,ENSP00000433352,ENSP00000442600	ABAT,ABI3BP,ADAM10,APOD,AZU1,BST1,CASP3,DAG1,DNAJA3,DPP4,IL18,ILK,ITGA6,LIMCH1,LMO7,MYADM,PPM1F,SERPINF2,TNC,UTRN,VTN
Biological process	GO:0034308	primary alcohol metabolic process	6	69	0.0217	ENSP00000261386,ENSP00000301149,ENSP00000306606,ENSP00000360522,ENSP00000378972,ENSP00000473990	ADH1B,ALDH3B1,GDE1,GPD1,RBP4,SULT1A1
Biological process	GO:0032956	regulation of actin cytoskeleton organization	13	297	0.0223	ENSP00000005260,ENSP00000240123,ENSP00000259365,ENSP00000263212,ENSP00000265016,ENSP00000298159,ENSP00000309714,ENSP00000316891,ENSP00000321853,ENSP00000357005,ENSP00000361824,ENSP00000375649,ENSP00000379975	BAIAP2L1,BST1,CFL2,F11R,ILK,LIMCH1,MYADM,PPM1F,SERPINF2,SH3PXD2B,SORBS3,SPTAN1,TMOD1
Biological process	GO:1901137	carbohydrate derivative biosynthetic process	21	625	0.0223	ENSP00000239891,ENSP00000248958,ENSP00000263035,ENSP00000266718,ENSP00000268261,ENSP00000269195,ENSP00000279036,ENSP00000298198,ENSP00000308695,ENSP00000311165,ENSP00000327336,ENSP00000343924,ENSP00000353910,ENSP00000355632,ENSP00000366395,ENSP00000367086,ENSP00000368678,ENSP00000369055,ENSP00000370736,ENSP00000386597,ENSP00000404718	ACOT7,AGRN,ALG5,AQP1,B4GALT1,BGN,DHTKD1,DPAGT1,DPY19L1,FUT8,GALNT1,GALNT2,LUM,MGAT1,PGM2L1,PIGT,PMM2,PRELP,SDF2L1,SYVN1,TMEM165
Biological process	GO:0030194	positive regulation of blood coagulation	4	26	0.0226	ENSP00000181383,ENSP00000321853,ENSP00000357727,ENSP00000409126	ANO6,CPB2,S100A9,SERPINF2
Biological process	GO:0031032	actomyosin structure organization	7	97	0.0228	ENSP00000259365,ENSP00000298159,ENSP00000316891,ENSP00000345259,ENSP00000357005,ENSP00000379350,ENSP00000470298	CFL2,EPB41,F11R,ITGB1,LIMCH1,MYH14,TMOD1
Biological process	GO:0002003	angiotensin maturation	3	11	0.0233	ENSP00000216336,ENSP00000265162,ENSP00000296046	CPA3,CTSG,ENPEP
Biological process	GO:0006563	L-serine metabolic process	3	11	0.0233	ENSP00000333667,ENSP00000365773,ENSP00000378854	PSAT1,PSPH,SHMT2
Biological process	GO:0051873	killing by host of symbiont cells	3	11	0.0233	ENSP00000216336,ENSP00000233997,ENSP00000296435	AZU1,CAMP,CTSG
Biological process	GO:0030307	positive regulation of cell growth	9	159	0.0234	ENSP00000217244,ENSP00000226279,ENSP00000254810,ENSP00000260408,ENSP00000340989,ENSP00000357722,ENSP00000357727,ENSP00000379975,ENSP00000482841	ADAM10,CD38,CRABP2,CSNK2A1,H3F3B,ILK,S100A8,S100A9,SFN
Biological process	GO:0051851	modification by host of symbiont morphology or physiology	6	71	0.0234	ENSP00000216336,ENSP00000231751,ENSP00000233997,ENSP00000286713,ENSP00000296435,ENSP00000311165	AQP1,AZU1,CAMP,CTSG,LTF,STOM
Biological process	GO:0030195	negative regulation of blood coagulation	5	48	0.0252	ENSP00000181383,ENSP00000226218,ENSP00000278407,ENSP00000321853,ENSP00000379845	ABAT,CPB2,SERPINF2,SERPING1,VTN
Biological process	GO:0097237	cellular response to toxic substance	10	195	0.0252	ENSP00000225275,ENSP00000251595,ENSP00000295897,ENSP00000301522,ENSP00000311165,ENSP00000333994,ENSP00000357727,ENSP00000358460,ENSP00000373477,ENSP00000381448	ALB,AQP1,CLIC2,CST3,GPX3,HBA2,HBB,MPO,PRDX2,S100A9
Biological process	GO:0002526	acute inflammatory response	6	73	0.0259	ENSP00000321853,ENSP00000357722,ENSP00000369055,ENSP00000394936,ENSP00000409126,ENSP00000416066	ANO6,B4GALT1,ORM2,S100A8,SERPINA1,SERPINF2
Biological process	GO:0001869	negative regulation of complement activation, lectin pathway	2	2	0.0262	ENSP00000278407,ENSP00000323929	A2M,SERPING1
Biological process	GO:0009607	response to biotic stimulus	26	869	0.0262	ENSP00000002165,ENSP00000005260,ENSP00000216336,ENSP00000225275,ENSP00000231751,ENSP00000233997,ENSP00000234347,ENSP00000280357,ENSP00000285381,ENSP00000296161,ENSP00000296435,ENSP00000302621,ENSP00000311032,ENSP00000315130,ENSP00000328359,ENSP00000333657,ENSP00000339587,ENSP00000345968,ENSP00000357722,ENSP00000357726,ENSP00000357727,ENSP00000362108,ENSP00000363973,ENSP00000367309,ENSP00000386284…	ALAD,ALPL,AZU1,BAIAP2L1,CA3,CAMP,CASP3,CLU,CTSG,DEFA3,DFNA5,DTX3L,FUCA2,IL18,LCN2,LRG1,LTF,MAOB,MPO,MX2,PGLYRP2,PRTN3,S100A12,S100A8,S100A9,TMCO1
Biological process	GO:0042340	keratan sulfate catabolic process	3	12	0.0262	ENSP00000266718,ENSP00000268695,ENSP00000343924	GALNS,LUM,PRELP
Biological process	GO:0043624	cellular protein complex disassembly	8	131	0.0262	ENSP00000081029,ENSP00000253099,ENSP00000298159,ENSP00000312311,ENSP00000320184,ENSP00000354086,ENSP00000363999,ENSP00000418008	CFL2,MRPL37,MRPL4,MRPL46,MRPL50,MRPS22,MRPS23,MRPS35
Biological process	GO:0045047	protein targeting to ER	7	101	0.0262	ENSP00000259469,ENSP00000268261,ENSP00000270625,ENSP00000369757,ENSP00000435777,ENSP00000452909,ENSP00000478310	PMM2,RPL28,RPL35,RPS11,RPS13,RPS6,SPCS1
Biological process	GO:0070488	neutrophil aggregation	2	2	0.0262	ENSP00000357722,ENSP00000357727	S100A8,S100A9
Biological process	GO:1901874	negative regulation of post-translational protein modification	2	2	0.0262	ENSP00000236040,ENSP00000323696	CRTAP,LEPRE1
Biological process	GO:1905793	protein localization to pericentriolar material	2	2	0.0262	ENSP00000347626,ENSP00000377275	GOLGB1,NUDCD3
Biological process	GO:0009617	response to bacterium	19	555	0.0268	ENSP00000002165,ENSP00000005260,ENSP00000216336,ENSP00000225275,ENSP00000231751,ENSP00000233997,ENSP00000280357,ENSP00000285381,ENSP00000296435,ENSP00000302621,ENSP00000311032,ENSP00000328359,ENSP00000345968,ENSP00000357722,ENSP00000357726,ENSP00000357727,ENSP00000363973,ENSP00000367309,ENSP00000386284	ALAD,ALPL,AZU1,BAIAP2L1,CA3,CAMP,CASP3,CTSG,DEFA3,FUCA2,IL18,LRG1,LTF,MAOB,MPO,PGLYRP2,S100A12,S100A8,S100A9
Biological process	GO:0009100	glycoprotein metabolic process	14	349	0.0276	ENSP00000239891,ENSP00000248958,ENSP00000268261,ENSP00000269195,ENSP00000308695,ENSP00000318165,ENSP00000327336,ENSP00000353910,ENSP00000355632,ENSP00000366395,ENSP00000369055,ENSP00000370736,ENSP00000386597,ENSP00000404718	ALG5,B4GALT1,BGN,DPAGT1,DPY19L1,FUT8,GALNT1,GALNT2,MGAT1,OS9,PMM2,SDF2L1,SYVN1,TMEM165
Biological process	GO:0051496	positive regulation of stress fiber assembly	5	50	0.0276	ENSP00000240123,ENSP00000263212,ENSP00000309714,ENSP00000316891,ENSP00000321853	LIMCH1,PPM1F,SERPINF2,SH3PXD2B,SORBS3
Biological process	GO:0072593	reactive oxygen species metabolic process	7	103	0.0276	ENSP00000225275,ENSP00000251595,ENSP00000301522,ENSP00000309714,ENSP00000333994,ENSP00000367309,ENSP00000373477	GPX3,HBA2,HBB,MAOB,MPO,PRDX2,SH3PXD2B
Biological process	GO:0045471	response to ethanol	8	134	0.0283	ENSP00000183605,ENSP00000265131,ENSP00000285381,ENSP00000357722,ENSP00000360522,ENSP00000367309,ENSP00000379845,ENSP00000386284	ABAT,ALAD,CA3,CLDN18,MAOB,RBP4,S100A8,TNC
Biological process	GO:0051604	protein maturation	10	202	0.0293	ENSP00000216336,ENSP00000225719,ENSP00000260408,ENSP00000261745,ENSP00000265162,ENSP00000296046,ENSP00000311032,ENSP00000360316,ENSP00000396270,ENSP00000478310	ADAM10,CASP3,CPA3,CPD,CTSG,DHCR24,ENPEP,NAA25,SPCS1,TSPAN14
Biological process	GO:0090303	positive regulation of wound healing	5	51	0.0293	ENSP00000181383,ENSP00000226218,ENSP00000321853,ENSP00000357727,ENSP00000409126	ANO6,CPB2,S100A9,SERPINF2,VTN
Biological process	GO:0001952	regulation of cell-matrix adhesion	7	105	0.0299	ENSP00000263212,ENSP00000265016,ENSP00000316891,ENSP00000345179,ENSP00000356515,ENSP00000379975,ENSP00000442600	APOD,BST1,DAG1,ILK,LIMCH1,PPM1F,UTRN
Biological process	GO:0002684	positive regulation of immune system process	26	882	0.03	ENSP00000216336,ENSP00000223642,ENSP00000226279,ENSP00000231751,ENSP00000243611,ENSP00000252590,ENSP00000260408,ENSP00000262375,ENSP00000263645,ENSP00000265016,ENSP00000278407,ENSP00000280357,ENSP00000315130,ENSP00000322061,ENSP00000332139,ENSP00000345968,ENSP00000353575,ENSP00000353731,ENSP00000354458,ENSP00000356399,ENSP00000357722,ENSP00000357727,ENSP00000358165,ENSP00000360522,ENSP00000362399…	ADAM10,ANO6,BST1,C4BPB,C5,C7,C8A,CD38,CD81,CFD,CFH,CLU,CTSG,DNAJA3,DPP4,EIF2B3,FCGR1A,IL18,LTF,PGLYRP2,PLVAP,RBP4,S100A8,S100A9,SERPING1,STXBP1
Biological process	GO:0051707	response to other organism	25	835	0.03	ENSP00000002165,ENSP00000005260,ENSP00000216336,ENSP00000225275,ENSP00000231751,ENSP00000233997,ENSP00000234347,ENSP00000280357,ENSP00000285381,ENSP00000296161,ENSP00000296435,ENSP00000302621,ENSP00000311032,ENSP00000315130,ENSP00000328359,ENSP00000333657,ENSP00000339587,ENSP00000345968,ENSP00000357722,ENSP00000357726,ENSP00000357727,ENSP00000362108,ENSP00000363973,ENSP00000367309,ENSP00000386284	ALAD,ALPL,AZU1,BAIAP2L1,CA3,CAMP,CASP3,CLU,CTSG,DEFA3,DFNA5,DTX3L,FUCA2,IL18,LCN2,LRG1,LTF,MAOB,MPO,MX2,PGLYRP2,PRTN3,S100A12,S100A8,S100A9
Biological process	GO:0032508	DNA duplex unwinding	5	53	0.0328	ENSP00000262105,ENSP00000264156,ENSP00000265056,ENSP00000307288,ENSP00000358159	ASCC3,MCM2,MCM4,MCM6,MCM7
Biological process	GO:0045123	cellular extravasation	4	31	0.0329	ENSP00000233997,ENSP00000234347,ENSP00000282588,ENSP00000379350	AZU1,ITGA1,ITGB1,PRTN3
Biological process	GO:0043281	regulation of cysteine-type endopeptidase activity involved in apoptotic process	10	209	0.0354	ENSP00000217244,ENSP00000262375,ENSP00000263212,ENSP00000311032,ENSP00000311165,ENSP00000340989,ENSP00000357722,ENSP00000357727,ENSP00000360316,ENSP00000361405	AQP1,CASP3,CSNK2A1,DHCR24,DNAJA3,MMP9,PPM1F,S100A8,S100A9,SFN
Biological process	GO:0051704	multi-organism process	52	2222	0.0354	ENSP00000002165,ENSP00000005260,ENSP00000216336,ENSP00000225275,ENSP00000226279,ENSP00000231751,ENSP00000233997,ENSP00000234347,ENSP00000250244,ENSP00000254508,ENSP00000254810,ENSP00000263645,ENSP00000264670,ENSP00000280357,ENSP00000285381,ENSP00000286713,ENSP00000295897,ENSP00000296161,ENSP00000296435,ENSP00000302621,ENSP00000309714,ENSP00000311032,ENSP00000311165,ENSP00000315130,ENSP00000323696…	ABAT,ALAD,ALB,ALPL,AP1M2,AQP1,AZU1,B4GALT1,BAIAP2L1,CA3,CAMP,CASP3,CD38,CD81,CFH,CLU,CRTAP,CST3,CTSG,DAG1,DEFA3,DFNA5,DPP4,DTX3L,F11R,FUCA2,H3F3B,IL18,ITGB1,LCN2,LRG1,LTF,MAOB,MMP9,MPO,MX2,NSUN2,NUP210,NUP43,PGLYRP2,PRTN3,RBM15,RCC1,RPS6,S100A12,S100A8,S100A9,SGPL1,SH3PXD2B,STOM,TDRD7,TDRKH
Biological process	GO:0016485	protein processing	8	142	0.0372	ENSP00000216336,ENSP00000225719,ENSP00000260408,ENSP00000265162,ENSP00000296046,ENSP00000311032,ENSP00000360316,ENSP00000478310	ADAM10,CASP3,CPA3,CPD,CTSG,DHCR24,ENPEP,SPCS1
Biological process	GO:0009605	response to external stimulus	45	1857	0.0375	ENSP00000002165,ENSP00000005260,ENSP00000078429,ENSP00000175506,ENSP00000216336,ENSP00000223642,ENSP00000225275,ENSP00000231751,ENSP00000233997,ENSP00000234347,ENSP00000264108,ENSP00000265131,ENSP00000280357,ENSP00000282588,ENSP00000285381,ENSP00000295897,ENSP00000296161,ENSP00000296435,ENSP00000302579,ENSP00000302621,ENSP00000307260,ENSP00000309539,ENSP00000311032,ENSP00000311165,ENSP00000315130…	ABHD12,ALAD,ALB,ALPL,ANO6,AQP1,ASNS,AZU1,BAIAP2L1,C5,CA3,CAMP,CASP3,CLU,CST3,CTSG,DAG1,DEFA3,DFNA5,DPYSL2,DTX3L,FUCA2,GNA11,HAT1,IL18,ITGA1,ITGA6,LAMB2,LCN2,LRG1,LTF,MAOB,MPO,MX2,PARVA,PGLYRP2,PRTN3,PSPH,S100A12,S100A8,S100A9,SCEL,SPTAN1,TBL2,TNC
Biological process	GO:0010710	regulation of collagen catabolic process	2	3	0.0375	ENSP00000379350,ENSP00000381448	CST3,ITGB1
Biological process	GO:0030185	nitric oxide transport	2	3	0.0375	ENSP00000311165,ENSP00000333994	AQP1,HBB
Biological process	GO:0042493	response to drug	26	900	0.0375	ENSP00000078429,ENSP00000175506,ENSP00000181383,ENSP00000183605,ENSP00000226279,ENSP00000251595,ENSP00000263212,ENSP00000265131,ENSP00000285381,ENSP00000301242,ENSP00000301732,ENSP00000307288,ENSP00000311032,ENSP00000311165,ENSP00000333994,ENSP00000343027,ENSP00000345179,ENSP00000357722,ENSP00000360522,ENSP00000367309,ENSP00000368678,ENSP00000379845,ENSP00000381448,ENSP00000386284,ENSP00000441434…	ABAT,ABCA3,ABCA8,AGRN,ALAD,APOD,AQP1,ASNS,CA3,CASP3,CD38,CLDN18,CPB2,CST3,GNA11,GNAI1,HBA2,HBB,MAOB,MCM7,NNMT,PPM1F,PPP1R14A,RBP4,S100A8,TNC
Biological process	GO:0046946	hydroxylysine metabolic process	2	3	0.0375	ENSP00000196061,ENSP00000282903	PLOD1,PLOD2
Biological process	GO:0046947	hydroxylysine biosynthetic process	2	3	0.0375	ENSP00000196061,ENSP00000282903	PLOD1,PLOD2
Biological process	GO:0007596	blood coagulation	12	288	0.0387	ENSP00000078429,ENSP00000181383,ENSP00000234347,ENSP00000243611,ENSP00000254810,ENSP00000261405,ENSP00000278407,ENSP00000323929,ENSP00000333994,ENSP00000362399,ENSP00000409126,ENSP00000416066	A2M,ANO6,C4BPB,CPB2,GNA11,H3F3B,HBB,PRTN3,SERPINA1,SERPING1,STXBP1,VWF
Biological process	GO:0009225	nucleotide-sugar metabolic process	4	33	0.0387	ENSP00000268261,ENSP00000353910,ENSP00000386597,ENSP00000404718	DPAGT1,FUT8,MGAT1,PMM2
Biological process	GO:0030029	actin filament-based process	17	493	0.0387	ENSP00000005260,ENSP00000240123,ENSP00000259365,ENSP00000288235,ENSP00000298159,ENSP00000307292,ENSP00000311165,ENSP00000316891,ENSP00000322804,ENSP00000334008,ENSP00000345259,ENSP00000357005,ENSP00000357727,ENSP00000363071,ENSP00000379350,ENSP00000407685,ENSP00000470298	AQP1,BAIAP2L1,CFL2,DES,EPB41,F11R,ITGB1,LIMCH1,MTSS1,MYH14,MYO1E,PARVA,PRKCDBP,S100A9,SORBS3,TMOD1,TNXB
Biological process	GO:0044146	negative regulation of growth of symbiont involved in interaction with host	3	15	0.039	ENSP00000216336,ENSP00000225275,ENSP00000296435	CAMP,CTSG,MPO
Biological process	GO:0043604	amide biosynthetic process	17	495	0.0397	ENSP00000081029,ENSP00000175506,ENSP00000253099,ENSP00000259469,ENSP00000270625,ENSP00000312311,ENSP00000320184,ENSP00000320658,ENSP00000353575,ENSP00000354086,ENSP00000363999,ENSP00000369757,ENSP00000400870,ENSP00000418008,ENSP00000435777,ENSP00000452909,ENSP00000480476	AARSD1,ASNS,EIF2B3,MRPL37,MRPL4,MRPL46,MRPL50,MRPS22,MRPS23,MRPS35,OPLAH,RPL28,RPL35,RPS11,RPS13,RPS6,YARS2
Biological process	GO:0002064	epithelial cell development	9	179	0.04	ENSP00000259365,ENSP00000288235,ENSP00000340989,ENSP00000357005,ENSP00000369055,ENSP00000375649,ENSP00000381448,ENSP00000388325,ENSP00000438262	B4GALT1,CST3,F11R,LAMB2,MYADM,MYO1E,SFN,TJP2,TMOD1
Biological process	GO:0019439	aromatic compound catabolic process	16	453	0.04	ENSP00000259469,ENSP00000263035,ENSP00000263368,ENSP00000265627,ENSP00000270625,ENSP00000298198,ENSP00000311032,ENSP00000339479,ENSP00000359211,ENSP00000367086,ENSP00000367309,ENSP00000369757,ENSP00000404718,ENSP00000435777,ENSP00000452909,ENSP00000472474	ACOT7,BLVRB,CASP3,DHTKD1,DPYD,IL4I1,MAOB,MGAT1,NT5C2,PGM2L1,PON3,RPL28,RPL35,RPS11,RPS13,RPS6
Biological process	GO:0072524	pyridine-containing compound metabolic process	7	113	0.04	ENSP00000226279,ENSP00000263035,ENSP00000265016,ENSP00000298198,ENSP00000301149,ENSP00000365773,ENSP00000441434	BST1,CD38,DHTKD1,GPD1,NNMT,PGM2L1,PSAT1
Biological process	GO:0031347	regulation of defense response	21	676	0.0412	ENSP00000181383,ENSP00000223642,ENSP00000226218,ENSP00000231751,ENSP00000243611,ENSP00000262375,ENSP00000263645,ENSP00000265016,ENSP00000278407,ENSP00000280357,ENSP00000296161,ENSP00000315130,ENSP00000322061,ENSP00000323929,ENSP00000345179,ENSP00000345968,ENSP00000354458,ENSP00000356399,ENSP00000357722,ENSP00000357726,ENSP00000357727	A2M,APOD,BST1,C4BPB,C5,C7,C8A,CD81,CFH,CLU,CPB2,DNAJA3,DTX3L,IL18,LTF,PGLYRP2,S100A12,S100A8,S100A9,SERPING1,VTN
Biological process	GO:0042339	keratan sulfate metabolic process	4	34	0.0412	ENSP00000266718,ENSP00000268695,ENSP00000343924,ENSP00000369055	B4GALT1,GALNS,LUM,PRELP
Biological process	GO:0044419	interspecies interaction between organisms	22	724	0.0423	ENSP00000216336,ENSP00000231751,ENSP00000233997,ENSP00000250244,ENSP00000254508,ENSP00000263645,ENSP00000286713,ENSP00000295897,ENSP00000296435,ENSP00000311165,ENSP00000328359,ENSP00000342262,ENSP00000345968,ENSP00000353731,ENSP00000356399,ENSP00000357005,ENSP00000357726,ENSP00000357727,ENSP00000358799,ENSP00000362937,ENSP00000379350,ENSP00000442600	ALB,AP1M2,AQP1,AZU1,CAMP,CD81,CFH,CTSG,DAG1,DEFA3,DPP4,F11R,ITGB1,LTF,NUP210,NUP43,PGLYRP2,RBM15,RCC1,S100A12,S100A9,STOM
Biological process	GO:0065003	protein-containing complex assembly	38	1514	0.0436	ENSP00000226218,ENSP00000233710,ENSP00000251595,ENSP00000254810,ENSP00000261405,ENSP00000264108,ENSP00000265056,ENSP00000280551,ENSP00000286713,ENSP00000309714,ENSP00000315130,ENSP00000326579,ENSP00000333657,ENSP00000333667,ENSP00000333994,ENSP00000342858,ENSP00000345259,ENSP00000353785,ENSP00000354762,ENSP00000356591,ENSP00000357838,ENSP00000358272,ENSP00000362937,ENSP00000367263,ENSP00000369055…	ACADL,AHNAK,ALAD,ANO6,APOC1,B4GALT1,CLU,COA3,DPAGT1,EPB41,FERMT2,GPX3,H3F3B,HAT1,HBA2,HBB,HCCS,ILK,MCM2,MX2,NDUFAF4,OAT,RCC1,RNF213,SEC24A,SEC24D,SERPINA1,SH3PXD2B,SHMT2,SLC9A3R2,SOAT1,STOM,TPPP,TPPP3,TSPAN4,UQCC2,VTN,VWF
Biological process	GO:0006004	fucose metabolic process	3	16	0.0437	ENSP00000002165,ENSP00000353910,ENSP00000363603	FUCA1,FUCA2,FUT8
Biological process	GO:1903053	regulation of extracellular matrix organization	4	35	0.0439	ENSP00000181383,ENSP00000353731,ENSP00000381448,ENSP00000442600	CPB2,CST3,DAG1,DPP4
Biological process	GO:0030036	actin cytoskeleton organization	15	418	0.0445	ENSP00000005260,ENSP00000240123,ENSP00000259365,ENSP00000298159,ENSP00000307292,ENSP00000311165,ENSP00000316891,ENSP00000322804,ENSP00000334008,ENSP00000345259,ENSP00000357005,ENSP00000357727,ENSP00000379350,ENSP00000407685,ENSP00000470298	AQP1,BAIAP2L1,CFL2,EPB41,F11R,ITGB1,LIMCH1,MTSS1,MYH14,PARVA,PRKCDBP,S100A9,SORBS3,TMOD1,TNXB
Biological process	GO:0034613	cellular protein localization	35	1367	0.0459	ENSP00000250244,ENSP00000254508,ENSP00000259469,ENSP00000262375,ENSP00000263245,ENSP00000263645,ENSP00000266087,ENSP00000268261,ENSP00000270625,ENSP00000280551,ENSP00000309714,ENSP00000315130,ENSP00000318165,ENSP00000340672,ENSP00000342262,ENSP00000342858,ENSP00000347626,ENSP00000356540,ENSP00000357005,ENSP00000358674,ENSP00000362399,ENSP00000366395,ENSP00000368678,ENSP00000369757,ENSP00000370377…	AGRN,AKAP12,AMACR,AP1M2,ARFGAP3,ARMCX3,CD81,CLU,DAG1,DNAJA3,F11R,FBXO7,FERMT2,GOLGB1,MYADM,NUDCD3,NUP210,NUP43,OS9,PITRM1,PMM2,RPL28,RPL35,RPS11,RPS13,RPS6,SEC24A,SEC24D,SH3PXD2B,SPCS1,STX11,STXBP1,SYVN1,TSPAN14,UBL4A
Biological process	GO:0050776	regulation of immune response	25	873	0.046	ENSP00000181383,ENSP00000216336,ENSP00000223642,ENSP00000226218,ENSP00000226279,ENSP00000231751,ENSP00000243611,ENSP00000262375,ENSP00000263645,ENSP00000278407,ENSP00000280357,ENSP00000315130,ENSP00000322061,ENSP00000323929,ENSP00000332139,ENSP00000345968,ENSP00000353575,ENSP00000354458,ENSP00000356399,ENSP00000357722,ENSP00000357727,ENSP00000358165,ENSP00000362399,ENSP00000379350,ENSP00000420298	A2M,C4BPB,C5,C7,C8A,CD200,CD38,CD81,CFD,CFH,CLU,CPB2,CTSG,DNAJA3,EIF2B3,FCGR1A,IL18,ITGB1,LTF,PGLYRP2,S100A8,S100A9,SERPING1,STXBP1,VTN
Biological process	GO:0007528	neuromuscular junction development	4	36	0.0471	ENSP00000262375,ENSP00000265131,ENSP00000356515,ENSP00000388325	DNAJA3,LAMB2,TNC,UTRN
Biological process	GO:0033036	macromolecule localization	52	2268	0.0471	ENSP00000214869,ENSP00000250244,ENSP00000254508,ENSP00000259469,ENSP00000262375,ENSP00000263245,ENSP00000263645,ENSP00000266087,ENSP00000268261,ENSP00000270625,ENSP00000280551,ENSP00000286091,ENSP00000296161,ENSP00000299705,ENSP00000301732,ENSP00000309714,ENSP00000315130,ENSP00000318165,ENSP00000333657,ENSP00000340672,ENSP00000342262,ENSP00000342858,ENSP00000345179,ENSP00000347626,ENSP00000353720…	ABCA3,ABCA8,AGRN,AKAP12,AMACR,ANO6,AP1M2,APOC1,APOD,ARFGAP3,ARMCX3,CD81,CES1,CLU,DAG1,DHCR24,DNAJA3,DTX3L,F11R,FBXO7,FERMT2,GOLGB1,MX2,MYADM,NUDCD3,NUP210,NUP43,OS9,PDIA4,PITRM1,PMM2,RAB4A,RBP4,RPL28,RPL35,RPS11,RPS13,RPS6,S100A12,SEC24A,SEC24D,SH3PXD2B,SOAT1,SPCS1,STX11,STXBP1,SYVN1,TMED1,TMED3,TSPAN14,UBL4A,VPS53
Biological process	GO:0007160	cell-matrix adhesion	7	119	0.0484	ENSP00000226218,ENSP00000282588,ENSP00000342858,ENSP00000379350,ENSP00000379975,ENSP00000386896,ENSP00000442600	DAG1,FERMT2,ILK,ITGA1,ITGA6,ITGB1,VTN
Biological process	GO:0007597	blood coagulation, intrinsic pathway	3	17	0.0484	ENSP00000261405,ENSP00000278407,ENSP00000323929	A2M,SERPING1,VWF
Biological process	GO:0010716	negative regulation of extracellular matrix disassembly	2	4	0.0484	ENSP00000353731,ENSP00000381448	CST3,DPP4
Biological process	GO:0016137	glycoside metabolic process	3	17	0.0484	ENSP00000002165,ENSP00000218516,ENSP00000363603	FUCA1,FUCA2,GLA
Biological process	GO:0032119	sequestering of zinc ion	2	4	0.0484	ENSP00000357722,ENSP00000357727	S100A8,S100A9
Biological process	GO:0033214	siderophore-dependent iron import into cell	2	4	0.0484	ENSP00000231751,ENSP00000362108	LCN2,LTF
Biological process	GO:0033627	cell adhesion mediated by integrin	3	17	0.0484	ENSP00000226218,ENSP00000379350,ENSP00000386896	ITGA6,ITGB1,VTN
Biological process	GO:0070131	positive regulation of mitochondrial translation	3	17	0.0484	ENSP00000312356,ENSP00000354762,ENSP00000476140	COA3,TRMT10C,UQCC2
Biological process	GO:1901700	response to oxygen-containing compound	36	1427	0.0484	ENSP00000005260,ENSP00000078429,ENSP00000175506,ENSP00000181383,ENSP00000183605,ENSP00000216336,ENSP00000225275,ENSP00000226279,ENSP00000251595,ENSP00000263239,ENSP00000265131,ENSP00000280357,ENSP00000285381,ENSP00000301149,ENSP00000301522,ENSP00000311032,ENSP00000311165,ENSP00000319713,ENSP00000333994,ENSP00000343027,ENSP00000345179,ENSP00000353575,ENSP00000357722,ENSP00000360522,ENSP00000361405…	ABAT,AGRN,AGTRAP,ALAD,ALPL,APOD,AQP1,ASNS,BAIAP2L1,CA3,CASP3,CD38,CLDN18,CPB2,CST3,CTSG,DAG1,DDX18,EIF2B3,GNA11,GNAI1,GPD1,GPX3,HBA2,HBB,IL18,MAOB,MMP9,MPO,OVCA2,PRDX2,PSPH,RBP4,S100A8,STXBP1,TNC
Biological process	GO:0030203	glycosaminoglycan metabolic process	8	153	0.0485	ENSP00000266718,ENSP00000268695,ENSP00000327336,ENSP00000343924,ENSP00000345968,ENSP00000363603,ENSP00000368678,ENSP00000369055	AGRN,B4GALT1,BGN,FUCA1,GALNS,LUM,PGLYRP2,PRELP
Biological process	GO:0097435	supramolecular fiber organization	14	383	0.0485	ENSP00000005260,ENSP00000240123,ENSP00000259365,ENSP00000263556,ENSP00000266718,ENSP00000298159,ENSP00000321853,ENSP00000353785,ENSP00000363071,ENSP00000379350,ENSP00000379975,ENSP00000381448,ENSP00000407685,ENSP00000462435	BAIAP2L1,CFL2,CST3,DES,ILK,ITGB1,LUM,P4HA1,SERPINF2,SORBS3,TMOD1,TNXB,TPPP,TPPP3
Cellular component	GO:0044444	cytoplasmic part	239	9377	1.41e-24	ENSP00000002165,ENSP00000005260,ENSP00000081029,ENSP00000163416,ENSP00000175506,ENSP00000196061,ENSP00000214869,ENSP00000216336,ENSP00000217244,ENSP00000218516,ENSP00000219599,ENSP00000222388,ENSP00000225275,ENSP00000226218,ENSP00000226279,ENSP00000226578,ENSP00000231751,ENSP00000233710,ENSP00000233997,ENSP00000234347,ENSP00000236040,ENSP00000236826,ENSP00000239891,ENSP00000240123,ENSP00000244217…	A2M,ABAT,ABCA3,ABCA8,ABCF2,ABHD12,ACADL,ACBD3,ACOT7,ADAM10,ADH1B,ADI1,AGRN,AGTRAP,AHCYL2,AHNAK,AKAP12,ALAD,ALB,ALDH3B1,ALG5,AMACR,ANO6,AOC3,AP1M2,APOC1,APOD,ARFGAP3,ARMCX3,ASCC3,ASNS,ATAD3A,AZU1,B4GALT1,BAIAP2L1,BCAT1,BGN,BLVRB,BST1,C16orf89,CA3,CAMP,CASC4,CASP3,CD38,CEACAM8,CES1,CFD,CFL2,CKB,CLU,COA3,COL6A3,CPA3,CRABP2,CRTAP,CRYM,CSNK2A1,CST3,CTSG,DAG1,DEFA3,DES,DFNA5,DHCR24,DHTKD1,DNAJA3,DPAGT1…
Cellular component	GO:0005737	cytoplasm	261	11238	1.58e-23	ENSP00000002165,ENSP00000005260,ENSP00000078429,ENSP00000081029,ENSP00000163416,ENSP00000171887,ENSP00000175506,ENSP00000196061,ENSP00000214869,ENSP00000216336,ENSP00000217244,ENSP00000218516,ENSP00000219599,ENSP00000222388,ENSP00000225275,ENSP00000226218,ENSP00000226279,ENSP00000226578,ENSP00000231751,ENSP00000233710,ENSP00000233997,ENSP00000234347,ENSP00000236040,ENSP00000236826,ENSP00000239891…	A2M,AARSD1,ABAT,ABCA3,ABCA8,ABCF2,ABHD12,ACADL,ACBD3,ACOT7,ADAM10,ADH1B,ADI1,AGRN,AGTRAP,AHCYL2,AHNAK,AKAP12,ALAD,ALB,ALDH3B1,ALG5,AMACR,ANO6,AOC3,AP1M2,APOC1,APOD,AQP1,AQP4,ARFGAP3,ARMCX3,ASCC3,ASNS,ATAD3A,AZU1,B4GALT1,BAIAP2L1,BCAT1,BGN,BLVRB,BST1,C16orf89,CA3,CAMP,CASC4,CASP3,CD38,CD5L,CEACAM8,CES1,CFD,CFL2,CKB,CLIC2,CLIC3,CLU,COA3,COL6A3,CPA3,CRABP2,CRTAP,CRYM,CSNK2A1,CST3,CTSG,DAG1,DDX18,DEF…
Cellular component	GO:0044424	intracellular part	279	13996	2.13e-15	ENSP00000002165,ENSP00000005260,ENSP00000078429,ENSP00000081029,ENSP00000163416,ENSP00000171887,ENSP00000175506,ENSP00000196061,ENSP00000214869,ENSP00000216252,ENSP00000216336,ENSP00000217109,ENSP00000217244,ENSP00000218516,ENSP00000219599,ENSP00000222388,ENSP00000225275,ENSP00000226218,ENSP00000226279,ENSP00000226578,ENSP00000231751,ENSP00000233710,ENSP00000233997,ENSP00000234347,ENSP00000236040…	A2M,AARSD1,ABAT,ABCA3,ABCA8,ABCF2,ABHD12,ACADL,ACBD3,ACOT7,ADAM10,ADH1B,ADI1,AGRN,AGTRAP,AHCYL2,AHNAK,AKAP12,ALAD,ALB,ALDH3B1,ALG5,AMACR,ANO6,AOC3,AP1M2,APOC1,APOD,AQP1,AQP4,ARFGAP3,ARMCX3,ASCC3,ASNS,ATAD3A,AZU1,B4GALT1,BAIAP2L1,BCAT1,BGN,BLVRB,BST1,C16orf89,CA3,CAMP,CASC4,CASP3,CD38,CD5L,CEACAM8,CES1,CFD,CFL2,CKB,CLIC2,CLIC3,CLU,COA3,COL6A3,CPA3,CRABP2,CRTAP,CRYM,CSNK2A1,CSRP1,CST3,CSTF1,CTSG,DA…
Cellular component	GO:0005622	intracellular	281	14286	7.17e-15	ENSP00000002165,ENSP00000005260,ENSP00000078429,ENSP00000081029,ENSP00000163416,ENSP00000171887,ENSP00000175506,ENSP00000196061,ENSP00000214869,ENSP00000216252,ENSP00000216336,ENSP00000217109,ENSP00000217244,ENSP00000218516,ENSP00000219599,ENSP00000222388,ENSP00000225275,ENSP00000226218,ENSP00000226279,ENSP00000226578,ENSP00000231751,ENSP00000233710,ENSP00000233997,ENSP00000234347,ENSP00000236040…	A2M,AARSD1,ABAT,ABCA3,ABCA8,ABCF2,ABHD12,ACADL,ACBD3,ACOT7,ADAM10,ADH1B,ADI1,AGRN,AGTRAP,AHCYL2,AHNAK,AKAP12,ALAD,ALB,ALDH3B1,ALG5,AMACR,ANO6,AOC3,AP1M2,APOC1,APOD,AQP1,AQP4,ARFGAP3,ARMCX3,ASCC3,ASNS,ATAD3A,AZU1,B4GALT1,BAIAP2L1,BCAT1,BGN,BLVRB,BST1,C16orf89,CA3,CAMP,CASC4,CASP3,CD38,CD5L,CEACAM8,CES1,CFD,CFL2,CKB,CLIC2,CLIC3,CLU,COA3,COL6A3,CPA3,CRABP2,CRTAP,CRYM,CSNK2A1,CSRP1,CST3,CSTF1,CTSG,DA…
Cellular component	GO:0005623	cell	298	16271	4.44e-14	ENSP00000002165,ENSP00000005260,ENSP00000078429,ENSP00000081029,ENSP00000163416,ENSP00000171887,ENSP00000175506,ENSP00000181383,ENSP00000183605,ENSP00000196061,ENSP00000214869,ENSP00000216252,ENSP00000216336,ENSP00000217109,ENSP00000217244,ENSP00000218516,ENSP00000219599,ENSP00000222388,ENSP00000223642,ENSP00000225275,ENSP00000225719,ENSP00000226218,ENSP00000226279,ENSP00000226578,ENSP00000227155…	A2M,AARSD1,ABAT,ABCA3,ABCA8,ABCF2,ABHD12,ACADL,ACBD3,ACOT7,ADAM10,ADH1B,ADI1,AGRN,AGTRAP,AHCYL2,AHNAK,AKAP12,ALAD,ALB,ALDH3B1,ALG5,ALPL,AMACR,ANO6,AOC3,AP1M2,APOC1,APOD,AQP1,AQP4,ARFGAP3,ARMCX3,ASCC3,ASNS,ATAD3A,AZU1,B4GALT1,BAIAP2L1,BCAT1,BGN,BLVRB,BST1,C16orf89,C4BPB,C5,C7,C8A,CA3,CAMP,CASC4,CASP3,CD200,CD38,CD5L,CD81,CD82,CEACAM8,CES1,CFD,CFL2,CKB,CLDN18,CLIC2,CLIC3,CLU,COA3,COL6A3,CPA3,CPB2,C…
Cellular component	GO:0044464	cell part	297	16244	1.83e-13	ENSP00000002165,ENSP00000005260,ENSP00000078429,ENSP00000081029,ENSP00000163416,ENSP00000171887,ENSP00000175506,ENSP00000183605,ENSP00000196061,ENSP00000214869,ENSP00000216252,ENSP00000216336,ENSP00000217109,ENSP00000217244,ENSP00000218516,ENSP00000219599,ENSP00000222388,ENSP00000223642,ENSP00000225275,ENSP00000225719,ENSP00000226218,ENSP00000226279,ENSP00000226578,ENSP00000227155,ENSP00000231751…	A2M,AARSD1,ABAT,ABCA3,ABCA8,ABCF2,ABHD12,ACADL,ACBD3,ACOT7,ADAM10,ADH1B,ADI1,AGRN,AGTRAP,AHCYL2,AHNAK,AKAP12,ALAD,ALB,ALDH3B1,ALG5,ALPL,AMACR,ANO6,AOC3,AP1M2,APOC1,APOD,AQP1,AQP4,ARFGAP3,ARMCX3,ASCC3,ASNS,ATAD3A,AZU1,B4GALT1,BAIAP2L1,BCAT1,BGN,BLVRB,BST1,C16orf89,C4BPB,C5,C7,C8A,CA3,CAMP,CASC4,CASP3,CD200,CD38,CD5L,CD81,CD82,CEACAM8,CES1,CFD,CFL2,CKB,CLDN18,CLIC2,CLIC3,CLU,COA3,COL6A3,CPA3,CPD,CR…
Cellular component	GO:0030141	secretory granule	48	828	1.18e-12	ENSP00000002165,ENSP00000216336,ENSP00000218516,ENSP00000225275,ENSP00000226279,ENSP00000226578,ENSP00000231751,ENSP00000233997,ENSP00000234347,ENSP00000236826,ENSP00000244336,ENSP00000260408,ENSP00000261405,ENSP00000265016,ENSP00000268695,ENSP00000278407,ENSP00000282588,ENSP00000286713,ENSP00000295897,ENSP00000296046,ENSP00000296435,ENSP00000301732,ENSP00000302621,ENSP00000315130,ENSP00000316152…	A2M,ABCA3,ADAM10,ALAD,ALB,ALDH3B1,ANO6,AZU1,B4GALT1,BST1,CAMP,CD38,CEACAM8,CFD,CLU,CPA3,CST3,CTSG,DEFA3,FUCA1,FUCA2,GALNS,GLA,HBB,ITGA1,LCN2,LRG1,LTF,MANBA,MMP8,MMP9,MPO,ORM2,PRTN3,RAB4A,S100A12,S100A8,S100A9,SERPINA1,SERPINF2,SERPING1,SFTPC,SPTAN1,STOM,STXBP1,THBS2,TSPAN14,VWF
Cellular component	GO:0060205	cytoplasmic vesicle lumen	30	340	8.01e-12	ENSP00000002165,ENSP00000216336,ENSP00000218516,ENSP00000225275,ENSP00000231751,ENSP00000233997,ENSP00000234347,ENSP00000236826,ENSP00000251595,ENSP00000261405,ENSP00000268695,ENSP00000278407,ENSP00000295897,ENSP00000296435,ENSP00000302621,ENSP00000315130,ENSP00000321853,ENSP00000323929,ENSP00000328359,ENSP00000332139,ENSP00000333994,ENSP00000357722,ENSP00000357726,ENSP00000357727,ENSP00000361824…	A2M,ALAD,ALB,AZU1,CAMP,CFD,CLU,CTSG,DEFA3,FUCA1,FUCA2,GALNS,GLA,HBA2,HBB,LCN2,LRG1,LTF,MMP8,MPO,ORM2,PRTN3,S100A12,S100A8,S100A9,SERPINA1,SERPINF2,SERPING1,SPTAN1,VWF
Cellular component	GO:0012505	endomembrane system	125	4347	1.62e-11	ENSP00000002165,ENSP00000163416,ENSP00000196061,ENSP00000214869,ENSP00000216336,ENSP00000218516,ENSP00000225275,ENSP00000226218,ENSP00000226279,ENSP00000226578,ENSP00000231751,ENSP00000233997,ENSP00000234347,ENSP00000236040,ENSP00000236826,ENSP00000239891,ENSP00000244336,ENSP00000248958,ENSP00000250244,ENSP00000254508,ENSP00000260408,ENSP00000261405,ENSP00000261745,ENSP00000263245,ENSP00000263556…	A2M,ABCA3,ACBD3,ADAM10,AGRN,AGTRAP,AHCYL2,ALAD,ALB,ALDH3B1,ALG5,ANO6,AOC3,AP1M2,APOC1,APOD,AQP1,ARFGAP3,AZU1,B4GALT1,BGN,BST1,CAMP,CASC4,CD38,CEACAM8,CES1,CFD,CLU,COL6A3,CPA3,CRABP2,CRTAP,CST3,CTSG,DAG1,DEFA3,DHCR24,DPAGT1,DPY19L1,DTX3L,FCGR1A,FUCA1,FUCA2,FUT8,GALNS,GALNT1,GALNT2,GLA,GLIPR2,GOLGA5,GOLGB1,HBB,ITGA1,ITGB1,LAMB2,LCN2,LEPRE1,LEPREL2,LMO7,LRG1,LTF,LUM,MANBA,MGAT1,MMP8,MMP9,MPO,MRPS23,…
Cellular component	GO:0099503	secretory vesicle	49	948	2.34e-11	ENSP00000002165,ENSP00000216336,ENSP00000218516,ENSP00000225275,ENSP00000226279,ENSP00000226578,ENSP00000231751,ENSP00000233997,ENSP00000234347,ENSP00000236826,ENSP00000244336,ENSP00000260408,ENSP00000261405,ENSP00000265016,ENSP00000268695,ENSP00000278407,ENSP00000282588,ENSP00000286713,ENSP00000295897,ENSP00000296046,ENSP00000296435,ENSP00000301732,ENSP00000302621,ENSP00000315130,ENSP00000316152…	A2M,ABCA3,ADAM10,ALAD,ALB,ALDH3B1,ANO6,AZU1,B4GALT1,BST1,CAMP,CD38,CEACAM8,CFD,CLU,CPA3,CST3,CTSG,DEFA3,FUCA1,FUCA2,GALNS,GLA,HBB,ITGA1,LCN2,LRG1,LTF,MANBA,MMP8,MMP9,MPO,ORM2,PRTN3,RAB4A,S100A12,S100A8,S100A9,SERPINA1,SERPINF2,SERPING1,SFTPC,SPTAN1,STOM,STX11,STXBP1,THBS2,TSPAN14,VWF
Cellular component	GO:0044421	extracellular region part	60	1375	3.84e-11	ENSP00000002165,ENSP00000181383,ENSP00000223642,ENSP00000225275,ENSP00000225719,ENSP00000226218,ENSP00000231751,ENSP00000233997,ENSP00000236826,ENSP00000243611,ENSP00000244336,ENSP00000251595,ENSP00000261405,ENSP00000263645,ENSP00000265131,ENSP00000265627,ENSP00000266718,ENSP00000280357,ENSP00000284322,ENSP00000286091,ENSP00000295550,ENSP00000295897,ENSP00000296046,ENSP00000296435,ENSP00000299198…	ABI3BP,AGRN,AHNAK,ALB,ALPL,APOC1,APOD,AQP1,AZU1,BGN,C4BPB,C5,C8A,CAMP,CD5L,CD81,CEACAM8,CFH,CKB,CLU,COL6A3,CPA3,CPB2,CPD,CRTAP,CST3,DAG1,DEFA3,FUCA2,GPX3,HBA2,HBB,IL18,ITGA6,LAMB2,LCN2,LRG1,LTF,LUM,MMP8,MMP9,MPO,ORM2,PCYOX1,PDIA4,PON3,PRELP,RAB4A,RBP4,S100A8,S100A9,SERPINA1,SERPINF2,SFN,SFTPC,THBS2,TNC,TNXB,VTN,VWF
Cellular component	GO:0034774	secretory granule lumen	28	323	5.05e-11	ENSP00000002165,ENSP00000216336,ENSP00000218516,ENSP00000225275,ENSP00000231751,ENSP00000233997,ENSP00000234347,ENSP00000236826,ENSP00000261405,ENSP00000268695,ENSP00000278407,ENSP00000295897,ENSP00000296435,ENSP00000302621,ENSP00000315130,ENSP00000321853,ENSP00000323929,ENSP00000328359,ENSP00000332139,ENSP00000357722,ENSP00000357726,ENSP00000357727,ENSP00000361824,ENSP00000362108,ENSP00000363603…	A2M,ALAD,ALB,AZU1,CAMP,CFD,CLU,CTSG,DEFA3,FUCA1,FUCA2,GALNS,GLA,LCN2,LRG1,LTF,MMP8,MPO,ORM2,PRTN3,S100A12,S100A8,S100A9,SERPINA1,SERPINF2,SERPING1,SPTAN1,VWF
Cellular component	GO:0043227	membrane-bounded organelle	234	11244	8.9e-11	ENSP00000002165,ENSP00000005260,ENSP00000081029,ENSP00000163416,ENSP00000196061,ENSP00000214869,ENSP00000216252,ENSP00000216336,ENSP00000217109,ENSP00000217244,ENSP00000218516,ENSP00000219599,ENSP00000222388,ENSP00000225275,ENSP00000226218,ENSP00000226279,ENSP00000226578,ENSP00000231751,ENSP00000233710,ENSP00000233997,ENSP00000234347,ENSP00000236040,ENSP00000236826,ENSP00000238647,ENSP00000239891…	A2M,ABAT,ABCA3,ABCA8,ABCF2,ACADL,ACBD3,ACOT7,ADAM10,ADH1B,ADI1,AGRN,AGTRAP,AHCYL2,AHNAK,ALAD,ALB,ALDH3B1,ALG5,ALPL,AMACR,ANO6,AOC3,AP1M2,APOC1,APOD,AQP1,ARFGAP3,ARMCX3,ASCC3,ATAD3A,AZU1,B4GALT1,BAIAP2L1,BCAT1,BGN,BLVRB,BST1,CAMP,CASC4,CASP3,CD38,CD81,CEACAM8,CES1,CFD,CFL2,CKB,CLIC2,CLIC3,CLU,COA3,COL6A3,CPA3,CRABP2,CRTAP,CRYM,CSNK2A1,CSRP1,CST3,CSTF1,CTSG,DAG1,DDX18,DEFA3,DES,DHCR24,DHTKD1,DNAJA3…
Cellular component	GO:0043226	organelle	248	12432	4.93e-10	ENSP00000002165,ENSP00000005260,ENSP00000078429,ENSP00000081029,ENSP00000163416,ENSP00000171887,ENSP00000196061,ENSP00000214869,ENSP00000216252,ENSP00000216336,ENSP00000217109,ENSP00000217244,ENSP00000218516,ENSP00000219599,ENSP00000222388,ENSP00000225275,ENSP00000226218,ENSP00000226279,ENSP00000226578,ENSP00000231751,ENSP00000233710,ENSP00000233997,ENSP00000234347,ENSP00000236040,ENSP00000236826…	A2M,ABAT,ABCA3,ABCA8,ABCF2,ACADL,ACBD3,ACOT7,ADAM10,ADH1B,ADI1,AGRN,AGTRAP,AHCYL2,AHNAK,AKAP12,ALAD,ALB,ALDH3B1,ALG5,ALPL,AMACR,ANO6,AOC3,AP1M2,APOC1,APOD,AQP1,ARFGAP3,ARMCX3,ASCC3,ATAD3A,AZU1,B4GALT1,BAIAP2L1,BCAT1,BGN,BLVRB,BST1,CAMP,CASC4,CASP3,CD38,CD81,CEACAM8,CES1,CFD,CFL2,CKB,CLIC2,CLIC3,CLU,COA3,COL6A3,CPA3,CRABP2,CRTAP,CRYM,CSNK2A1,CSRP1,CST3,CSTF1,CTSG,DAG1,DDX18,DEFA3,DES,DHCR24,DHTKD1…
Cellular component	GO:0005576	extracellular region	83	2505	8.11e-10	ENSP00000002165,ENSP00000181383,ENSP00000218516,ENSP00000223642,ENSP00000225275,ENSP00000225719,ENSP00000226218,ENSP00000231751,ENSP00000233997,ENSP00000234347,ENSP00000236826,ENSP00000243611,ENSP00000244336,ENSP00000251595,ENSP00000254810,ENSP00000261405,ENSP00000263645,ENSP00000265016,ENSP00000265131,ENSP00000265627,ENSP00000266718,ENSP00000268695,ENSP00000269195,ENSP00000278407,ENSP00000280357…	A2M,ABI3BP,AGRN,AHNAK,ALAD,ALB,ALPL,APOC1,APOD,AQP1,AZU1,BGN,BST1,C4BPB,C5,C7,C8A,CAMP,CD5L,CD81,CEACAM8,CFD,CFH,CKB,CLU,COL6A3,CPA3,CPB2,CPD,CRTAP,CST3,DAG1,DEFA3,DPP4,FUCA1,FUCA2,GALNS,GALNT1,GALNT2,GLA,GPX3,H3F3B,HBA2,HBB,HSPB6,IL18,IL4I1,ITGA6,LAMB2,LCN2,LRG1,LSAMP,LTF,LUM,MMP8,MMP9,MPO,ORM2,PCYOX1,PDIA4,PGLYRP2,PON3,PRELP,PRTN3,RAB4A,RBP4,S100A12,S100A8,S100A9,SERPINA1,SERPINF2,SERPING1,SFN,…
Cellular component	GO:0043229	intracellular organelle	244	12193	9.23e-10	ENSP00000002165,ENSP00000005260,ENSP00000081029,ENSP00000163416,ENSP00000171887,ENSP00000196061,ENSP00000214869,ENSP00000216252,ENSP00000216336,ENSP00000217109,ENSP00000217244,ENSP00000218516,ENSP00000219599,ENSP00000222388,ENSP00000225275,ENSP00000226218,ENSP00000226279,ENSP00000226578,ENSP00000231751,ENSP00000233710,ENSP00000233997,ENSP00000234347,ENSP00000236040,ENSP00000236826,ENSP00000238647…	A2M,ABAT,ABCA3,ABCA8,ABCF2,ACADL,ACBD3,ACOT7,ADAM10,ADH1B,ADI1,AGRN,AGTRAP,AHCYL2,AHNAK,AKAP12,ALAD,ALB,ALDH3B1,ALG5,AMACR,ANO6,AOC3,AP1M2,APOC1,APOD,AQP1,ARFGAP3,ARMCX3,ASCC3,ATAD3A,AZU1,B4GALT1,BAIAP2L1,BCAT1,BGN,BLVRB,BST1,CAMP,CASC4,CASP3,CD38,CEACAM8,CES1,CFD,CFL2,CKB,CLIC2,CLIC3,CLU,COA3,COL6A3,CPA3,CRABP2,CRTAP,CRYM,CSNK2A1,CSRP1,CST3,CSTF1,CTSG,DAG1,DDX18,DEFA3,DES,DHCR24,DHTKD1,DNAJA3,DP…
Cellular component	GO:0031982	vesicle	78	2318	1.76e-09	ENSP00000002165,ENSP00000163416,ENSP00000216336,ENSP00000218516,ENSP00000225275,ENSP00000226279,ENSP00000226578,ENSP00000231751,ENSP00000233997,ENSP00000234347,ENSP00000236826,ENSP00000244336,ENSP00000250244,ENSP00000251595,ENSP00000260408,ENSP00000261386,ENSP00000261405,ENSP00000261789,ENSP00000263645,ENSP00000265016,ENSP00000265162,ENSP00000268695,ENSP00000278407,ENSP00000279036,ENSP00000280551…	A2M,ABCA3,ADAM10,AGTRAP,AHNAK,ALAD,ALB,ALDH3B1,ANO6,AOC3,AP1M2,AQP1,AZU1,B4GALT1,BGN,BST1,CAMP,CD38,CD81,CEACAM8,CFD,CLU,CPA3,CST3,CTSG,DEFA3,DPP4,DTX3L,ENPEP,ENSG00000100926,F11R,FCGR1A,FUCA1,FUCA2,GALNS,GDE1,GLA,GOLGA5,HBA2,HBB,ITGA1,ITGB1,LCN2,LRG1,LTF,MANBA,MMP8,MMP9,MPO,MTSS1,MYO1E,ORM2,PDIA4,PIGT,PRTN3,RAB4A,S100A12,S100A8,S100A9,SEC24A,SEC24D,SERPINA1,SERPINF2,SERPING1,SFTPC,SNTB2,SPTAN1,S…
Cellular component	GO:0044446	intracellular organelle part	194	8882	5.16e-09	ENSP00000002165,ENSP00000005260,ENSP00000081029,ENSP00000163416,ENSP00000196061,ENSP00000214869,ENSP00000216252,ENSP00000216336,ENSP00000217109,ENSP00000217244,ENSP00000218516,ENSP00000219599,ENSP00000222388,ENSP00000225275,ENSP00000226218,ENSP00000226279,ENSP00000226578,ENSP00000231751,ENSP00000233710,ENSP00000233997,ENSP00000234347,ENSP00000236040,ENSP00000236826,ENSP00000238647,ENSP00000239891…	A2M,ABAT,ABCA3,ABCA8,ABCF2,ACADL,ACBD3,ACOT7,ADAM10,ADH1B,AGRN,AGTRAP,ALAD,ALB,ALDH3B1,ALG5,AMACR,ANO6,AP1M2,AQP1,ARFGAP3,ARMCX3,ASCC3,ATAD3A,AZU1,B4GALT1,BAIAP2L1,BGN,BLVRB,BST1,CAMP,CASP3,CD38,CEACAM8,CES1,CFD,CFL2,CLIC3,CLU,COA3,COL6A3,CRABP2,CRTAP,CRYM,CSNK2A1,CST3,CSTF1,CTSG,DAG1,DDX18,DEFA3,DES,DHCR24,DHTKD1,DNAJA3,DPAGT1,DPY19L1,DTX3L,EML1,ENSG00000100926,ESRP1,FCGR1A,FDXR,FERMT2,FUCA1,FUC…
Cellular component	GO:0044422	organelle part	197	9111	7.2e-09	ENSP00000002165,ENSP00000005260,ENSP00000078429,ENSP00000081029,ENSP00000163416,ENSP00000196061,ENSP00000214869,ENSP00000216252,ENSP00000216336,ENSP00000217109,ENSP00000217244,ENSP00000218516,ENSP00000219599,ENSP00000222388,ENSP00000225275,ENSP00000226218,ENSP00000226279,ENSP00000226578,ENSP00000231751,ENSP00000233710,ENSP00000233997,ENSP00000234347,ENSP00000236040,ENSP00000236826,ENSP00000238647…	A2M,ABAT,ABCA3,ABCA8,ABCF2,ACADL,ACBD3,ACOT7,ADAM10,ADH1B,AGRN,AGTRAP,AHNAK,ALAD,ALB,ALDH3B1,ALG5,AMACR,ANO6,AP1M2,AQP1,ARFGAP3,ARMCX3,ASCC3,ATAD3A,AZU1,B4GALT1,BAIAP2L1,BGN,BLVRB,BST1,CAMP,CASP3,CD38,CEACAM8,CES1,CFD,CFL2,CLIC3,CLU,COA3,COL6A3,CRABP2,CRTAP,CRYM,CSNK2A1,CST3,CSTF1,CTSG,DAG1,DDX18,DEFA3,DES,DHCR24,DHTKD1,DNAJA3,DPAGT1,DPY19L1,DTX3L,EML1,ENSG00000100926,ESRP1,FCGR1A,FDXR,FERMT2,FUC…
Cellular component	GO:0031410	cytoplasmic vesicle	74	2226	9.51e-09	ENSP00000002165,ENSP00000163416,ENSP00000216336,ENSP00000218516,ENSP00000225275,ENSP00000226279,ENSP00000226578,ENSP00000231751,ENSP00000233997,ENSP00000234347,ENSP00000236826,ENSP00000244336,ENSP00000250244,ENSP00000251595,ENSP00000260408,ENSP00000261386,ENSP00000261405,ENSP00000261789,ENSP00000265016,ENSP00000265162,ENSP00000268695,ENSP00000278407,ENSP00000279036,ENSP00000280551,ENSP00000282588…	A2M,ABCA3,ADAM10,AGTRAP,ALAD,ALB,ALDH3B1,ANO6,AOC3,AP1M2,AZU1,B4GALT1,BGN,BST1,CAMP,CD38,CEACAM8,CFD,CLU,CPA3,CST3,CTSG,DEFA3,DPP4,DTX3L,ENPEP,ENSG00000100926,F11R,FCGR1A,FUCA1,FUCA2,GALNS,GDE1,GLA,GOLGA5,HBA2,HBB,ITGA1,ITGB1,LCN2,LRG1,LTF,MANBA,MMP8,MMP9,MPO,MTSS1,MYO1E,ORM2,PDIA4,PIGT,PRTN3,RAB4A,S100A12,S100A8,S100A9,SEC24A,SEC24D,SERPINA1,SERPINF2,SERPING1,SFTPC,SNTB2,SPTAN1,STOM,STX11,STXBP1…
Cellular component	GO:0044433	cytoplasmic vesicle part	56	1447	1.13e-08	ENSP00000002165,ENSP00000216336,ENSP00000218516,ENSP00000225275,ENSP00000226279,ENSP00000226578,ENSP00000231751,ENSP00000233997,ENSP00000234347,ENSP00000236826,ENSP00000244336,ENSP00000250244,ENSP00000251595,ENSP00000260408,ENSP00000261386,ENSP00000261405,ENSP00000265016,ENSP00000268695,ENSP00000278407,ENSP00000280551,ENSP00000286713,ENSP00000295897,ENSP00000296161,ENSP00000296435,ENSP00000299705…	A2M,ABCA3,ADAM10,AGTRAP,ALAD,ALB,ALDH3B1,ANO6,AP1M2,AZU1,B4GALT1,BST1,CAMP,CD38,CEACAM8,CFD,CLU,CST3,CTSG,DEFA3,DTX3L,FCGR1A,FUCA1,FUCA2,GALNS,GDE1,GLA,HBA2,HBB,LCN2,LRG1,LTF,MANBA,MMP8,MMP9,MPO,ORM2,PRTN3,RAB4A,S100A12,S100A8,S100A9,SEC24A,SEC24D,SERPINA1,SERPINF2,SERPING1,SFTPC,SNTB2,SPTAN1,STOM,TMED3,TMEM165,TSPAN14,VPS53,VWF
Cellular component	GO:0005615	extracellular space	48	1134	1.45e-08	ENSP00000002165,ENSP00000181383,ENSP00000223642,ENSP00000225275,ENSP00000225719,ENSP00000226218,ENSP00000231751,ENSP00000233997,ENSP00000236826,ENSP00000243611,ENSP00000244336,ENSP00000251595,ENSP00000263645,ENSP00000265627,ENSP00000280357,ENSP00000286091,ENSP00000295897,ENSP00000296046,ENSP00000296435,ENSP00000299198,ENSP00000302621,ENSP00000311165,ENSP00000315130,ENSP00000316152,ENSP00000321853…	AHNAK,ALB,APOC1,APOD,AQP1,AZU1,C4BPB,C5,C8A,CAMP,CD5L,CD81,CEACAM8,CFH,CKB,CLU,CPA3,CPB2,CPD,CRTAP,CST3,DAG1,DEFA3,FUCA2,GPX3,HBA2,HBB,IL18,LCN2,LRG1,LTF,MMP8,MMP9,MPO,ORM2,PCYOX1,PDIA4,PON3,PRELP,RAB4A,RBP4,S100A8,S100A9,SERPINA1,SERPINF2,SFN,SFTPC,VTN
Cellular component	GO:0070013	intracellular organelle lumen	124	5162	1.28e-06	ENSP00000002165,ENSP00000005260,ENSP00000081029,ENSP00000216252,ENSP00000216336,ENSP00000217109,ENSP00000217244,ENSP00000218516,ENSP00000219599,ENSP00000225275,ENSP00000226218,ENSP00000226578,ENSP00000231751,ENSP00000233710,ENSP00000233997,ENSP00000234347,ENSP00000236040,ENSP00000236826,ENSP00000238647,ENSP00000244217,ENSP00000248958,ENSP00000251595,ENSP00000253099,ENSP00000254810,ENSP00000259469…	A2M,ABAT,ACADL,ACOT7,ADAM10,ADH1B,AGRN,AGTRAP,ALAD,ALB,AMACR,ASCC3,ATAD3A,AZU1,BAIAP2L1,BGN,BLVRB,CAMP,CASP3,CES1,CFD,CFL2,CLIC3,CLU,COL6A3,CRABP2,CRTAP,CRYM,CSNK2A1,CST3,CSTF1,CTSG,DAG1,DDX18,DEFA3,DHTKD1,DNAJA3,DTX3L,ESRP1,FDXR,FERMT2,FUCA1,FUCA2,GALNS,GATM,GLA,GNAI1,H3F3B,HAT1,HBA2,HBB,ILK,IRF2BPL,LAMB2,LCN2,LEPRE1,LIG3,LRG1,LTF,LUM,MANBA,MCEE,MCM2,MCM3,MCM4,MCM6,MCM7,METTL1,MMP8,MMP9,MPO,MRPL…
Cellular component	GO:0005775	vacuolar lumen	15	172	4.36e-06	ENSP00000002165,ENSP00000216336,ENSP00000218516,ENSP00000225275,ENSP00000226578,ENSP00000233997,ENSP00000234347,ENSP00000266718,ENSP00000268695,ENSP00000327336,ENSP00000328359,ENSP00000343924,ENSP00000363603,ENSP00000368678,ENSP00000394936	AGRN,AZU1,BGN,CTSG,DEFA3,FUCA1,FUCA2,GALNS,GLA,LUM,MANBA,MPO,ORM2,PRELP,PRTN3
Cellular component	GO:0042582	azurophil granule	14	155	7.24e-06	ENSP00000002165,ENSP00000216336,ENSP00000218516,ENSP00000225275,ENSP00000226578,ENSP00000233997,ENSP00000234347,ENSP00000244336,ENSP00000268695,ENSP00000286713,ENSP00000328359,ENSP00000363603,ENSP00000369055,ENSP00000394936	AZU1,B4GALT1,CEACAM8,CTSG,DEFA3,FUCA1,FUCA2,GALNS,GLA,MANBA,MPO,ORM2,PRTN3,STOM
Cellular component	GO:0031091	platelet alpha granule	11	91	8.96e-06	ENSP00000261405,ENSP00000278407,ENSP00000295897,ENSP00000315130,ENSP00000321853,ENSP00000323929,ENSP00000332139,ENSP00000355751,ENSP00000362399,ENSP00000394936,ENSP00000416066	A2M,ALB,CFD,CLU,ORM2,SERPINA1,SERPINF2,SERPING1,STXBP1,THBS2,VWF
Cellular component	GO:0042581	specific granule	14	159	8.96e-06	ENSP00000231751,ENSP00000236826,ENSP00000244336,ENSP00000260408,ENSP00000265016,ENSP00000286713,ENSP00000296435,ENSP00000302621,ENSP00000361824,ENSP00000362108,ENSP00000394936,ENSP00000396270,ENSP00000409126,ENSP00000473990	ADAM10,ALDH3B1,ANO6,BST1,CAMP,CEACAM8,LCN2,LRG1,LTF,MMP8,ORM2,SPTAN1,STOM,TSPAN14
Cellular component	GO:0005788	endoplasmic reticulum lumen	19	299	9.25e-06	ENSP00000002165,ENSP00000226218,ENSP00000236040,ENSP00000248958,ENSP00000260408,ENSP00000263556,ENSP00000265131,ENSP00000270645,ENSP00000286091,ENSP00000295550,ENSP00000295897,ENSP00000318165,ENSP00000323696,ENSP00000353720,ENSP00000381448,ENSP00000388325,ENSP00000416066,ENSP00000442600,ENSP00000460236	ADAM10,ALB,CES1,COL6A3,CRTAP,CST3,DAG1,FUCA2,LAMB2,LEPRE1,OS9,P4HA1,PDIA4,RCN3,SDF2L1,SERPINA1,SPON1,TNC,VTN
Cellular component	GO:0042555	MCM complex	5	8	1.63e-05	ENSP00000262105,ENSP00000264156,ENSP00000265056,ENSP00000307288,ENSP00000480987	MCM2,MCM3,MCM4,MCM6,MCM7
Cellular component	GO:0031012	extracellular matrix	18	283	1.72e-05	ENSP00000226218,ENSP00000236826,ENSP00000261405,ENSP00000265131,ENSP00000266718,ENSP00000284322,ENSP00000295550,ENSP00000327336,ENSP00000343924,ENSP00000355751,ENSP00000361405,ENSP00000363973,ENSP00000368678,ENSP00000381448,ENSP00000386896,ENSP00000388325,ENSP00000407685,ENSP00000442600	ABI3BP,AGRN,ALPL,BGN,COL6A3,CST3,DAG1,ITGA6,LAMB2,LUM,MMP8,MMP9,PRELP,THBS2,TNC,TNXB,VTN,VWF
Cellular component	GO:0043231	intracellular membrane-bounded organelle	203	10365	1.98e-05	ENSP00000002165,ENSP00000005260,ENSP00000081029,ENSP00000163416,ENSP00000196061,ENSP00000214869,ENSP00000216252,ENSP00000216336,ENSP00000217109,ENSP00000217244,ENSP00000218516,ENSP00000219599,ENSP00000222388,ENSP00000225275,ENSP00000226218,ENSP00000226279,ENSP00000226578,ENSP00000231751,ENSP00000233710,ENSP00000233997,ENSP00000234347,ENSP00000236040,ENSP00000238647,ENSP00000239891,ENSP00000240123…	ABAT,ABCA3,ABCA8,ABCF2,ACADL,ACBD3,ACOT7,ADAM10,ADH1B,ADI1,AGRN,AGTRAP,AHCYL2,AHNAK,ALB,ALG5,AMACR,AOC3,AP1M2,APOC1,APOD,AQP1,ARFGAP3,ARMCX3,ASCC3,ATAD3A,AZU1,B4GALT1,BAIAP2L1,BCAT1,BGN,BLVRB,CASC4,CASP3,CD38,CEACAM8,CES1,CFL2,CKB,CLIC2,CLIC3,CLU,COA3,COL6A3,CRABP2,CRTAP,CRYM,CSNK2A1,CSRP1,CST3,CSTF1,CTSG,DAG1,DDX18,DEFA3,DES,DHCR24,DHTKD1,DNAJA3,DPAGT1,DPY19L1,DTX3L,ENSG00000100926,EPB41,ESRP1,F…
Cellular component	GO:0031093	platelet alpha granule lumen	9	68	4.25e-05	ENSP00000261405,ENSP00000278407,ENSP00000295897,ENSP00000315130,ENSP00000321853,ENSP00000323929,ENSP00000332139,ENSP00000394936,ENSP00000416066	A2M,ALB,CFD,CLU,ORM2,SERPINA1,SERPINF2,SERPING1,VWF
Cellular component	GO:0044437	vacuolar part	23	474	4.4e-05	ENSP00000002165,ENSP00000216336,ENSP00000218516,ENSP00000225275,ENSP00000226578,ENSP00000233997,ENSP00000234347,ENSP00000244336,ENSP00000250244,ENSP00000261789,ENSP00000266718,ENSP00000268695,ENSP00000286713,ENSP00000296161,ENSP00000327336,ENSP00000328359,ENSP00000343924,ENSP00000363603,ENSP00000368678,ENSP00000369055,ENSP00000370736,ENSP00000387654,ENSP00000394936	AGRN,AP1M2,AZU1,B4GALT1,BGN,CEACAM8,CTSG,DEFA3,DTX3L,ENSG00000100926,FUCA1,FUCA2,GALNS,GLA,LUM,MANBA,MPO,ORM2,PCYOX1,PRELP,PRTN3,STOM,TMEM165
Cellular component	GO:0070820	tertiary granule	13	164	5.45e-05	ENSP00000231751,ENSP00000236826,ENSP00000244336,ENSP00000260408,ENSP00000286713,ENSP00000296435,ENSP00000302621,ENSP00000333994,ENSP00000361405,ENSP00000361824,ENSP00000381448,ENSP00000396270,ENSP00000409126	ADAM10,ANO6,CAMP,CEACAM8,CST3,HBB,LRG1,LTF,MMP8,MMP9,SPTAN1,STOM,TSPAN14
Cellular component	GO:0035578	azurophil granule lumen	10	92	5.56e-05	ENSP00000002165,ENSP00000216336,ENSP00000218516,ENSP00000225275,ENSP00000233997,ENSP00000234347,ENSP00000268695,ENSP00000328359,ENSP00000363603,ENSP00000394936	AZU1,CTSG,DEFA3,FUCA1,FUCA2,GALNS,GLA,MPO,ORM2,PRTN3
Cellular component	GO:1904724	tertiary granule lumen	8	55	7.39e-05	ENSP00000231751,ENSP00000236826,ENSP00000296435,ENSP00000302621,ENSP00000333994,ENSP00000361405,ENSP00000361824,ENSP00000381448	CAMP,CST3,HBB,LRG1,LTF,MMP8,MMP9,SPTAN1
Cellular component	GO:0005764	lysosome	25	582	0.00011	ENSP00000002165,ENSP00000216336,ENSP00000218516,ENSP00000225275,ENSP00000226578,ENSP00000233997,ENSP00000234347,ENSP00000244336,ENSP00000250244,ENSP00000261789,ENSP00000266718,ENSP00000268695,ENSP00000286713,ENSP00000296161,ENSP00000327336,ENSP00000328359,ENSP00000343924,ENSP00000363603,ENSP00000368678,ENSP00000369055,ENSP00000370736,ENSP00000381448,ENSP00000387654,ENSP00000394936,ENSP00000472474	AGRN,AP1M2,AZU1,B4GALT1,BGN,CEACAM8,CST3,CTSG,DEFA3,DTX3L,ENSG00000100926,FUCA1,FUCA2,GALNS,GLA,IL4I1,LUM,MANBA,MPO,ORM2,PCYOX1,PRELP,PRTN3,STOM,TMEM165
Cellular component	GO:0005783	endoplasmic reticulum	52	1796	0.00017	ENSP00000002165,ENSP00000196061,ENSP00000214869,ENSP00000226218,ENSP00000236040,ENSP00000239891,ENSP00000248958,ENSP00000254508,ENSP00000260408,ENSP00000261405,ENSP00000263556,ENSP00000265131,ENSP00000269195,ENSP00000270645,ENSP00000279036,ENSP00000280551,ENSP00000282903,ENSP00000286091,ENSP00000286713,ENSP00000295550,ENSP00000295897,ENSP00000299705,ENSP00000307260,ENSP00000312326,ENSP00000315130…	ADAM10,AGTRAP,AHCYL2,ALB,ALG5,AOC3,APOC1,APOD,CES1,CLU,COL6A3,CRABP2,CRTAP,CST3,DAG1,DHCR24,DPAGT1,FUCA2,GALNT1,GALNT2,LAMB2,LEPRE1,LEPREL2,NUP210,OS9,P4HA1,PDIA4,PIGT,PLOD1,PLOD2,RCN3,RPS6,SDF2L1,SEC24A,SEC24D,SERPINA1,SFTPC,SGPL1,SOAT1,SPCS1,SPON1,SRPRB,STOM,SYVN1,TBL2,TMCO1,TMED1,TMED3,TNC,TPBG,VTN,VWF
Cellular component	GO:0031090	organelle membrane	82	3337	0.00018	ENSP00000081029,ENSP00000163416,ENSP00000196061,ENSP00000214869,ENSP00000226279,ENSP00000226578,ENSP00000233710,ENSP00000233997,ENSP00000239891,ENSP00000244336,ENSP00000248958,ENSP00000250244,ENSP00000253099,ENSP00000254508,ENSP00000260408,ENSP00000261386,ENSP00000261789,ENSP00000263245,ENSP00000265016,ENSP00000269195,ENSP00000279036,ENSP00000280551,ENSP00000282903,ENSP00000286713,ENSP00000296161…	ABCA3,ABCA8,ACADL,ACBD3,ADAM10,AGTRAP,ALDH3B1,ALG5,ANO6,AP1M2,AQP1,ARFGAP3,ARMCX3,ATAD3A,AZU1,B4GALT1,BST1,CD38,CEACAM8,CLU,COA3,CST3,DHCR24,DPAGT1,DPY19L1,DTX3L,ENSG00000100926,FCGR1A,FDXR,FUT8,GALNT1,GALNT2,GATM,GDE1,GLIPR2,GOLGA5,GOLGB1,HCCS,MANBA,MAOB,MGAT1,MRPL37,MRPL4,MRPL46,MRPL50,MRPS22,MRPS23,MRPS35,MX2,NDUFAF4,NUP210,OS9,PCYOX1,PIGT,PLOD1,PLOD2,RAB4A,RBM15,RCC1,RRP12,SDF2L1,SEC24A,SEC24…
Cellular component	GO:0044432	endoplasmic reticulum part	41	1294	0.00022	ENSP00000002165,ENSP00000196061,ENSP00000214869,ENSP00000226218,ENSP00000236040,ENSP00000239891,ENSP00000248958,ENSP00000254508,ENSP00000260408,ENSP00000263556,ENSP00000265131,ENSP00000269195,ENSP00000270645,ENSP00000279036,ENSP00000280551,ENSP00000282903,ENSP00000286091,ENSP00000295550,ENSP00000295897,ENSP00000299705,ENSP00000307260,ENSP00000316152,ENSP00000318165,ENSP00000319713,ENSP00000323696…	ADAM10,AGTRAP,ALB,ALG5,CES1,COL6A3,CRTAP,CST3,DAG1,DHCR24,DPAGT1,FUCA2,GALNT1,GALNT2,LAMB2,LEPRE1,NUP210,OS9,P4HA1,PDIA4,PIGT,PLOD1,PLOD2,RCN3,SDF2L1,SEC24A,SEC24D,SERPINA1,SFTPC,SGPL1,SOAT1,SPCS1,SPON1,SRPRB,SYVN1,TBL2,TMCO1,TMED1,TMED3,TNC,VTN
Cellular component	GO:0005739	mitochondrion	46	1531	0.00023	ENSP00000081029,ENSP00000219599,ENSP00000222388,ENSP00000233710,ENSP00000244217,ENSP00000253099,ENSP00000262375,ENSP00000263035,ENSP00000263556,ENSP00000266087,ENSP00000286713,ENSP00000312311,ENSP00000312356,ENSP00000315130,ENSP00000320184,ENSP00000320658,ENSP00000326579,ENSP00000333657,ENSP00000333667,ENSP00000340672,ENSP00000340989,ENSP00000342502,ENSP00000347444,ENSP00000353785,ENSP00000354086…	ABAT,ABCA8,ABCF2,ACADL,ACBD3,ACOT7,AMACR,ARMCX3,ATAD3A,BCAT1,CLU,COA3,CRYM,DHTKD1,DNAJA3,FBXO7,FDXR,GATM,HCCS,KANK2,LIG3,MAOB,MCEE,MRPL37,MRPL4,MRPL46,MRPL50,MRPS22,MRPS23,MRPS35,MX2,NDUFAF4,OAT,P4HA1,PITRM1,PYCR2,SFN,SHMT2,STOM,STXBP1,TDRD7,TDRKH,TPPP,TRMT10C,UQCC2,YARS2
Cellular component	GO:0005759	mitochondrial matrix	21	463	0.00025	ENSP00000081029,ENSP00000233710,ENSP00000244217,ENSP00000253099,ENSP00000262375,ENSP00000263035,ENSP00000312311,ENSP00000312356,ENSP00000320658,ENSP00000333667,ENSP00000342502,ENSP00000347444,ENSP00000354086,ENSP00000357838,ENSP00000363999,ENSP00000368030,ENSP00000370377,ENSP00000379845,ENSP00000416515,ENSP00000418008,ENSP00000476140	ABAT,ACADL,ATAD3A,DHTKD1,DNAJA3,FDXR,MCEE,MRPL37,MRPL4,MRPL46,MRPL50,MRPS22,MRPS35,OAT,PITRM1,PYCR2,SHMT2,TDRD7,TRMT10C,UQCC2,YARS2
Cellular component	GO:0032991	protein-containing complex	107	4792	0.00031	ENSP00000078429,ENSP00000081029,ENSP00000196061,ENSP00000216252,ENSP00000216336,ENSP00000217244,ENSP00000223642,ENSP00000226218,ENSP00000231751,ENSP00000236040,ENSP00000248564,ENSP00000248958,ENSP00000250244,ENSP00000251595,ENSP00000253099,ENSP00000254508,ENSP00000254810,ENSP00000259727,ENSP00000261745,ENSP00000262105,ENSP00000263035,ENSP00000263212,ENSP00000263556,ENSP00000264108,ENSP00000264156…	ABAT,ABHD12,ALB,ANO6,AP1M2,APOC1,APOD,ASCC3,C5,C7,C8A,CASP3,CLIC2,CLIC3,CLU,COL6A3,CRTAP,CSNK2A1,CTSG,DAG1,DHTKD1,DTX3L,EIF2B3,EML1,EPB41,FBXO7,GMPR,GNA11,GNAI1,GNG11,GPD1,H3F3B,HAT1,HBA2,HBB,ILK,ITGA1,ITGA6,ITGB1,LAMB2,LEPRE1,LEPREL2,LIG3,LMO7,LTF,LUM,MCM2,MCM3,MCM4,MCM6,MCM7,METTL1,MRPL37,MRPL4,MRPL46,MRPL50,MRPS22,MRPS23,MRPS35,MX2,MYH14,MYO1E,NAA25,NSUN2,NUDCD3,NUP210,NUP43,OS9,P4HA1,PCYOX1,P…
Cellular component	GO:0005829	cytosol	109	4958	0.00048	ENSP00000005260,ENSP00000175506,ENSP00000217244,ENSP00000219599,ENSP00000234347,ENSP00000240123,ENSP00000250244,ENSP00000251595,ENSP00000253099,ENSP00000259365,ENSP00000259469,ENSP00000259727,ENSP00000261745,ENSP00000262375,ENSP00000263212,ENSP00000263245,ENSP00000263368,ENSP00000263461,ENSP00000263563,ENSP00000266087,ENSP00000268261,ENSP00000270625,ENSP00000280357,ENSP00000280551,ENSP00000285381…	A2M,ACOT7,ADH1B,ADI1,AGRN,AGTRAP,AHCYL2,AHNAK,AKAP12,ALAD,ALDH3B1,AMACR,ANO6,AP1M2,APOD,ARFGAP3,ASCC3,ASNS,BAIAP2L1,BCAT1,BLVRB,C16orf89,CA3,CASP3,CES1,CKB,CLU,CRABP2,CRYM,CSNK2A1,DAG1,DES,DFNA5,DHCR24,DNAJA3,DPYD,DPYSL2,DTX3L,EIF2B3,EML1,EPB41,FBXO7,FERMT2,FUT8,GMPR,GPD1,HBA2,HBB,IL18,ILK,INPP4B,LLGL2,LMO7,LSAMP,MCM7,METTL1,MRPL4,MX2,MYH14,NAA25,NDRG2,NNMT,NT5C2,NUP43,OPLAH,PALD1,PARVA,PGM2L1,PL…
Cellular component	GO:0035580	specific granule lumen	7	62	0.001	ENSP00000231751,ENSP00000236826,ENSP00000296435,ENSP00000302621,ENSP00000361824,ENSP00000362108,ENSP00000394936	CAMP,LCN2,LRG1,LTF,MMP8,ORM2,SPTAN1
Cellular component	GO:0005840	ribosome	12	201	0.0013	ENSP00000081029,ENSP00000251595,ENSP00000253099,ENSP00000270625,ENSP00000312311,ENSP00000320184,ENSP00000345179,ENSP00000354086,ENSP00000363999,ENSP00000369757,ENSP00000418008,ENSP00000435777	APOD,HBA2,MRPL37,MRPL4,MRPL46,MRPL50,MRPS22,MRPS23,MRPS35,RPS11,RPS13,RPS6
Cellular component	GO:0005604	basement membrane	8	91	0.0015	ENSP00000226218,ENSP00000265131,ENSP00000355751,ENSP00000368678,ENSP00000381448,ENSP00000386896,ENSP00000388325,ENSP00000442600	AGRN,CST3,DAG1,ITGA6,LAMB2,THBS2,TNC,VTN
Cellular component	GO:0062023	collagen-containing extracellular matrix	10	144	0.0015	ENSP00000226218,ENSP00000265131,ENSP00000266718,ENSP00000284322,ENSP00000355751,ENSP00000368678,ENSP00000381448,ENSP00000386896,ENSP00000388325,ENSP00000442600	ABI3BP,AGRN,CST3,DAG1,ITGA6,LAMB2,LUM,THBS2,TNC,VTN
Cellular component	GO:0044429	mitochondrial part	32	1015	0.0017	ENSP00000081029,ENSP00000222388,ENSP00000233710,ENSP00000244217,ENSP00000253099,ENSP00000262375,ENSP00000263035,ENSP00000312311,ENSP00000312356,ENSP00000315130,ENSP00000320184,ENSP00000320658,ENSP00000326579,ENSP00000333657,ENSP00000333667,ENSP00000340672,ENSP00000342502,ENSP00000347444,ENSP00000354086,ENSP00000354762,ENSP00000357838,ENSP00000358272,ENSP00000363999,ENSP00000367309,ENSP00000368030…	ABAT,ABCA8,ABCF2,ACADL,ARMCX3,ATAD3A,CLU,COA3,DHTKD1,DNAJA3,FDXR,GATM,HCCS,MAOB,MCEE,MRPL37,MRPL4,MRPL46,MRPL50,MRPS22,MRPS23,MRPS35,MX2,NDUFAF4,OAT,PITRM1,PYCR2,SHMT2,TDRD7,TRMT10C,UQCC2,YARS2
Cellular component	GO:0043202	lysosomal lumen	8	94	0.0018	ENSP00000218516,ENSP00000226578,ENSP00000266718,ENSP00000268695,ENSP00000327336,ENSP00000343924,ENSP00000363603,ENSP00000368678	AGRN,BGN,FUCA1,GALNS,GLA,LUM,MANBA,PRELP
Cellular component	GO:0044391	ribosomal subunit	10	152	0.0021	ENSP00000081029,ENSP00000251595,ENSP00000253099,ENSP00000270625,ENSP00000312311,ENSP00000354086,ENSP00000363999,ENSP00000369757,ENSP00000418008,ENSP00000435777	HBA2,MRPL37,MRPL4,MRPL46,MRPL50,MRPS22,MRPS35,RPS11,RPS13,RPS6
Cellular component	GO:0016020	membrane	162	8420	0.0027	ENSP00000005260,ENSP00000078429,ENSP00000081029,ENSP00000163416,ENSP00000183605,ENSP00000196061,ENSP00000214869,ENSP00000216336,ENSP00000217244,ENSP00000223642,ENSP00000225719,ENSP00000226218,ENSP00000226279,ENSP00000226578,ENSP00000227155,ENSP00000233710,ENSP00000233997,ENSP00000234347,ENSP00000239891,ENSP00000243611,ENSP00000244336,ENSP00000248564,ENSP00000248958,ENSP00000250244,ENSP00000252590…	ABCA3,ABCA8,ABHD12,ACADL,ACBD3,ADAM10,ADH1B,ADI1,AGRN,AGTRAP,AHNAK,AKAP12,ALDH3B1,ALG5,ALPL,AMACR,ANO6,AOC3,AP1M2,AQP1,AQP4,ARFGAP3,ARMCX3,ATAD3A,AZU1,B4GALT1,BAIAP2L1,BGN,BLVRB,BST1,C16orf89,C4BPB,C5,C7,C8A,CASC4,CASP3,CD200,CD38,CD5L,CD81,CD82,CEACAM8,CLDN18,CLIC2,CLIC3,CLU,COA3,COL6A3,CPD,CSNK2A1,CST3,CTSG,DAG1,DES,DFNA5,DHCR24,DNAJA3,DPAGT1,DPP4,DPY19L1,DPYSL2,DTX3L,ENPEP,ENSG00000100926,EPB4…
Cellular component	GO:0005579	membrane attack complex	3	7	0.0038	ENSP00000223642,ENSP00000322061,ENSP00000354458	C5,C7,C8A
Cellular component	GO:0070161	anchoring junction	13	270	0.0044	ENSP00000171887,ENSP00000282588,ENSP00000288235,ENSP00000334008,ENSP00000342858,ENSP00000363071,ENSP00000369055,ENSP00000379350,ENSP00000379975,ENSP00000386896,ENSP00000420298,ENSP00000438262,ENSP00000442600	B4GALT1,CD200,DAG1,DES,FERMT2,ILK,ITGA1,ITGA6,ITGB1,MYO1E,PARVA,TJP2,TNS1
Cellular component	GO:0009986	cell surface	23	690	0.0064	ENSP00000171887,ENSP00000216336,ENSP00000226279,ENSP00000231751,ENSP00000244336,ENSP00000252590,ENSP00000260408,ENSP00000265162,ENSP00000282588,ENSP00000286091,ENSP00000312326,ENSP00000315130,ENSP00000321853,ENSP00000327336,ENSP00000342858,ENSP00000353731,ENSP00000369055,ENSP00000372654,ENSP00000379350,ENSP00000386896,ENSP00000396270,ENSP00000433352,ENSP00000442600	ADAM10,AOC3,AQP4,B4GALT1,BGN,CD38,CEACAM8,CLU,CTSG,DAG1,DPP4,ENPEP,FERMT2,ITGA1,ITGA6,ITGB1,LMO7,LTF,PDIA4,PLVAP,SERPINF2,TNS1,TSPAN14
Cellular component	GO:0044431	Golgi apparatus part	28	916	0.0064	ENSP00000163416,ENSP00000226218,ENSP00000250244,ENSP00000260408,ENSP00000263245,ENSP00000266718,ENSP00000269195,ENSP00000280551,ENSP00000299705,ENSP00000319713,ENSP00000327336,ENSP00000328359,ENSP00000343924,ENSP00000353910,ENSP00000355632,ENSP00000355777,ENSP00000360316,ENSP00000367196,ENSP00000368678,ENSP00000369055,ENSP00000370736,ENSP00000377275,ENSP00000381823,ENSP00000401435,ENSP00000404718…	ACBD3,ADAM10,AGRN,AGTRAP,AP1M2,ARFGAP3,B4GALT1,BGN,DAG1,DEFA3,DHCR24,FUT8,GALNT1,GALNT2,GLIPR2,GOLGA5,GOLGB1,LUM,MGAT1,PRELP,SEC24A,SEC24D,SERPINA1,TMCO1,TMED3,TMEM165,VPS53,VTN
Cellular component	GO:0035579	specific granule membrane	7	90	0.0067	ENSP00000244336,ENSP00000260408,ENSP00000265016,ENSP00000286713,ENSP00000396270,ENSP00000409126,ENSP00000473990	ADAM10,ALDH3B1,ANO6,BST1,CEACAM8,STOM,TSPAN14
Cellular component	GO:0005912	adherens junction	12	252	0.0073	ENSP00000171887,ENSP00000282588,ENSP00000288235,ENSP00000334008,ENSP00000342858,ENSP00000363071,ENSP00000379350,ENSP00000379975,ENSP00000386896,ENSP00000420298,ENSP00000438262,ENSP00000442600	CD200,DAG1,DES,FERMT2,ILK,ITGA1,ITGA6,ITGB1,MYO1E,PARVA,TJP2,TNS1
Cellular component	GO:0015935	small ribosomal subunit	6	66	0.0073	ENSP00000081029,ENSP00000251595,ENSP00000270625,ENSP00000369757,ENSP00000418008,ENSP00000435777	HBA2,MRPS22,MRPS35,RPS11,RPS13,RPS6
Cellular component	GO:0042645	mitochondrial nucleoid	5	43	0.0073	ENSP00000262375,ENSP00000312356,ENSP00000333667,ENSP00000368030,ENSP00000476140	ATAD3A,DNAJA3,SHMT2,TRMT10C,UQCC2
Cellular component	GO:0042383	sarcolemma	8	122	0.0076	ENSP00000295550,ENSP00000311165,ENSP00000327336,ENSP00000356515,ENSP00000363071,ENSP00000367263,ENSP00000379350,ENSP00000442600	AHNAK,AQP1,BGN,COL6A3,DAG1,DES,ITGB1,UTRN
Cellular component	GO:0031967	organelle envelope	32	1146	0.0104	ENSP00000081029,ENSP00000222388,ENSP00000233710,ENSP00000253099,ENSP00000254508,ENSP00000308695,ENSP00000311165,ENSP00000312311,ENSP00000315130,ENSP00000320184,ENSP00000326579,ENSP00000333657,ENSP00000333667,ENSP00000340672,ENSP00000342262,ENSP00000354086,ENSP00000354762,ENSP00000358272,ENSP00000358799,ENSP00000362937,ENSP00000363999,ENSP00000367309,ENSP00000368030,ENSP00000379895,ENSP00000381448…	ABCA8,ABCF2,ACADL,AQP1,ARMCX3,ATAD3A,CLU,COA3,CST3,DPY19L1,FDXR,GATM,HCCS,LMO7,MAOB,MRPL37,MRPL4,MRPL46,MRPL50,MRPS22,MRPS23,MRPS35,MX2,NDUFAF4,NUP210,NUP43,RBM15,RCC1,RRP12,SHMT2,SLC16A3,UQCC2
Cellular component	GO:0005796	Golgi lumen	7	101	0.0111	ENSP00000226218,ENSP00000266718,ENSP00000327336,ENSP00000328359,ENSP00000343924,ENSP00000368678,ENSP00000442600	AGRN,BGN,DAG1,DEFA3,LUM,PRELP,VTN
Cellular component	GO:0034665	integrin alpha1-beta1 complex	2	2	0.0111	ENSP00000282588,ENSP00000379350	ITGA1,ITGB1
Cellular component	GO:0022626	cytosolic ribosome	6	78	0.0145	ENSP00000251595,ENSP00000253099,ENSP00000270625,ENSP00000345179,ENSP00000369757,ENSP00000435777	APOD,HBA2,MRPL4,RPS11,RPS13,RPS6
Cellular component	GO:0035577	azurophil granule membrane	5	57	0.0202	ENSP00000226578,ENSP00000233997,ENSP00000244336,ENSP00000286713,ENSP00000369055	AZU1,B4GALT1,CEACAM8,MANBA,STOM
Cellular component	GO:0005740	mitochondrial envelope	22	722	0.0203	ENSP00000081029,ENSP00000222388,ENSP00000233710,ENSP00000253099,ENSP00000312311,ENSP00000315130,ENSP00000320184,ENSP00000326579,ENSP00000333657,ENSP00000333667,ENSP00000340672,ENSP00000354086,ENSP00000354762,ENSP00000358272,ENSP00000363999,ENSP00000367309,ENSP00000368030,ENSP00000379895,ENSP00000416515,ENSP00000418008,ENSP00000467271,ENSP00000476140	ABCA8,ABCF2,ACADL,ARMCX3,ATAD3A,CLU,COA3,FDXR,GATM,HCCS,MAOB,MRPL37,MRPL4,MRPL46,MRPL50,MRPS22,MRPS23,MRPS35,MX2,NDUFAF4,SHMT2,UQCC2
Cellular component	GO:0005743	mitochondrial inner membrane	16	456	0.0205	ENSP00000081029,ENSP00000253099,ENSP00000312311,ENSP00000320184,ENSP00000326579,ENSP00000333667,ENSP00000354086,ENSP00000354762,ENSP00000358272,ENSP00000363999,ENSP00000368030,ENSP00000379895,ENSP00000416515,ENSP00000418008,ENSP00000467271,ENSP00000476140	ABCA8,ATAD3A,COA3,FDXR,GATM,HCCS,MRPL37,MRPL4,MRPL46,MRPL50,MRPS22,MRPS23,MRPS35,NDUFAF4,SHMT2,UQCC2
Cellular component	GO:0031966	mitochondrial membrane	21	679	0.0208	ENSP00000081029,ENSP00000233710,ENSP00000253099,ENSP00000312311,ENSP00000315130,ENSP00000320184,ENSP00000326579,ENSP00000333657,ENSP00000333667,ENSP00000340672,ENSP00000354086,ENSP00000354762,ENSP00000358272,ENSP00000363999,ENSP00000367309,ENSP00000368030,ENSP00000379895,ENSP00000416515,ENSP00000418008,ENSP00000467271,ENSP00000476140	ABCA8,ACADL,ARMCX3,ATAD3A,CLU,COA3,FDXR,GATM,HCCS,MAOB,MRPL37,MRPL4,MRPL46,MRPL50,MRPS22,MRPS23,MRPS35,MX2,NDUFAF4,SHMT2,UQCC2
Cellular component	GO:0005761	mitochondrial ribosome	6	86	0.0216	ENSP00000081029,ENSP00000253099,ENSP00000312311,ENSP00000354086,ENSP00000363999,ENSP00000418008	MRPL37,MRPL4,MRPL46,MRPL50,MRPS22,MRPS35
Cellular component	GO:0030667	secretory granule membrane	12	298	0.0227	ENSP00000226279,ENSP00000226578,ENSP00000233997,ENSP00000244336,ENSP00000260408,ENSP00000265016,ENSP00000286713,ENSP00000301732,ENSP00000369055,ENSP00000396270,ENSP00000409126,ENSP00000473990	ABCA3,ADAM10,ALDH3B1,ANO6,AZU1,B4GALT1,BST1,CD38,CEACAM8,MANBA,STOM,TSPAN14
Cellular component	GO:0005794	Golgi apparatus	37	1474	0.023	ENSP00000163416,ENSP00000214869,ENSP00000218516,ENSP00000226218,ENSP00000250244,ENSP00000260408,ENSP00000261745,ENSP00000263245,ENSP00000266718,ENSP00000269195,ENSP00000280551,ENSP00000295897,ENSP00000299705,ENSP00000299957,ENSP00000312326,ENSP00000315130,ENSP00000319713,ENSP00000327336,ENSP00000328359,ENSP00000343924,ENSP00000353910,ENSP00000355632,ENSP00000355777,ENSP00000356540,ENSP00000360316…	ACBD3,ADAM10,AGRN,AGTRAP,ALB,AOC3,AP1M2,ARFGAP3,B4GALT1,BGN,CASC4,CLU,DAG1,DEFA3,DHCR24,FUT8,GALNT1,GALNT2,GLA,GLIPR2,GOLGA5,GOLGB1,LUM,MGAT1,NAA25,NDRG2,PRELP,SEC24A,SEC24D,SERPINA1,STX11,TMCO1,TMED1,TMED3,TMEM165,VPS53,VTN
Cellular component	GO:0031838	haptoglobin-hemoglobin complex	2	4	0.0236	ENSP00000251595,ENSP00000333994	HBA2,HBB
Cellular component	GO:0019866	organelle inner membrane	17	513	0.0246	ENSP00000081029,ENSP00000253099,ENSP00000308695,ENSP00000312311,ENSP00000320184,ENSP00000326579,ENSP00000333667,ENSP00000354086,ENSP00000354762,ENSP00000358272,ENSP00000363999,ENSP00000368030,ENSP00000379895,ENSP00000416515,ENSP00000418008,ENSP00000467271,ENSP00000476140	ABCA8,ATAD3A,COA3,DPY19L1,FDXR,GATM,HCCS,MRPL37,MRPL4,MRPL46,MRPL50,MRPS22,MRPS23,MRPS35,NDUFAF4,SHMT2,UQCC2
Cellular component	GO:0022627	cytosolic small ribosomal subunit	4	38	0.0262	ENSP00000251595,ENSP00000270625,ENSP00000369757,ENSP00000435777	HBA2,RPS11,RPS13,RPS6
Cellular component	GO:1904813	ficolin-1-rich granule lumen	7	125	0.0287	ENSP00000302621,ENSP00000332139,ENSP00000333994,ENSP00000361405,ENSP00000381448,ENSP00000386284,ENSP00000416066	ALAD,CFD,CST3,HBB,LRG1,MMP9,SERPINA1
Cellular component	GO:0043034	costamere	3	19	0.0292	ENSP00000367263,ENSP00000379975,ENSP00000442600	AHNAK,DAG1,ILK
Cellular component	GO:0043230	extracellular organelle	6	94	0.0292	ENSP00000263645,ENSP00000295897,ENSP00000311165,ENSP00000355651,ENSP00000363973,ENSP00000367263	AHNAK,ALB,ALPL,AQP1,CD81,RAB4A
Cellular component	GO:0071682	endocytic vesicle lumen	3	19	0.0292	ENSP00000231751,ENSP00000251595,ENSP00000333994	HBA2,HBB,LTF
Cellular component	GO:0098796	membrane protein complex	28	1047	0.0292	ENSP00000078429,ENSP00000223642,ENSP00000226218,ENSP00000248564,ENSP00000250244,ENSP00000279036,ENSP00000280551,ENSP00000282588,ENSP00000299705,ENSP00000311032,ENSP00000318165,ENSP00000322061,ENSP00000338191,ENSP00000343027,ENSP00000354458,ENSP00000356515,ENSP00000356540,ENSP00000358460,ENSP00000365725,ENSP00000366395,ENSP00000379350,ENSP00000381823,ENSP00000386896,ENSP00000409126,ENSP00000418401…	ABHD12,ANO6,AP1M2,C5,C7,C8A,CASP3,CLIC2,CLIC3,DAG1,GNA11,GNAI1,GNG11,ITGA1,ITGA6,ITGB1,OS9,PIGT,SEC24A,SEC24D,SNTB2,SPCS1,SRPRB,STX11,SYVN1,TMED3,UTRN,VTN
Cellular component	GO:0000139	Golgi membrane	21	712	0.0295	ENSP00000163416,ENSP00000250244,ENSP00000260408,ENSP00000263245,ENSP00000269195,ENSP00000280551,ENSP00000299705,ENSP00000319713,ENSP00000353910,ENSP00000355632,ENSP00000355777,ENSP00000360316,ENSP00000367196,ENSP00000369055,ENSP00000370736,ENSP00000377275,ENSP00000381823,ENSP00000401435,ENSP00000404718,ENSP00000416066,ENSP00000480514	ACBD3,ADAM10,AGTRAP,AP1M2,ARFGAP3,B4GALT1,DHCR24,FUT8,GALNT1,GALNT2,GLIPR2,GOLGA5,GOLGB1,MGAT1,SEC24A,SEC24D,SERPINA1,TMCO1,TMED3,TMEM165,VPS53
Cellular component	GO:0000836	Hrd1p ubiquitin ligase complex	2	5	0.0295	ENSP00000318165,ENSP00000366395	OS9,SYVN1
Cellular component	GO:0065010	extracellular membrane-bounded organelle	2	5	0.0295	ENSP00000311165,ENSP00000363973	ALPL,AQP1
Cellular component	GO:0005795	Golgi stack	7	128	0.0298	ENSP00000163416,ENSP00000269195,ENSP00000299705,ENSP00000353910,ENSP00000355632,ENSP00000369055,ENSP00000377275	B4GALT1,FUT8,GALNT1,GALNT2,GOLGA5,GOLGB1,TMED3
Cellular component	GO:0031985	Golgi cisterna	6	96	0.0298	ENSP00000163416,ENSP00000269195,ENSP00000299705,ENSP00000353910,ENSP00000355632,ENSP00000369055	B4GALT1,FUT8,GALNT1,GALNT2,GOLGA5,TMED3
Cellular component	GO:0005911	cell-cell junction	14	402	0.0312	ENSP00000183605,ENSP00000288235,ENSP00000353731,ENSP00000357005,ENSP00000363071,ENSP00000367263,ENSP00000369055,ENSP00000375649,ENSP00000379350,ENSP00000379975,ENSP00000386896,ENSP00000420298,ENSP00000438262,ENSP00000442600	AHNAK,B4GALT1,CD200,CLDN18,DAG1,DES,DPP4,F11R,ILK,ITGA6,ITGB1,MYADM,MYO1E,TJP2
Cellular component	GO:0016010	dystrophin-associated glycoprotein complex	3	21	0.0336	ENSP00000338191,ENSP00000356515,ENSP00000442600	DAG1,SNTB2,UTRN
Cellular component	GO:0030659	cytoplasmic vesicle membrane	21	724	0.0336	ENSP00000226279,ENSP00000226578,ENSP00000233997,ENSP00000244336,ENSP00000250244,ENSP00000260408,ENSP00000261386,ENSP00000265016,ENSP00000280551,ENSP00000286713,ENSP00000299705,ENSP00000301732,ENSP00000319713,ENSP00000338191,ENSP00000355651,ENSP00000358165,ENSP00000369055,ENSP00000381823,ENSP00000396270,ENSP00000409126,ENSP00000473990	ABCA3,ADAM10,AGTRAP,ALDH3B1,ANO6,AP1M2,AZU1,B4GALT1,BST1,CD38,CEACAM8,FCGR1A,GDE1,MANBA,RAB4A,SEC24A,SEC24D,SNTB2,STOM,TMED3,TSPAN14
Cellular component	GO:0071438	invadopodium membrane	2	6	0.0355	ENSP00000353731,ENSP00000379350	DPP4,ITGB1
Cellular component	GO:0070821	tertiary granule membrane	5	73	0.0393	ENSP00000244336,ENSP00000260408,ENSP00000286713,ENSP00000396270,ENSP00000409126	ADAM10,ANO6,CEACAM8,STOM,TSPAN14
Cellular component	GO:0030867	rough endoplasmic reticulum membrane	3	23	0.0399	ENSP00000196061,ENSP00000282903,ENSP00000418401	PLOD1,PLOD2,SRPRB
Cellular component	GO:0032580	Golgi cisterna membrane	5	74	0.0406	ENSP00000269195,ENSP00000299705,ENSP00000353910,ENSP00000355632,ENSP00000369055	B4GALT1,FUT8,GALNT1,GALNT2,TMED3
Cellular component	GO:0030863	cortical cytoskeleton	5	77	0.0465	ENSP00000259365,ENSP00000345259,ENSP00000356515,ENSP00000361824,ENSP00000375649	EPB41,MYADM,SPTAN1,TMOD1,UTRN
Cellular component	GO:0030055	cell-substrate junction	7	144	0.0475	ENSP00000171887,ENSP00000282588,ENSP00000334008,ENSP00000342858,ENSP00000379350,ENSP00000379975,ENSP00000386896	FERMT2,ILK,ITGA1,ITGA6,ITGB1,PARVA,TNS1
Cellular component	GO:0045121	membrane raft	11	300	0.0475	ENSP00000234347,ENSP00000252590,ENSP00000282588,ENSP00000286713,ENSP00000307292,ENSP00000311032,ENSP00000343027,ENSP00000353731,ENSP00000375649,ENSP00000379350,ENSP00000442600	CASP3,DAG1,DPP4,GNAI1,ITGA1,ITGB1,MYADM,PLVAP,PRKCDBP,PRTN3,STOM
