# Supplementary material for: Proteomic Analyses Identify Differentially Expressed Proteins and Pathways Between Low-Risk and High-Risk Subtypes of Early-Stage Lung Adenocarcinoma and Their Prognostic Impacts
Source: Mol Cell Proteomics. 2021 Jan 26;20:100015. doi: 10.1074/mcp.RA120.002384 (PMC7950210; doi:10.1074/mcp.RA120.002384)
Supplement: Supplemental Table S10 [file mmc11.xlsx]

## Sheet: Cluster 1-3
Changed pathways for differentially expressed proteins in clusters 1-3
Cluster	Pathway database	#term ID	term description	observed gene count	background gene count	false discovery rate	matching proteins in your network (IDs)	matching proteins in your network (labels)
Cluster 1	KEGG	hsa00350	Tyrosine metabolism	4	36	0.00078	ENSP00000306606,ENSP00000312326,ENSP00000363832,ENSP00000367309	ADH1B,AOC3,AOX1,MAOB
Cluster 1	KEGG	hsa04510	Focal adhesion	6	197	0.0022	ENSP00000222693,ENSP00000261405,ENSP00000339191,ENSP00000355180,ENSP00000367316,ENSP00000407685	CAV1,CAV2,COL6A1,ITGA8,TNXB,VWF
Cluster 1	KEGG	hsa04512	ECM-receptor interaction	4	81	0.0052	ENSP00000261405,ENSP00000355180,ENSP00000367316,ENSP00000407685	COL6A1,ITGA8,TNXB,VWF
Cluster 1	KEGG	hsa00360	Phenylalanine metabolism	2	17	0.0349	ENSP00000312326,ENSP00000367309	AOC3,MAOB
Cluster 1	KEGG	hsa00910	Nitrogen metabolism	2	17	0.0349	ENSP00000285379,ENSP00000430656	CA1,CA2
Cluster 1	KEGG	hsa00982	Drug metabolism - cytochrome P450	3	66	0.0349	ENSP00000306606,ENSP00000363832,ENSP00000367309	ADH1B,AOX1,MAOB
Cluster 1	KEGG	hsa04610	Complement and coagulation cascades	3	78	0.0349	ENSP00000218099,ENSP00000261405,ENSP00000366307	F9,THBD,VWF
Cluster 1	KEGG	hsa04964	Proximal tubule bicarbonate reclamation	2	23	0.0349	ENSP00000285379,ENSP00000311165	AQP1,CA2
Cluster 1	KEGG	hsa04976	Bile secretion	3	71	0.0349	ENSP00000285379,ENSP00000311165,ENSP00000372654	AQP1,AQP4,CA2
Cluster 1	REACTOME	HSA-1247673	Erythrocytes take up oxygen and release carbon dioxide	3	8	0.0009	ENSP00000285379,ENSP00000311165,ENSP00000430656	AQP1,CA1,CA2
Cluster 1	REACTOME	HSA-1237044	Erythrocytes take up carbon dioxide and release oxygen	3	12	0.0012	ENSP00000285379,ENSP00000311165,ENSP00000430656	AQP1,CA1,CA2
Cluster 1	REACTOME	HSA-140877	Formation of Fibrin Clot (Clotting Cascade)	3	39	0.0146	ENSP00000218099,ENSP00000261405,ENSP00000366307	F9,THBD,VWF
Cluster 1	REACTOME	HSA-211945	Phase I - Functionalization of compounds	4	105	0.0146	ENSP00000306606,ENSP00000312326,ENSP00000353720,ENSP00000367309	ADH1B,AOC3,CES1,MAOB
Cluster 1	REACTOME	HSA-432040	Vasopressin regulates renal water homeostasis via Aquaporins	3	43	0.0146	ENSP00000311165,ENSP00000334448,ENSP00000372654	AQP1,AQP4,GNG2
Cluster 1	REACTOME	HSA-1475029	Reversible hydration of carbon dioxide	2	12	0.0202	ENSP00000285379,ENSP00000430656	CA1,CA2
Cluster 1	REACTOME	HSA-432047	Passive transport by Aquaporins	2	13	0.0206	ENSP00000311165,ENSP00000372654	AQP1,AQP4
Cluster 1	REACTOME	HSA-3000178	ECM proteoglycans	3	75	0.0357	ENSP00000355180,ENSP00000367316,ENSP00000407685	COL6A1,ITGA8,TNXB
Cluster 1	REACTOME	HSA-109582	Hemostasis	7	601	0.0429	ENSP00000218099,ENSP00000261405,ENSP00000263277,ENSP00000334448,ENSP00000339191,ENSP00000343027,ENSP00000366307	CAV1,EHD2,F9,GNAI1,GNG2,THBD,VWF
Cluster 1	REACTOME	HSA-140837	Intrinsic Pathway of Fibrin Clot Formation	2	22	0.0429	ENSP00000218099,ENSP00000261405	F9,VWF
Cluster 1	REACTOME	HSA-1474244	Extracellular matrix organization	5	298	0.0429	ENSP00000261405,ENSP00000343577,ENSP00000355180,ENSP00000367316,ENSP00000407685	COL6A1,ITGA8,TNXB,TPSAB1,VWF
Cluster 1	REACTOME	HSA-216083	Integrin cell surface interactions	3	83	0.0429	ENSP00000261405,ENSP00000355180,ENSP00000367316	COL6A1,ITGA8,VWF
Cluster 1	REACTOME	HSA-392170	ADP signalling through P2Y purinoceptor 12	2	22	0.0429	ENSP00000334448,ENSP00000343027	GNAI1,GNG2
Cluster 1	REACTOME	HSA-1430728	Metabolism	14	2032	0.0466	ENSP00000259727,ENSP00000285379,ENSP00000299198,ENSP00000306606,ENSP00000312326,ENSP00000334448,ENSP00000339191,ENSP00000343027,ENSP00000353720,ENSP00000360296,ENSP00000363832,ENSP00000367309,ENSP00000373539,ENSP00000430656	ADH1B,AOC3,AOX1,CA1,CA2,CAV1,CES1,CKB,GMPR,GNAI1,GNG2,MAOB,PPAP2B,STAB2
Cluster 1	REACTOME	HSA-202040	G-protein activation	2	28	0.0466	ENSP00000334448,ENSP00000343027	GNAI1,GNG2
Cluster 1	REACTOME	HSA-400042	Adrenaline,noradrenaline inhibits insulin secretion	2	28	0.0466	ENSP00000334448,ENSP00000343027	GNAI1,GNG2
Cluster 1	REACTOME	HSA-451326	Activation of kainate receptors upon glutamate binding	2	30	0.0466	ENSP00000334448,ENSP00000379256	GNG2,NCALD
Cluster 2	KEGG	hsa03030	DNA replication	5	36	3.7e-05	ENSP00000216122,ENSP00000262105,ENSP00000265056,ENSP00000305480,ENSP00000480987	FEN1,MCM2,MCM3,MCM4,MCM5
Cluster 2	KEGG	hsa01100	Metabolic pathways	15	1250	0.0019	ENSP00000175506,ENSP00000222553,ENSP00000261483,ENSP00000263556,ENSP00000269195,ENSP00000304802,ENSP00000333667,ENSP00000357838,ENSP00000362298,ENSP00000370517,ENSP00000378854,ENSP00000384999,ENSP00000444171,ENSP00000472474,ENSP00000478253	ASNS,DTYMK,GALNT1,GALNT6,IL4I1,MAN2A1,MTHFD1L,NAMPT,OAT,P4HA1,P4HA2,PFKP,PSPH,SGPL1,SHMT2
Cluster 2	KEGG	hsa00330	Arginine and proline metabolism	3	48	0.0283	ENSP00000263556,ENSP00000357838,ENSP00000384999	OAT,P4HA1,P4HA2
Cluster 2	KEGG	hsa04110	Cell cycle	4	123	0.0296	ENSP00000216122,ENSP00000262105,ENSP00000265056,ENSP00000480987	MCM2,MCM3,MCM4,MCM5
Cluster 2	KEGG	hsa00670	One carbon pool by folate	2	20	0.0479	ENSP00000333667,ENSP00000478253	MTHFD1L,SHMT2
Cluster 2	KEGG	hsa01230	Biosynthesis of amino acids	3	72	0.0479	ENSP00000333667,ENSP00000370517,ENSP00000378854	PFKP,PSPH,SHMT2
Cluster 2	KEGG	hsa05140	Leishmaniasis	3	70	0.0479	ENSP00000354394,ENSP00000358165,ENSP00000362638	FCGR1A,MARCKSL1,STAT1
Cluster 2	REACTOME	HSA-1650814	Collagen biosynthesis and modifying enzymes	7	67	2.46e-06	ENSP00000196061,ENSP00000225964,ENSP00000236040,ENSP00000263556,ENSP00000282903,ENSP00000304408,ENSP00000384999	COL1A1,COL3A1,LEPRE1,P4HA1,P4HA2,PLOD1,PLOD2
Cluster 2	REACTOME	HSA-176974	Unwinding of DNA	4	11	1.71e-05	ENSP00000216122,ENSP00000262105,ENSP00000265056,ENSP00000480987	MCM2,MCM3,MCM4,MCM5
Cluster 2	REACTOME	HSA-69190	DNA strand elongation	5	31	1.71e-05	ENSP00000216122,ENSP00000262105,ENSP00000265056,ENSP00000305480,ENSP00000480987	FEN1,MCM2,MCM3,MCM4,MCM5
Cluster 2	REACTOME	HSA-68962	Activation of the pre-replicative complex	4	33	0.00053	ENSP00000216122,ENSP00000262105,ENSP00000265056,ENSP00000480987	MCM2,MCM3,MCM4,MCM5
Cluster 2	REACTOME	HSA-1474244	Extracellular matrix organization	8	298	0.00067	ENSP00000196061,ENSP00000225964,ENSP00000236040,ENSP00000263556,ENSP00000265131,ENSP00000282903,ENSP00000304408,ENSP00000384999	COL1A1,COL3A1,LEPRE1,P4HA1,P4HA2,PLOD1,PLOD2,TNC
Cluster 2	REACTOME	HSA-176187	Activation of ATR in response to replication stress	4	37	0.00067	ENSP00000216122,ENSP00000262105,ENSP00000265056,ENSP00000480987	MCM2,MCM3,MCM4,MCM5
Cluster 2	REACTOME	HSA-68867	Assembly of the pre-replicative complex	4	65	0.0032	ENSP00000216122,ENSP00000262105,ENSP00000265056,ENSP00000480987	MCM2,MCM3,MCM4,MCM5
Cluster 2	REACTOME	HSA-68949	Orc1 removal from chromatin	4	68	0.0034	ENSP00000216122,ENSP00000262105,ENSP00000265056,ENSP00000480987	MCM2,MCM3,MCM4,MCM5
Cluster 2	REACTOME	HSA-3000170	Syndecan interactions	3	26	0.0036	ENSP00000225964,ENSP00000265131,ENSP00000304408	COL1A1,COL3A1,TNC
Cluster 2	REACTOME	HSA-70614	Amino acid synthesis and interconversion (transamination)	3	31	0.0053	ENSP00000175506,ENSP00000357838,ENSP00000378854	ASNS,OAT,PSPH
Cluster 2	REACTOME	HSA-948021	Transport to the Golgi and subsequent modification	5	181	0.0093	ENSP00000225724,ENSP00000261483,ENSP00000320295,ENSP00000381823,ENSP00000432568	ENSG00000258947,GOSR1,MAN2A1,SEC24A,SPTBN2
Cluster 2	REACTOME	HSA-913531	Interferon Signaling	5	189	0.0106	ENSP00000354394,ENSP00000358165,ENSP00000368699,ENSP00000399168,ENSP00000438483	FCGR1A,HLA-B,ISG15,KPNA2,STAT1
Cluster 2	REACTOME	HSA-351906	Apoptotic cleavage of cell adhesion proteins	2	11	0.0143	ENSP00000261590,ENSP00000369129	DSG2,DSP
Cluster 2	REACTOME	HSA-198933	Immunoregulatory interactions between a Lymphoid and a non-Lymphoid cell	4	125	0.0171	ENSP00000225964,ENSP00000304408,ENSP00000358165,ENSP00000399168	COL1A1,COL3A1,FCGR1A,HLA-B
Cluster 2	REACTOME	HSA-1280218	Adaptive Immune System	9	733	0.0177	ENSP00000225964,ENSP00000296161,ENSP00000304408,ENSP00000320295,ENSP00000358165,ENSP00000381823,ENSP00000399168,ENSP00000432568,ENSP00000464087	COL1A1,COL3A1,DTX3L,ENSG00000258947,FCGR1A,HLA-B,RNF213,SEC24A,SPTBN2
Cluster 2	REACTOME	HSA-196757	Metabolism of folate and pterines	2	16	0.022	ENSP00000333667,ENSP00000478253	MTHFD1L,SHMT2
Cluster 2	REACTOME	HSA-1169408	ISG15 antiviral mechanism	3	69	0.024	ENSP00000354394,ENSP00000368699,ENSP00000438483	ISG15,KPNA2,STAT1
Cluster 2	REACTOME	HSA-199977	ER to Golgi Anterograde Transport	4	151	0.024	ENSP00000225724,ENSP00000320295,ENSP00000381823,ENSP00000432568	ENSG00000258947,GOSR1,SEC24A,SPTBN2
Cluster 2	REACTOME	HSA-3000480	Scavenging by Class A Receptors	2	18	0.024	ENSP00000225964,ENSP00000304408	COL1A1,COL3A1
Cluster 2	REACTOME	HSA-5653656	Vesicle-mediated transport	8	649	0.024	ENSP00000225724,ENSP00000225964,ENSP00000261483,ENSP00000269195,ENSP00000304408,ENSP00000320295,ENSP00000381823,ENSP00000432568	COL1A1,COL3A1,ENSG00000258947,GALNT1,GOSR1,MAN2A1,SEC24A,SPTBN2
Cluster 2	REACTOME	HSA-3000178	ECM proteoglycans	3	75	0.0254	ENSP00000225964,ENSP00000265131,ENSP00000304408	COL1A1,COL3A1,TNC
Cluster 2	REACTOME	HSA-216083	Integrin cell surface interactions	3	83	0.0315	ENSP00000225964,ENSP00000265131,ENSP00000304408	COL1A1,COL3A1,TNC
Cluster 2	REACTOME	HSA-5368286	Mitochondrial translation initiation	3	88	0.0349	ENSP00000300151,ENSP00000417602,ENSP00000424328	MRPL16,MRPL47,MRPS30
Cluster 2	REACTOME	HSA-5389840	Mitochondrial translation elongation	3	88	0.0349	ENSP00000300151,ENSP00000417602,ENSP00000424328	MRPL16,MRPL47,MRPS30
Cluster 2	REACTOME	HSA-5419276	Mitochondrial translation termination	3	88	0.0349	ENSP00000300151,ENSP00000417602,ENSP00000424328	MRPL16,MRPL47,MRPS30
Cluster 2	REACTOME	HSA-983170	Antigen Presentation: Folding, assembly and peptide loading of class I MHC	2	25	0.0349	ENSP00000381823,ENSP00000399168	HLA-B,SEC24A
Cluster 2	REACTOME	HSA-8874081	MET activates PTK2 signaling	2	29	0.0389	ENSP00000225964,ENSP00000304408	COL1A1,COL3A1
Cluster 2	REACTOME	HSA-1430728	Metabolism	15	2032	0.0393	ENSP00000175506,ENSP00000222553,ENSP00000298198,ENSP00000304802,ENSP00000325958,ENSP00000333667,ENSP00000357838,ENSP00000362298,ENSP00000370517,ENSP00000378570,ENSP00000378854,ENSP00000381823,ENSP00000463978,ENSP00000472474,ENSP00000478253	ASNS,DTYMK,IL4I1,MTHFD1L,NAMPT,OAT,PFKP,PGM2L1,PSPH,PTPMT1,SEC24A,SGPL1,SHMT2,SLC16A3,SULT1A3
Cluster 2	REACTOME	HSA-6807878	COPI-mediated anterograde transport	3	99	0.0399	ENSP00000225724,ENSP00000320295,ENSP00000432568	ENSG00000258947,GOSR1,SPTBN2
Cluster 2	REACTOME	HSA-6811442	Intra-Golgi and retrograde Golgi-to-ER traffic	4	197	0.0399	ENSP00000225724,ENSP00000261483,ENSP00000269195,ENSP00000320295	ENSG00000258947,GALNT1,GOSR1,MAN2A1
Cluster 2	REACTOME	HSA-3299685	Detoxification of Reactive Oxygen Species	2	35	0.05	ENSP00000379042,ENSP00000423822	ERO1A,GPX8
Cluster 3	REACTOME	HSA-2129379	Molecules associated with elastic fibres	4	37	0.00068	ENSP00000261978,ENSP00000311905,ENSP00000345008,ENSP00000378957	FBLN5,LTBP2,LTBP4,MFAP4
Cluster 3	REACTOME	HSA-1474244	Extracellular matrix organization	6	298	0.0068	ENSP00000250378,ENSP00000261978,ENSP00000264741,ENSP00000311905,ENSP00000345008,ENSP00000378957	CMA1,FBLN5,ITGA9,LTBP2,LTBP4,MFAP4
Cluster 3	REACTOME	HSA-171306	Packaging Of Telomere Ends	3	33	0.0068	ENSP00000300086,ENSP00000308405,ENSP00000367022	H2AFV,HIST1H2AC,TERF2IP
Cluster 3	REACTOME	HSA-1221632	Meiotic synapsis	3	58	0.0198	ENSP00000300086,ENSP00000308405,ENSP00000367022	H2AFV,HIST1H2AC,TERF2IP
Cluster 3	REACTOME	HSA-201722	Formation of the beta-catenin:TCF transactivating complex	3	60	0.0198	ENSP00000264515,ENSP00000308405,ENSP00000367022	H2AFV,HIST1H2AC,RBBP5
Cluster 3	REACTOME	HSA-2022377	Metabolism of Angiotensinogen to Angiotensins	2	17	0.0198	ENSP00000250378,ENSP00000296046	CMA1,CPA3
Cluster 3	REACTOME	HSA-2559586	DNA Damage/Telomere Stress Induced Senescence	3	61	0.0198	ENSP00000300086,ENSP00000308405,ENSP00000367022	H2AFV,HIST1H2AC,TERF2IP
Cluster 3	REACTOME	HSA-5625740	RHO GTPases activate PKNs	3	63	0.0198	ENSP00000301242,ENSP00000308405,ENSP00000367022	H2AFV,HIST1H2AC,PPP1R14A
Cluster 3	REACTOME	HSA-8936459	RUNX1 regulates genes involved in megakaryocyte differentiation and platelet function	3	66	0.0198	ENSP00000264515,ENSP00000308405,ENSP00000367022	H2AFV,HIST1H2AC,RBBP5
Cluster 3	REACTOME	HSA-5617472	Activation of anterior HOX genes in hindbrain development during early embryogenesis	3	91	0.0244	ENSP00000264515,ENSP00000308405,ENSP00000367022	H2AFV,HIST1H2AC,RBBP5
Cluster 3	REACTOME	HSA-73980	RNA Polymerase III Transcription Termination	2	22	0.0244	ENSP00000380781,ENSP00000396843	NFIC,NFIX
Cluster 3	REACTOME	HSA-68875	Mitotic Prophase	3	101	0.0273	ENSP00000308405,ENSP00000356355,ENSP00000367022	H2AFV,HIST1H2AC,NEK7
Cluster 3	REACTOME	HSA-202433	Generation of second messenger molecules	2	27	0.0275	ENSP00000339186,ENSP00000393566	GRAP2,HLA-DPA1
Cluster 3	REACTOME	HSA-2871809	FCERI mediated Ca+2 mobilization	2	29	0.0297	ENSP00000306253,ENSP00000339186	GRAP2,ITPR1
Cluster 3	REACTOME	HSA-73728	RNA Polymerase I Promoter Opening	2	32	0.0323	ENSP00000308405,ENSP00000367022	H2AFV,HIST1H2AC
Cluster 3	REACTOME	HSA-5334118	DNA methylation	2	34	0.0345	ENSP00000308405,ENSP00000367022	H2AFV,HIST1H2AC
Cluster 3	REACTOME	HSA-5625886	Activated PKN1 stimulates transcription of AR (androgen receptor) regulated genes KLK2 and KLK3	2	36	0.0367	ENSP00000308405,ENSP00000367022	H2AFV,HIST1H2AC
Cluster 3	REACTOME	HSA-427359	SIRT1 negatively regulates rRNA expression	2	37	0.037	ENSP00000308405,ENSP00000367022	H2AFV,HIST1H2AC
Cluster 3	REACTOME	HSA-1433557	Signaling by SCF-KIT	2	40	0.0411	ENSP00000250378,ENSP00000339186	CMA1,GRAP2
Cluster 3	REACTOME	HSA-212300	PRC2 methylates histones and DNA	2	42	0.0411	ENSP00000308405,ENSP00000367022	H2AFV,HIST1H2AC
Cluster 3	REACTOME	HSA-2299718	Condensation of Prophase Chromosomes	2	42	0.0411	ENSP00000308405,ENSP00000367022	H2AFV,HIST1H2AC
Cluster 3	REACTOME	HSA-749476	RNA Polymerase III Abortive And Retractive Initiation	2	40	0.0411	ENSP00000380781,ENSP00000396843	NFIC,NFIX
Cluster 3	REACTOME	HSA-427389	ERCC6 (CSB) and EHMT2 (G9a) positively regulate rRNA expression	2	45	0.0426	ENSP00000308405,ENSP00000367022	H2AFV,HIST1H2AC
Cluster 3	REACTOME	HSA-195721	Signaling by WNT	4	293	0.0429	ENSP00000264515,ENSP00000306253,ENSP00000308405,ENSP00000367022	H2AFV,HIST1H2AC,ITPR1,RBBP5
Cluster 3	REACTOME	HSA-3214858	RMTs methylate histone arginines	2	49	0.0469	ENSP00000308405,ENSP00000367022	H2AFV,HIST1H2AC
