# Supplementary material for: Proteomic Analyses Identify Differentially Expressed Proteins and Pathways Between Low-Risk and High-Risk Subtypes of Early-Stage Lung Adenocarcinoma and Their Prognostic Impacts
Source: Mol Cell Proteomics. 2021 Jan 26;20:100015. doi: 10.1074/mcp.RA120.002384 (PMC7950210; doi:10.1074/mcp.RA120.002384)
Supplement: Supplemental Table S11 [file mmc12.xlsx]

## Sheet: Sheet1
Changed pathways for shared differentially expressed proteins
Pathway database	#term ID	term description	observed gene count	background gene count	false discovery rate	matching proteins in your network (IDs)	matching proteins in network
KEGG	hsa04610	Complement and coagulation cascades	22	78	2.73e-22	ENSP00000215727,ENSP00000218099,ENSP00000224181,ENSP00000245907,ENSP00000253496,ENSP00000263413,ENSP00000264690,ENSP00000265023,ENSP00000306099,ENSP00000306361,ENSP00000308541,ENSP00000308938,ENSP00000336829,ENSP00000356030,ENSP00000356671,ENSP00000360281,ENSP00000366307,ENSP00000377783,ENSP00000378130,ENSP00000396688,ENSP00000415941,ENSP00000416561	C3,C4A,C4B,C6,C8B,C8G,CD55,CFB,CFI,F12,F2,F9,FGA,FGB,FGG,KLKB1,KNG1,PLG,PROS1,SERPINC1,SERPIND1,THBD
KEGG	hsa05150	Staphylococcus aureus infection	7	51	8.49e-05	ENSP00000245907,ENSP00000308938,ENSP00000336829,ENSP00000378130,ENSP00000396688,ENSP00000415941,ENSP00000416561	C3,C4A,C4B,CFB,CFI,FGG,PLG
KEGG	hsa04979	Cholesterol metabolism	6	48	0.00056	ENSP00000227667,ENSP00000233242,ENSP00000236850,ENSP00000356969,ENSP00000399421,ENSP00000466775	APOA1,APOA2,APOB,APOC2,APOC3,CD36
KEGG	hsa05322	Systemic lupus erythematosus	7	94	0.0017	ENSP00000224181,ENSP00000245907,ENSP00000263413,ENSP00000360281,ENSP00000396688,ENSP00000415941,ENSP00000466090	C3,C4A,C4B,C6,C8B,C8G,ELANE
KEGG	hsa03320	PPAR signaling pathway	6	72	0.0028	ENSP00000227667,ENSP00000236850,ENSP00000256104,ENSP00000356969,ENSP00000389814,ENSP00000399421	ADIPOQ,APOA1,APOA2,APOC3,CD36,FABP4
KEGG	hsa04614	Renin-angiotensin system	4	23	0.0029	ENSP00000290866,ENSP00000355627,ENSP00000370372,ENSP00000418525	ACE,AGT,MME,NLN
KEGG	hsa00910	Nitrogen metabolism	3	17	0.019	ENSP00000285379,ENSP00000300900,ENSP00000430656	CA1,CA2,CA4
KEGG	hsa05133	Pertussis	5	74	0.019	ENSP00000211287,ENSP00000245907,ENSP00000396688,ENSP00000397082,ENSP00000415941	C3,C4A,C4B,MAPK13,SFTPA1
KEGG	hsa04512	ECM-receptor interaction	5	81	0.0225	ENSP00000007722,ENSP00000300527,ENSP00000351310,ENSP00000355180,ENSP00000399421	CD36,COL6A1,COL6A2,COL6A6,ITGA3
KEGG	hsa05418	Fluid shear stress and atherosclerosis	6	133	0.031	ENSP00000211287,ENSP00000222693,ENSP00000339191,ENSP00000344115,ENSP00000366307,ENSP00000457421	CAV1,CAV2,CDH5,MAPK13,PECAM1,THBD
KEGG	hsa05205	Proteoglycans in cancer	7	195	0.0418	ENSP00000052754,ENSP00000211287,ENSP00000222693,ENSP00000246792,ENSP00000265709,ENSP00000339191,ENSP00000384136	ANK1,CAV1,CAV2,DCN,MAPK13,RDX,RRAS
REACTOME	HSA-109582	Hemostasis	38	601	8.37e-18	ENSP00000007722,ENSP00000215727,ENSP00000218099,ENSP00000218388,ENSP00000232003,ENSP00000233242,ENSP00000236850,ENSP00000253496,ENSP00000259396,ENSP00000263100,ENSP00000263277,ENSP00000264690,ENSP00000265023,ENSP00000266041,ENSP00000278927,ENSP00000286548,ENSP00000287097,ENSP00000296130,ENSP00000306099,ENSP00000306361,ENSP00000308541,ENSP00000308938,ENSP00000320295,ENSP00000327116,ENSP00000336829…	A1BG,AHSG,APOA1,APOB,CAV1,CD109,CD36,CLEC3B,EHD1,EHD2,EHD3,ENSG00000258947,ESAM,F12,F2,F9,FGA,FGB,FGG,GNAQ,HBD,HRG,ITGA3,ITIH3,ITIH4,KLKB1,KNG1,ORM1,PECAM1,PLG,PROS1,S100A10,SERPINA4,SERPINC1,SERPIND1,TF,THBD,TIMP1
REACTOME	HSA-114608	Platelet degranulation	20	125	8.5e-16	ENSP00000218388,ENSP00000232003,ENSP00000236850,ENSP00000259396,ENSP00000263100,ENSP00000265023,ENSP00000266041,ENSP00000287097,ENSP00000296130,ENSP00000306099,ENSP00000306361,ENSP00000308938,ENSP00000336829,ENSP00000377783,ENSP00000385834,ENSP00000393887,ENSP00000399421,ENSP00000415769,ENSP00000450838,ENSP00000457421	A1BG,AHSG,APOA1,CD109,CD36,CLEC3B,FGA,FGB,FGG,HRG,ITIH3,ITIH4,KNG1,ORM1,PECAM1,PLG,PROS1,SERPINA4,TF,TIMP1
REACTOME	HSA-381426	Regulation of Insulin-like Growth Factor (IGF) transport and uptake by Insulin-like Growth Factor Binding Proteins (IGFBPs)	19	123	5.44e-15	ENSP00000215727,ENSP00000218388,ENSP00000233242,ENSP00000236850,ENSP00000245907,ENSP00000265023,ENSP00000306361,ENSP00000308541,ENSP00000308938,ENSP00000336829,ENSP00000351190,ENSP00000356671,ENSP00000356969,ENSP00000373364,ENSP00000385834,ENSP00000393887,ENSP00000396688,ENSP00000414856,ENSP00000416683	AHSG,APOA1,APOA2,APOB,C3,C4A,F2,FGA,FGG,GOLM1,IGFALS,ITIH2,KNG1,PLG,SERPINC1,SERPIND1,SPARCL1,TF,TIMP1
REACTOME	HSA-166658	Complement cascade	14	56	1.9e-13	ENSP00000224181,ENSP00000245907,ENSP00000263413,ENSP00000270879,ENSP00000308541,ENSP00000319464,ENSP00000356030,ENSP00000360281,ENSP00000377783,ENSP00000378130,ENSP00000396688,ENSP00000415941,ENSP00000416561,ENSP00000466090	C3,C4A,C4B,C6,C8B,C8G,CD55,CFB,CFI,CPN2,ELANE,F2,FCN3,PROS1
REACTOME	HSA-977606	Regulation of Complement cascade	13	47	5.33e-13	ENSP00000224181,ENSP00000245907,ENSP00000263413,ENSP00000308541,ENSP00000319464,ENSP00000356030,ENSP00000360281,ENSP00000377783,ENSP00000378130,ENSP00000396688,ENSP00000415941,ENSP00000416561,ENSP00000466090	C3,C4A,C4B,C6,C8B,C8G,CD55,CFB,CFI,CPN2,ELANE,F2,PROS1
REACTOME	HSA-76002	Platelet activation, signaling and aggregation	22	256	7.4e-13	ENSP00000218388,ENSP00000232003,ENSP00000236850,ENSP00000259396,ENSP00000263100,ENSP00000265023,ENSP00000266041,ENSP00000286548,ENSP00000287097,ENSP00000296130,ENSP00000306099,ENSP00000306361,ENSP00000308541,ENSP00000308938,ENSP00000336829,ENSP00000377783,ENSP00000385834,ENSP00000393887,ENSP00000399421,ENSP00000415769,ENSP00000450838,ENSP00000457421	A1BG,AHSG,APOA1,CD109,CD36,CLEC3B,F2,FGA,FGB,FGG,GNAQ,HRG,ITIH3,ITIH4,KNG1,ORM1,PECAM1,PLG,PROS1,SERPINA4,TF,TIMP1
REACTOME	HSA-8957275	Post-translational protein phosphorylation	16	106	1.21e-12	ENSP00000215727,ENSP00000218388,ENSP00000233242,ENSP00000236850,ENSP00000245907,ENSP00000265023,ENSP00000306361,ENSP00000336829,ENSP00000351190,ENSP00000356671,ENSP00000356969,ENSP00000373364,ENSP00000385834,ENSP00000393887,ENSP00000396688,ENSP00000414856	AHSG,APOA1,APOA2,APOB,C3,C4A,FGA,FGG,GOLM1,ITIH2,KNG1,SERPINC1,SERPIND1,SPARCL1,TF,TIMP1
REACTOME	HSA-140877	Formation of Fibrin Clot (Clotting Cascade)	12	39	1.36e-12	ENSP00000215727,ENSP00000218099,ENSP00000253496,ENSP00000264690,ENSP00000265023,ENSP00000306099,ENSP00000306361,ENSP00000308541,ENSP00000336829,ENSP00000356671,ENSP00000366307,ENSP00000377783	F12,F2,F9,FGA,FGB,FGG,KLKB1,KNG1,PROS1,SERPINC1,SERPIND1,THBD
REACTOME	HSA-168249	Innate Immune System	37	1012	4.73e-11	ENSP00000211287,ENSP00000224181,ENSP00000233242,ENSP00000237014,ENSP00000241052,ENSP00000245907,ENSP00000246006,ENSP00000252593,ENSP00000259396,ENSP00000263100,ENSP00000263413,ENSP00000270879,ENSP00000291700,ENSP00000306099,ENSP00000306361,ENSP00000306920,ENSP00000308541,ENSP00000319464,ENSP00000336829,ENSP00000336888,ENSP00000348170,ENSP00000352834,ENSP00000356030,ENSP00000360281,ENSP00000364210…	A1BG,AGER,AHSG,APOB,BST2,C3,C4A,C4B,C6,C8B,C8G,CAT,CD36,CD55,CD93,CFB,CFI,CPN2,ELANE,F2,FCN3,FGA,FGB,FGG,GLB1,HP,ICAM2,MAPK13,MME,MYO1C,ORM1,PECAM1,PROS1,S100B,SFTPA1,SLC44A2,TTR
REACTOME	HSA-140875	Common Pathway of Fibrin Clot Formation	8	22	8.25e-09	ENSP00000215727,ENSP00000306099,ENSP00000306361,ENSP00000308541,ENSP00000336829,ENSP00000356671,ENSP00000366307,ENSP00000377783	F2,FGA,FGB,FGG,PROS1,SERPINC1,SERPIND1,THBD
REACTOME	HSA-140837	Intrinsic Pathway of Fibrin Clot Formation	7	22	2.29e-07	ENSP00000215727,ENSP00000218099,ENSP00000253496,ENSP00000264690,ENSP00000265023,ENSP00000308541,ENSP00000356671	F12,F2,F9,KLKB1,KNG1,SERPINC1,SERPIND1
REACTOME	HSA-1474244	Extracellular matrix organization	16	298	1.14e-06	ENSP00000007722,ENSP00000052754,ENSP00000218388,ENSP00000237014,ENSP00000264187,ENSP00000264690,ENSP00000300527,ENSP00000306099,ENSP00000306361,ENSP00000308938,ENSP00000336829,ENSP00000351310,ENSP00000355180,ENSP00000415283,ENSP00000457421,ENSP00000466090	COL6A1,COL6A2,COL6A6,DCN,ELANE,FGA,FGB,FGG,ICAM2,ITGA3,KLKB1,NID1,PECAM1,PLG,TIMP1,TTR
REACTOME	HSA-5686938	Regulation of TLR by endogenous ligand	6	19	2.58e-06	ENSP00000233242,ENSP00000306099,ENSP00000306361,ENSP00000336829,ENSP00000397082,ENSP00000399421	APOB,CD36,FGA,FGB,FGG,SFTPA1
REACTOME	HSA-216083	Integrin cell surface interactions	9	83	4.87e-06	ENSP00000007722,ENSP00000300527,ENSP00000306099,ENSP00000306361,ENSP00000336829,ENSP00000351310,ENSP00000355180,ENSP00000415283,ENSP00000457421	COL6A1,COL6A2,COL6A6,FGA,FGB,FGG,ICAM2,ITGA3,PECAM1
REACTOME	HSA-8963888	Chylomicron assembly	5	10	4.87e-06	ENSP00000227667,ENSP00000233242,ENSP00000236850,ENSP00000356969,ENSP00000466775	APOA1,APOA2,APOB,APOC2,APOC3
REACTOME	HSA-8963901	Chylomicron remodeling	5	10	4.87e-06	ENSP00000227667,ENSP00000233242,ENSP00000236850,ENSP00000356969,ENSP00000466775	APOA1,APOA2,APOB,APOC2,APOC3
REACTOME	HSA-168256	Immune System	41	1925	9.19e-06	ENSP00000005257,ENSP00000211287,ENSP00000218388,ENSP00000224181,ENSP00000233242,ENSP00000237014,ENSP00000241052,ENSP00000245907,ENSP00000246006,ENSP00000252593,ENSP00000259396,ENSP00000263100,ENSP00000263413,ENSP00000270879,ENSP00000291700,ENSP00000306099,ENSP00000306361,ENSP00000306920,ENSP00000308541,ENSP00000319464,ENSP00000320295,ENSP00000336829,ENSP00000336888,ENSP00000348170,ENSP00000352834…	A1BG,AGER,AHSG,APOB,BST2,C3,C4A,C4B,C6,C8B,C8G,CA1,CAT,CD36,CD55,CD93,CFB,CFI,CPN2,ELANE,ENSG00000258947,F2,FCN3,FGA,FGB,FGG,GLB1,HP,ICAM2,MAPK13,MME,MYO1C,ORM1,PECAM1,PROS1,RALA,S100B,SFTPA1,SLC44A2,TIMP1,TTR
REACTOME	HSA-975634	Retinoid metabolism and transport	7	44	9.19e-06	ENSP00000227667,ENSP00000233242,ENSP00000236850,ENSP00000237014,ENSP00000356969,ENSP00000365081,ENSP00000466775	APOA1,APOA2,APOB,APOC2,APOC3,APOM,TTR
REACTOME	HSA-174577	Activation of C3 and C5	4	7	4.21e-05	ENSP00000245907,ENSP00000396688,ENSP00000415941,ENSP00000416561	C3,C4A,C4B,CFB
REACTOME	HSA-1247673	Erythrocytes take up oxygen and release carbon dioxide	4	8	5.99e-05	ENSP00000262418,ENSP00000285379,ENSP00000300900,ENSP00000430656	CA1,CA2,CA4,SLC4A1
REACTOME	HSA-166663	Initial triggering of complement	5	21	6.2e-05	ENSP00000245907,ENSP00000270879,ENSP00000396688,ENSP00000415941,ENSP00000416561	C3,C4A,C4B,CFB,FCN3
REACTOME	HSA-2173782	Binding and Uptake of Ligands by Scavenger Receptors	6	40	6.52e-05	ENSP00000233242,ENSP00000236850,ENSP00000265132,ENSP00000265983,ENSP00000348170,ENSP00000399421	AMBP,APOA1,APOB,CD36,HP,HPX
REACTOME	HSA-1474228	Degradation of the extracellular matrix	9	139	0.00015	ENSP00000052754,ENSP00000218388,ENSP00000264187,ENSP00000264690,ENSP00000300527,ENSP00000308938,ENSP00000351310,ENSP00000355180,ENSP00000466090	COL6A1,COL6A2,COL6A6,DCN,ELANE,KLKB1,NID1,PLG,TIMP1
REACTOME	HSA-392499	Metabolism of proteins	38	1948	0.00015	ENSP00000215727,ENSP00000216410,ENSP00000218099,ENSP00000218388,ENSP00000233242,ENSP00000236850,ENSP00000237014,ENSP00000245907,ENSP00000265000,ENSP00000265023,ENSP00000265709,ENSP00000287097,ENSP00000290866,ENSP00000306361,ENSP00000306920,ENSP00000308275,ENSP00000308541,ENSP00000308938,ENSP00000320295,ENSP00000336829,ENSP00000349860,ENSP00000351190,ENSP00000355627,ENSP00000356030,ENSP00000356671…	ACE,AGT,AHSG,ANK1,APOA1,APOA2,APOB,C3,C4A,CD109,CD55,ENSG00000258947,F2,F9,FGA,FGG,GALNT7,GFPT1,GLB1,GNPNAT1,GOLM1,IGFALS,ITIH2,KNG1,MME,MRPL38,PLG,PROS1,SERPINC1,SERPIND1,SFTPA1,SPARCL1,SPTA1,SPTB,SULT1A3,TF,TIMP1,TTR
REACTOME	HSA-1237044	Erythrocytes take up carbon dioxide and release oxygen	4	12	0.00017	ENSP00000262418,ENSP00000285379,ENSP00000300900,ENSP00000430656	CA1,CA2,CA4,SLC4A1
REACTOME	HSA-6798695	Neutrophil degranulation	16	471	0.00017	ENSP00000237014,ENSP00000241052,ENSP00000245907,ENSP00000246006,ENSP00000252593,ENSP00000259396,ENSP00000263100,ENSP00000306920,ENSP00000336888,ENSP00000348170,ENSP00000356030,ENSP00000393887,ENSP00000399421,ENSP00000418525,ENSP00000457421,ENSP00000466090	A1BG,AHSG,BST2,C3,CAT,CD36,CD55,CD93,ELANE,GLB1,HP,MME,ORM1,PECAM1,SLC44A2,TTR
REACTOME	HSA-2168880	Scavenging of heme from plasma	4	13	0.00021	ENSP00000236850,ENSP00000265132,ENSP00000265983,ENSP00000348170	AMBP,APOA1,HP,HPX
REACTOME	HSA-597592	Post-translational protein modification	29	1366	0.00036	ENSP00000215727,ENSP00000216410,ENSP00000218099,ENSP00000218388,ENSP00000233242,ENSP00000236850,ENSP00000245907,ENSP00000265000,ENSP00000265023,ENSP00000265709,ENSP00000287097,ENSP00000306361,ENSP00000306920,ENSP00000308541,ENSP00000320295,ENSP00000336829,ENSP00000349860,ENSP00000351190,ENSP00000356030,ENSP00000356671,ENSP00000356969,ENSP00000357129,ENSP00000373364,ENSP00000377783,ENSP00000385834…	AHSG,ANK1,APOA1,APOA2,APOB,C3,C4A,CD109,CD55,ENSG00000258947,F2,F9,FGA,FGG,GALNT7,GFPT1,GLB1,GNPNAT1,GOLM1,ITIH2,KNG1,PROS1,SERPINC1,SERPIND1,SPARCL1,SPTA1,SPTB,TF,TIMP1
REACTOME	HSA-3000471	Scavenging by Class B Receptors	3	5	0.00052	ENSP00000233242,ENSP00000236850,ENSP00000399421	APOA1,APOB,CD36
REACTOME	HSA-202733	Cell surface interactions at the vascular wall	8	135	0.00064	ENSP00000007722,ENSP00000233242,ENSP00000278927,ENSP00000308541,ENSP00000339191,ENSP00000366307,ENSP00000377783,ENSP00000457421	APOB,CAV1,ESAM,F2,ITGA3,PECAM1,PROS1,THBD
REACTOME	HSA-196854	Metabolism of vitamins and cofactors	9	185	0.00091	ENSP00000227667,ENSP00000233242,ENSP00000236850,ENSP00000237014,ENSP00000356969,ENSP00000365081,ENSP00000377532,ENSP00000416293,ENSP00000466775	APOA1,APOA2,APOB,APOC2,APOC3,APOM,PC,SLC2A1,TTR
REACTOME	HSA-166665	Terminal pathway of complement	3	8	0.0013	ENSP00000224181,ENSP00000263413,ENSP00000360281	C6,C8B,C8G
REACTOME	HSA-168898	Toll-like Receptor Cascades	8	151	0.0013	ENSP00000233242,ENSP00000291700,ENSP00000306099,ENSP00000306361,ENSP00000336829,ENSP00000364210,ENSP00000397082,ENSP00000399421	AGER,APOB,CD36,FGA,FGB,FGG,S100B,SFTPA1
REACTOME	HSA-159763	Transport of gamma-carboxylated protein precursors from the endoplasmic reticulum to the Golgi apparatus	3	9	0.0017	ENSP00000218099,ENSP00000308541,ENSP00000377783	F2,F9,PROS1
REACTOME	HSA-8964058	HDL remodeling	3	9	0.0017	ENSP00000227667,ENSP00000236850,ENSP00000466775	APOA1,APOC2,APOC3
REACTOME	HSA-159740	Gamma-carboxylation of protein precursors	3	10	0.0021	ENSP00000218099,ENSP00000308541,ENSP00000377783	F2,F9,PROS1
REACTOME	HSA-159782	Removal of aminoterminal propeptides from gamma-carboxylated proteins	3	10	0.0021	ENSP00000218099,ENSP00000308541,ENSP00000377783	F2,F9,PROS1
REACTOME	HSA-1475029	Reversible hydration of carbon dioxide	3	12	0.0031	ENSP00000285379,ENSP00000300900,ENSP00000430656	CA1,CA2,CA4
REACTOME	HSA-375165	NCAM signaling for neurite out-growth	5	60	0.0031	ENSP00000300527,ENSP00000351310,ENSP00000355180,ENSP00000357129,ENSP00000451752	COL6A1,COL6A2,COL6A6,SPTA1,SPTB
REACTOME	HSA-1592389	Activation of Matrix Metalloproteinases	4	33	0.0033	ENSP00000218388,ENSP00000264690,ENSP00000308938,ENSP00000466090	ELANE,KLKB1,PLG,TIMP1
REACTOME	HSA-354194	GRB2:SOS provides linkage to MAPK signaling for Integrins	3	13	0.0035	ENSP00000306099,ENSP00000306361,ENSP00000336829	FGA,FGB,FGG
REACTOME	HSA-75205	Dissolution of Fibrin Clot	3	13	0.0035	ENSP00000232003,ENSP00000308938,ENSP00000357801	HRG,PLG,S100A10
REACTOME	HSA-5653656	Vesicle-mediated transport	16	649	0.0037	ENSP00000005257,ENSP00000233242,ENSP00000236850,ENSP00000265132,ENSP00000265709,ENSP00000265983,ENSP00000281537,ENSP00000320295,ENSP00000348170,ENSP00000352834,ENSP00000356030,ENSP00000357129,ENSP00000358994,ENSP00000385834,ENSP00000399421,ENSP00000451752	AMBP,ANK1,APOA1,APOB,CD36,CD55,ENSG00000258947,HP,HPX,MYO1C,MYO6,RALA,SPTA1,SPTB,TF,TJP1
REACTOME	HSA-372708	p130Cas linkage to MAPK signaling for integrins	3	14	0.004	ENSP00000306099,ENSP00000306361,ENSP00000336829	FGA,FGB,FGG
REACTOME	HSA-76009	Platelet Aggregation (Plug Formation)	4	37	0.0043	ENSP00000306099,ENSP00000306361,ENSP00000308541,ENSP00000336829	F2,FGA,FGB,FGG
REACTOME	HSA-2022377	Metabolism of Angiotensinogen to Angiotensins	3	17	0.0062	ENSP00000290866,ENSP00000355627,ENSP00000418525	ACE,AGT,MME
REACTOME	HSA-173736	Alternative complement activation	2	5	0.0134	ENSP00000245907,ENSP00000416561	C3,CFB
REACTOME	HSA-1430728	Metabolism	32	2032	0.0161	ENSP00000052754,ENSP00000222381,ENSP00000227667,ENSP00000233242,ENSP00000236850,ENSP00000237014,ENSP00000246957,ENSP00000256104,ENSP00000262551,ENSP00000281182,ENSP00000285238,ENSP00000285379,ENSP00000286548,ENSP00000300900,ENSP00000306920,ENSP00000312506,ENSP00000336888,ENSP00000339191,ENSP00000355627,ENSP00000356969,ENSP00000365081,ENSP00000376840,ENSP00000377532,ENSP00000378570,ENSP00000384949…	ABCC3,ACAD8,ADIPOQ,AGT,APOA1,APOA2,APOB,APOC2,APOC3,APOM,BPGM,CA1,CA2,CA4,CAV1,CD36,CSPG4,DCN,FABP4,FHL2,GC,GLB1,GNAQ,OGN,PC,PON1,PYCR1,SLC2A1,SLC44A2,SULT1A3,TRAP1,TTR
REACTOME	HSA-186797	Signaling by PDGF	4	55	0.0161	ENSP00000300527,ENSP00000308938,ENSP00000351310,ENSP00000355180	COL6A1,COL6A2,COL6A6,PLG
REACTOME	HSA-382551	Transport of small molecules	15	706	0.0194	ENSP00000227667,ENSP00000233242,ENSP00000236850,ENSP00000262418,ENSP00000285238,ENSP00000285379,ENSP00000300900,ENSP00000311291,ENSP00000336888,ENSP00000356969,ENSP00000380489,ENSP00000385834,ENSP00000416293,ENSP00000430656,ENSP00000466775	ABCC3,APOA1,APOA2,APOB,APOC2,APOC3,CA1,CA2,CA4,MB,SLC2A1,SLC44A2,SLC4A1,SLCO2A1,TF
REACTOME	HSA-6807878	COPI-mediated anterograde transport	5	99	0.0194	ENSP00000265709,ENSP00000320295,ENSP00000356030,ENSP00000357129,ENSP00000451752	ANK1,CD55,ENSG00000258947,SPTA1,SPTB
REACTOME	HSA-1442490	Collagen degradation	4	64	0.0245	ENSP00000300527,ENSP00000351310,ENSP00000355180,ENSP00000466090	COL6A1,COL6A2,COL6A6,ELANE
REACTOME	HSA-3595172	Defective CHST3 causes SEDCJD	2	8	0.0246	ENSP00000052754,ENSP00000312506	CSPG4,DCN
REACTOME	HSA-3595174	Defective CHST14 causes EDS, musculocontractural type	2	8	0.0246	ENSP00000052754,ENSP00000312506	CSPG4,DCN
REACTOME	HSA-3595177	Defective CHSY1 causes TPBS	2	8	0.0246	ENSP00000052754,ENSP00000312506	CSPG4,DCN
REACTOME	HSA-418594	G alpha (i) signalling events	10	387	0.0246	ENSP00000227667,ENSP00000233242,ENSP00000236850,ENSP00000237014,ENSP00000245907,ENSP00000265023,ENSP00000355627,ENSP00000356969,ENSP00000365081,ENSP00000466775	AGT,APOA1,APOA2,APOB,APOC2,APOC3,APOM,C3,KNG1,TTR
REACTOME	HSA-445095	Interaction between L1 and Ankyrins	3	31	0.0246	ENSP00000265709,ENSP00000357129,ENSP00000451752	ANK1,SPTA1,SPTB
REACTOME	HSA-446210	Synthesis of UDP-N-acetyl-glucosamine	2	8	0.0246	ENSP00000216410,ENSP00000349860	GFPT1,GNPNAT1
REACTOME	HSA-1989781	PPARA activates gene expression	5	114	0.0302	ENSP00000236850,ENSP00000355627,ENSP00000356969,ENSP00000386665,ENSP00000399421	AGT,APOA1,APOA2,CD36,FHL2
REACTOME	HSA-6802948	Signaling by high-kinase activity BRAF mutants	3	35	0.0308	ENSP00000306099,ENSP00000306361,ENSP00000336829	FGA,FGB,FGG
REACTOME	HSA-373760	L1CAM interactions	5	116	0.031	ENSP00000265709,ENSP00000320295,ENSP00000357129,ENSP00000384136,ENSP00000451752	ANK1,ENSG00000258947,RDX,SPTA1,SPTB
REACTOME	HSA-2022923	Dermatan sulfate biosynthesis	2	11	0.0356	ENSP00000052754,ENSP00000312506	CSPG4,DCN
REACTOME	HSA-3000178	ECM proteoglycans	4	75	0.0356	ENSP00000052754,ENSP00000300527,ENSP00000351310,ENSP00000355180	COL6A1,COL6A2,COL6A6,DCN
REACTOME	HSA-5674135	MAP2K and MAPK activation	3	39	0.0385	ENSP00000306099,ENSP00000306361,ENSP00000336829	FGA,FGB,FGG
REACTOME	HSA-6802946	Signaling by moderate kinase activity BRAF mutants	3	39	0.0385	ENSP00000306099,ENSP00000306361,ENSP00000336829	FGA,FGB,FGG
REACTOME	HSA-6802955	Paradoxical activation of RAF signaling by kinase inactive BRAF	3	39	0.0385	ENSP00000306099,ENSP00000306361,ENSP00000336829	FGA,FGB,FGG
REACTOME	HSA-171007	p38MAPK events	2	12	0.0387	ENSP00000005257,ENSP00000211287	MAPK13,RALA
REACTOME	HSA-3560782	Diseases associated with glycosaminoglycan metabolism	3	40	0.0387	ENSP00000052754,ENSP00000262551,ENSP00000312506	CSPG4,DCN,OGN
REACTOME	HSA-446203	Asparagine N-linked glycosylation	8	298	0.0394	ENSP00000216410,ENSP00000265709,ENSP00000306920,ENSP00000320295,ENSP00000349860,ENSP00000356030,ENSP00000357129,ENSP00000451752	ANK1,CD55,ENSG00000258947,GFPT1,GLB1,GNPNAT1,SPTA1,SPTB
REACTOME	HSA-2022857	Keratan sulfate degradation	2	13	0.0427	ENSP00000262551,ENSP00000306920	GLB1,OGN
REACTOME	HSA-419037	NCAM1 interactions	3	42	0.0427	ENSP00000300527,ENSP00000351310,ENSP00000355180	COL6A1,COL6A2,COL6A6
REACTOME	HSA-879415	Advanced glycosylation endproduct receptor signaling	2	13	0.0427	ENSP00000291700,ENSP00000364210	AGER,S100B
REACTOME	HSA-9006934	Signaling by Receptor Tyrosine Kinases	10	437	0.0427	ENSP00000005257,ENSP00000007722,ENSP00000211287,ENSP00000291700,ENSP00000300527,ENSP00000308938,ENSP00000339191,ENSP00000344115,ENSP00000351310,ENSP00000355180	CAV1,CDH5,COL6A1,COL6A2,COL6A6,ITGA3,MAPK13,PLG,RALA,S100B
REACTOME	HSA-2024101	CS/DS degradation	2	14	0.0459	ENSP00000052754,ENSP00000312506	CSPG4,DCN
REACTOME	HSA-8948216	Collagen chain trimerization	3	44	0.0459	ENSP00000300527,ENSP00000351310,ENSP00000355180	COL6A1,COL6A2,COL6A6
