# Supplementary material for: Proteomic Analyses Identify Differentially Expressed Proteins and Pathways Between Low-Risk and High-Risk Subtypes of Early-Stage Lung Adenocarcinoma and Their Prognostic Impacts
Source: Mol Cell Proteomics. 2021 Jan 26;20:100015. doi: 10.1074/mcp.RA120.002384 (PMC7950210; doi:10.1074/mcp.RA120.002384)
Supplement: Supplemental Table S12 [file mmc13.xlsx]

## Sheet: Sheet1
Changed pathways for distinctive differentially expressed proteins
Pathway database	#term ID	term description	observed gene count	background gene count	false discovery rate	matching proteins in your network (IDs)	matching proteins in network
KEGG	hsa04610	Complement and coagulation cascades	14	78	2.91e-08	ENSP00000181383,ENSP00000223642,ENSP00000226218,ENSP00000243611,ENSP00000261405,ENSP00000278407,ENSP00000315130,ENSP00000321853,ENSP00000322061,ENSP00000323929,ENSP00000332139,ENSP00000354458,ENSP00000356399,ENSP00000416066	A2M,C4BPB,C5,C7,C8A,CFD,CFH,CLU,CPB2,SERPINA1,SERPINF2,SERPING1,VTN,VWF
KEGG	hsa04512	ECM-receptor interaction	12	81	2.14e-06	ENSP00000226218,ENSP00000261405,ENSP00000265131,ENSP00000282588,ENSP00000295550,ENSP00000355751,ENSP00000368678,ENSP00000379350,ENSP00000386896,ENSP00000388325,ENSP00000407685,ENSP00000442600	AGRN,COL6A3,DAG1,ITGA1,ITGA6,ITGB1,LAMB2,THBS2,TNC,TNXB,VTN,VWF
KEGG	hsa01100	Metabolic pathways	46	1250	6.61e-06	ENSP00000175506,ENSP00000226279,ENSP00000233710,ENSP00000239891,ENSP00000244217,ENSP00000263368,ENSP00000263556,ENSP00000265016,ENSP00000268261,ENSP00000268695,ENSP00000269195,ENSP00000279036,ENSP00000299198,ENSP00000306606,ENSP00000312326,ENSP00000315931,ENSP00000333666,ENSP00000333667,ENSP00000339479,ENSP00000342502,ENSP00000353720,ENSP00000353910,ENSP00000355632,ENSP00000357838,ENSP00000359211…	ABAT,ACADL,ADH1B,ADI1,AHCYL2,ALAD,ALDH3B1,ALG5,ALPL,AMACR,AOC3,ASNS,B4GALT1,BCAT1,BLVRB,BST1,CD38,CES1,CKB,DHCR24,DPAGT1,DPYD,FUT8,GALNS,GALNT1,GALNT2,GATM,IL4I1,INPP4B,MAOB,MCEE,MGAT1,NNMT,NT5C2,OAT,P4HA1,PIGT,PLCD1,PMM2,PSAT1,PSPH,PYCR2,SDSL,SEPHS2,SGPL1,SHMT2
KEGG	hsa00260	Glycine, serine and threonine metabolism	7	39	0.00034	ENSP00000312326,ENSP00000333667,ENSP00000365773,ENSP00000367309,ENSP00000378854,ENSP00000379895,ENSP00000385790	AOC3,GATM,MAOB,PSAT1,PSPH,SDSL,SHMT2
KEGG	hsa04510	Focal adhesion	12	197	0.0044	ENSP00000226218,ENSP00000261405,ENSP00000265131,ENSP00000282588,ENSP00000295550,ENSP00000334008,ENSP00000355751,ENSP00000379350,ENSP00000379975,ENSP00000386896,ENSP00000388325,ENSP00000407685	COL6A3,ILK,ITGA1,ITGA6,ITGB1,LAMB2,PARVA,THBS2,TNC,TNXB,VTN,VWF
KEGG	hsa00330	Arginine and proline metabolism	6	48	0.0065	ENSP00000263556,ENSP00000299198,ENSP00000342502,ENSP00000357838,ENSP00000367309,ENSP00000379895	CKB,GATM,MAOB,OAT,P4HA1,PYCR2
KEGG	hsa00360	Phenylalanine metabolism	4	17	0.008	ENSP00000312326,ENSP00000367309,ENSP00000472474,ENSP00000473990	ALDH3B1,AOC3,IL4I1,MAOB
KEGG	hsa05133	Pertussis	7	74	0.008	ENSP00000223642,ENSP00000243611,ENSP00000278407,ENSP00000298159,ENSP00000311032,ENSP00000343027,ENSP00000379350	C4BPB,C5,CASP3,CFL2,GNAI1,ITGB1,SERPING1
KEGG	hsa00350	Tyrosine metabolism	5	36	0.0099	ENSP00000306606,ENSP00000312326,ENSP00000367309,ENSP00000472474,ENSP00000473990	ADH1B,ALDH3B1,AOC3,IL4I1,MAOB
KEGG	hsa03030	DNA replication	5	36	0.0099	ENSP00000262105,ENSP00000264156,ENSP00000265056,ENSP00000307288,ENSP00000480987	MCM2,MCM3,MCM4,MCM6,MCM7
KEGG	hsa00270	Cysteine and methionine metabolism	5	44	0.0186	ENSP00000315931,ENSP00000333666,ENSP00000385790,ENSP00000443459,ENSP00000472474	ADI1,AHCYL2,BCAT1,IL4I1,SDSL
KEGG	hsa01230	Biosynthesis of amino acids	6	72	0.0238	ENSP00000333667,ENSP00000342502,ENSP00000365773,ENSP00000378854,ENSP00000385790,ENSP00000443459	BCAT1,PSAT1,PSPH,PYCR2,SDSL,SHMT2
KEGG	hsa00510	N-Glycan biosynthesis	5	49	0.0245	ENSP00000239891,ENSP00000353910,ENSP00000369055,ENSP00000386597,ENSP00000404718	ALG5,B4GALT1,DPAGT1,FUT8,MGAT1
KEGG	hsa00760	Nicotinate and nicotinamide metabolism	4	30	0.0283	ENSP00000226279,ENSP00000265016,ENSP00000339479,ENSP00000441434	BST1,CD38,NNMT,NT5C2
KEGG	hsa00410	beta-Alanine metabolism	4	31	0.0295	ENSP00000312326,ENSP00000359211,ENSP00000379845,ENSP00000473990	ABAT,ALDH3B1,AOC3,DPYD
KEGG	hsa00290	Valine, leucine and isoleucine biosynthesis	2	4	0.0478	ENSP00000385790,ENSP00000443459	BCAT1,SDSL
REACTOME	HSA-1474244	Extracellular matrix organization	28	298	1.33e-10	ENSP00000196061,ENSP00000216336,ENSP00000226218,ENSP00000236040,ENSP00000236826,ENSP00000244336,ENSP00000260408,ENSP00000261405,ENSP00000263556,ENSP00000265131,ENSP00000266718,ENSP00000282588,ENSP00000282903,ENSP00000295550,ENSP00000311032,ENSP00000323696,ENSP00000323929,ENSP00000327336,ENSP00000343577,ENSP00000357005,ENSP00000361405,ENSP00000368678,ENSP00000379350,ENSP00000386896,ENSP00000388325…	A2M,ADAM10,AGRN,BGN,CASP3,CEACAM8,COL6A3,CRTAP,CTSG,DAG1,F11R,ITGA1,ITGA6,ITGB1,LAMB2,LEPRE1,LEPREL2,LUM,MMP8,MMP9,P4HA1,PLOD1,PLOD2,TNC,TNXB,TPSAB1,VTN,VWF
REACTOME	HSA-6798695	Neutrophil degranulation	33	471	8.71e-10	ENSP00000002165,ENSP00000216336,ENSP00000218516,ENSP00000225275,ENSP00000226578,ENSP00000231751,ENSP00000233997,ENSP00000234347,ENSP00000236826,ENSP00000244336,ENSP00000260408,ENSP00000265016,ENSP00000268695,ENSP00000286713,ENSP00000296435,ENSP00000302621,ENSP00000332139,ENSP00000333994,ENSP00000357722,ENSP00000357726,ENSP00000357727,ENSP00000361405,ENSP00000361824,ENSP00000362108,ENSP00000363603…	ADAM10,ALAD,ALDH3B1,ANO6,AZU1,B4GALT1,BST1,CAMP,CEACAM8,CFD,CST3,CTSG,FUCA1,FUCA2,GALNS,GLA,HBB,LCN2,LRG1,LTF,MANBA,MMP8,MMP9,MPO,ORM2,PRTN3,S100A12,S100A8,S100A9,SERPINA1,SPTAN1,STOM,TSPAN14
REACTOME	HSA-1430728	Metabolism	72	2032	9.56e-09	ENSP00000078429,ENSP00000175506,ENSP00000217244,ENSP00000218516,ENSP00000219599,ENSP00000226279,ENSP00000226578,ENSP00000233710,ENSP00000244217,ENSP00000248564,ENSP00000254508,ENSP00000259469,ENSP00000259727,ENSP00000261386,ENSP00000263035,ENSP00000263368,ENSP00000265016,ENSP00000265627,ENSP00000266718,ENSP00000268695,ENSP00000270625,ENSP00000280551,ENSP00000285381,ENSP00000295897,ENSP00000298198…	ACADL,ACOT7,ADH1B,ADI1,AGRN,ALAD,ALB,ALDH3B1,AMACR,AOC3,ASNS,B4GALT1,BCAT1,BGN,BLVRB,BST1,CA3,CD38,CES1,CKB,CRYM,CSNK2A1,DHCR24,DHTKD1,DPYD,FDXR,GALNS,GATM,GDE1,GLA,GMPR,GNA11,GNAI1,GNG11,GPD1,IL4I1,INPP4B,LUM,MANBA,MAOB,MCEE,NDUFAF4,NNMT,NT5C2,NUP210,NUP43,OAT,OPLAH,PGM2L1,PLCD1,PON3,PRELP,PSAT1,PSPH,PYCR2,RAB4A,RBP4,RPL28,RPL35,RPS11,RPS13,RPS6,SDSL,SEC24A,SEC24D,SEPHS2,SGPL1,SHMT2,SLC16A3,STXB…
REACTOME	HSA-168249	Innate Immune System	46	1012	2.87e-08	ENSP00000002165,ENSP00000181383,ENSP00000216336,ENSP00000218516,ENSP00000223642,ENSP00000225275,ENSP00000226218,ENSP00000226578,ENSP00000231751,ENSP00000233997,ENSP00000234347,ENSP00000236826,ENSP00000243611,ENSP00000244336,ENSP00000260408,ENSP00000263645,ENSP00000265016,ENSP00000268695,ENSP00000278407,ENSP00000286713,ENSP00000296435,ENSP00000302621,ENSP00000315130,ENSP00000322061,ENSP00000328359…	ADAM10,ALAD,ALDH3B1,ANO6,AZU1,B4GALT1,BST1,C4BPB,C5,C7,C8A,CAMP,CD81,CEACAM8,CFD,CFH,CLU,CPB2,CST3,CTSG,DEFA3,FCGR1A,FUCA1,FUCA2,GALNS,GLA,HBB,LCN2,LRG1,LTF,MANBA,MMP8,MMP9,MPO,ORM2,PGLYRP2,PRTN3,S100A12,S100A8,S100A9,SERPINA1,SERPING1,SPTAN1,STOM,TSPAN14,VTN
REACTOME	HSA-392499	Metabolism of proteins	67	1948	1.12e-07	ENSP00000002165,ENSP00000081029,ENSP00000175506,ENSP00000181383,ENSP00000216336,ENSP00000217244,ENSP00000231751,ENSP00000239891,ENSP00000248564,ENSP00000253099,ENSP00000254508,ENSP00000259469,ENSP00000260408,ENSP00000263245,ENSP00000265016,ENSP00000265131,ENSP00000265162,ENSP00000266087,ENSP00000268261,ENSP00000269195,ENSP00000270625,ENSP00000279036,ENSP00000280551,ENSP00000295897,ENSP00000296046…	ABCA3,ADAM10,ALB,ALG5,ALPL,ARFGAP3,ASNS,B4GALT1,BST1,CPA3,CPB2,CSNK2A1,CST3,CTSG,DAG1,DPAGT1,DPP4,EIF2B3,ENPEP,FBXO7,FUCA1,FUCA2,FUT8,GALNT1,GALNT2,GNAI1,GNG11,GOLGB1,LAMB2,LMO7,LSAMP,LTF,MGAT1,MRPL37,MRPL4,MRPL46,MRPL50,MRPS22,MRPS23,MRPS35,NUP210,NUP43,OS9,PIGT,PMM2,RAB4A,RPL28,RPL35,RPS11,RPS13,RPS6,SEC24A,SEC24D,SERPINA1,SFTPC,SPCS1,SPON1,SPTAN1,SRPRB,SYVN1,THBS2,TMED3,TNC,TSPAN14,TUBA1C,USP1…
REACTOME	HSA-166658	Complement cascade	11	56	6.67e-07	ENSP00000181383,ENSP00000223642,ENSP00000226218,ENSP00000243611,ENSP00000263645,ENSP00000278407,ENSP00000315130,ENSP00000322061,ENSP00000332139,ENSP00000354458,ENSP00000356399	C4BPB,C5,C7,C8A,CD81,CFD,CFH,CLU,CPB2,SERPING1,VTN
REACTOME	HSA-977606	Regulation of Complement cascade	10	47	1.47e-06	ENSP00000181383,ENSP00000223642,ENSP00000226218,ENSP00000243611,ENSP00000263645,ENSP00000278407,ENSP00000315130,ENSP00000322061,ENSP00000354458,ENSP00000356399	C4BPB,C5,C7,C8A,CD81,CFH,CLU,CPB2,SERPING1,VTN
REACTOME	HSA-168256	Immune System	61	1925	8.9e-06	ENSP00000002165,ENSP00000181383,ENSP00000216336,ENSP00000218516,ENSP00000223642,ENSP00000225275,ENSP00000226218,ENSP00000226578,ENSP00000231751,ENSP00000233997,ENSP00000234347,ENSP00000236826,ENSP00000243611,ENSP00000244336,ENSP00000250244,ENSP00000254508,ENSP00000260408,ENSP00000263645,ENSP00000265016,ENSP00000266087,ENSP00000268695,ENSP00000278407,ENSP00000280357,ENSP00000280551,ENSP00000286713…	ADAM10,ALAD,ALDH3B1,ANO6,AP1M2,AZU1,B4GALT1,BST1,C4BPB,C5,C7,C8A,CAMP,CASP3,CD200,CD81,CEACAM8,CFD,CFH,CLU,CPB2,CST3,CTSG,DEFA3,DTX3L,FBXO7,FCGR1A,FUCA1,FUCA2,GALNS,GLA,HBB,IL18,ITGB1,LCN2,LMO7,LRG1,LTF,MANBA,MMP8,MMP9,MPO,MX2,NUP210,NUP43,ORM2,PGLYRP2,PRTN3,RNF213,S100A12,S100A8,S100A9,SEC24A,SEC24D,SERPINA1,SERPING1,SPTAN1,STOM,TSPAN14,TUBA1C,VTN
REACTOME	HSA-3000178	ECM proteoglycans	10	75	5.66e-05	ENSP00000226218,ENSP00000265131,ENSP00000266718,ENSP00000295550,ENSP00000327336,ENSP00000368678,ENSP00000379350,ENSP00000388325,ENSP00000407685,ENSP00000442600	AGRN,BGN,COL6A3,DAG1,ITGB1,LAMB2,LUM,TNC,TNXB,VTN
REACTOME	HSA-216083	Integrin cell surface interactions	10	83	0.00011	ENSP00000226218,ENSP00000261405,ENSP00000265131,ENSP00000266718,ENSP00000282588,ENSP00000295550,ENSP00000357005,ENSP00000368678,ENSP00000379350,ENSP00000386896	AGRN,COL6A3,F11R,ITGA1,ITGA6,ITGB1,LUM,TNC,VTN,VWF
REACTOME	HSA-71291	Metabolism of amino acids and derivatives	20	354	0.00011	ENSP00000175506,ENSP00000219599,ENSP00000259469,ENSP00000263035,ENSP00000270625,ENSP00000299198,ENSP00000333666,ENSP00000342502,ENSP00000357838,ENSP00000365773,ENSP00000369757,ENSP00000378854,ENSP00000379895,ENSP00000385790,ENSP00000418669,ENSP00000435777,ENSP00000441434,ENSP00000443459,ENSP00000452909,ENSP00000472474	ADI1,ASNS,BCAT1,CKB,CRYM,DHTKD1,GATM,IL4I1,NNMT,OAT,PSAT1,PSPH,PYCR2,RPL28,RPL35,RPS11,RPS13,RPS6,SDSL,SEPHS2
REACTOME	HSA-6803157	Antimicrobial peptides	10	87	0.00015	ENSP00000216336,ENSP00000231751,ENSP00000234347,ENSP00000296435,ENSP00000315130,ENSP00000328359,ENSP00000345968,ENSP00000357722,ENSP00000357727,ENSP00000362108	CAMP,CLU,CTSG,DEFA3,LCN2,LTF,PGLYRP2,PRTN3,S100A8,S100A9
REACTOME	HSA-176974	Unwinding of DNA	5	11	0.00017	ENSP00000262105,ENSP00000264156,ENSP00000265056,ENSP00000307288,ENSP00000480987	MCM2,MCM3,MCM4,MCM6,MCM7
REACTOME	HSA-1643685	Disease	36	1018	0.00031	ENSP00000231751,ENSP00000250244,ENSP00000254508,ENSP00000259469,ENSP00000260408,ENSP00000261405,ENSP00000266718,ENSP00000268261,ENSP00000268695,ENSP00000270625,ENSP00000295897,ENSP00000301522,ENSP00000301732,ENSP00000312304,ENSP00000316152,ENSP00000318165,ENSP00000319713,ENSP00000327336,ENSP00000342262,ENSP00000343924,ENSP00000355751,ENSP00000360522,ENSP00000362937,ENSP00000366395,ENSP00000368678…	ABCA3,ADAM10,AGRN,AGTRAP,ALB,AP1M2,B4GALT1,BGN,DAG1,DPAGT1,ESRP1,FDXR,GALNS,LTF,LUM,NUP210,NUP43,OPLAH,OS9,PMM2,PRDX2,PRELP,RBP4,RCC1,RNMT,RPL28,RPL35,RPS11,RPS13,RPS6,SFTPC,SPON1,SYVN1,THBS2,TPMT,VWF
REACTOME	HSA-446203	Asparagine N-linked glycosylation	17	298	0.00039	ENSP00000239891,ENSP00000263245,ENSP00000268261,ENSP00000280551,ENSP00000299705,ENSP00000301072,ENSP00000318165,ENSP00000353910,ENSP00000361824,ENSP00000363603,ENSP00000366395,ENSP00000369055,ENSP00000377275,ENSP00000381823,ENSP00000386597,ENSP00000404718,ENSP00000416066	ALG5,ARFGAP3,B4GALT1,DPAGT1,FUCA1,FUT8,GOLGB1,MGAT1,OS9,PMM2,SEC24A,SEC24D,SERPINA1,SPTAN1,SYVN1,TMED3,TUBA1C
REACTOME	HSA-6799990	Metal sequestration by antimicrobial proteins	4	6	0.00048	ENSP00000231751,ENSP00000357722,ENSP00000357727,ENSP00000362108	LCN2,LTF,S100A8,S100A9
REACTOME	HSA-1474290	Collagen formation	9	89	0.00084	ENSP00000196061,ENSP00000236040,ENSP00000263556,ENSP00000282903,ENSP00000295550,ENSP00000323696,ENSP00000361405,ENSP00000386896,ENSP00000478600	COL6A3,CRTAP,ITGA6,LEPRE1,LEPREL2,MMP9,P4HA1,PLOD1,PLOD2
REACTOME	HSA-72766	Translation	16	288	0.00084	ENSP00000081029,ENSP00000253099,ENSP00000259469,ENSP00000270625,ENSP00000312311,ENSP00000320184,ENSP00000320658,ENSP00000353575,ENSP00000354086,ENSP00000363999,ENSP00000369757,ENSP00000418008,ENSP00000418401,ENSP00000435777,ENSP00000452909,ENSP00000478310	EIF2B3,MRPL37,MRPL4,MRPL46,MRPL50,MRPS22,MRPS23,MRPS35,RPL28,RPL35,RPS11,RPS13,RPS6,SPCS1,SRPRB,YARS2
REACTOME	HSA-166665	Terminal pathway of complement	4	8	0.00092	ENSP00000223642,ENSP00000315130,ENSP00000322061,ENSP00000354458	C5,C7,C8A,CLU
REACTOME	HSA-948021	Transport to the Golgi and subsequent modification	12	181	0.0016	ENSP00000263245,ENSP00000280551,ENSP00000299705,ENSP00000301072,ENSP00000353910,ENSP00000361824,ENSP00000363603,ENSP00000369055,ENSP00000377275,ENSP00000381823,ENSP00000404718,ENSP00000416066	ARFGAP3,B4GALT1,FUCA1,FUT8,GOLGB1,MGAT1,SEC24A,SEC24D,SERPINA1,SPTAN1,TMED3,TUBA1C
REACTOME	HSA-3000171	Non-integrin membrane-ECM interactions	7	58	0.0021	ENSP00000226218,ENSP00000265131,ENSP00000368678,ENSP00000379350,ENSP00000386896,ENSP00000388325,ENSP00000442600	AGRN,DAG1,ITGA6,ITGB1,LAMB2,TNC,VTN
REACTOME	HSA-3781865	Diseases of glycosylation	10	136	0.0029	ENSP00000266718,ENSP00000268261,ENSP00000327336,ENSP00000343924,ENSP00000355751,ENSP00000368678,ENSP00000369055,ENSP00000386597,ENSP00000442600,ENSP00000460236	AGRN,B4GALT1,BGN,DAG1,DPAGT1,LUM,PMM2,PRELP,SPON1,THBS2
REACTOME	HSA-446343	Localization of the PINCH-ILK-PARVIN complex to focal adhesions	3	4	0.0037	ENSP00000334008,ENSP00000379350,ENSP00000379975	ILK,ITGB1,PARVA
REACTOME	HSA-1650814	Collagen biosynthesis and modifying enzymes	7	67	0.0042	ENSP00000196061,ENSP00000236040,ENSP00000263556,ENSP00000282903,ENSP00000295550,ENSP00000323696,ENSP00000478600	COL6A3,CRTAP,LEPRE1,LEPREL2,P4HA1,PLOD1,PLOD2
REACTOME	HSA-70614	Amino acid synthesis and interconversion (transamination)	5	31	0.006	ENSP00000175506,ENSP00000342502,ENSP00000357838,ENSP00000365773,ENSP00000378854	ASNS,OAT,PSAT1,PSPH,PYCR2
REACTOME	HSA-114608	Platelet degranulation	9	125	0.0061	ENSP00000261405,ENSP00000278407,ENSP00000295897,ENSP00000315130,ENSP00000321853,ENSP00000323929,ENSP00000332139,ENSP00000394936,ENSP00000416066	A2M,ALB,CFD,CLU,ORM2,SERPINA1,SERPINF2,SERPING1,VWF
REACTOME	HSA-109582	Hemostasis	22	601	0.0068	ENSP00000078429,ENSP00000234347,ENSP00000244336,ENSP00000248564,ENSP00000261405,ENSP00000278407,ENSP00000282588,ENSP00000295897,ENSP00000301072,ENSP00000315130,ENSP00000321853,ENSP00000323929,ENSP00000332139,ENSP00000333994,ENSP00000343027,ENSP00000357005,ENSP00000365725,ENSP00000379350,ENSP00000386896,ENSP00000394936,ENSP00000416066,ENSP00000463978	A2M,ABHD12,ALB,CEACAM8,CFD,CLU,F11R,GNA11,GNAI1,GNG11,HBB,ITGA1,ITGA6,ITGB1,ORM2,PRTN3,SERPINA1,SERPINF2,SERPING1,SLC16A3,TUBA1C,VWF
REACTOME	HSA-2022377	Metabolism of Angiotensinogen to Angiotensins	4	17	0.0068	ENSP00000181383,ENSP00000216336,ENSP00000265162,ENSP00000296046	CPA3,CPB2,CTSG,ENPEP
REACTOME	HSA-68962	Activation of the pre-replicative complex	5	33	0.0068	ENSP00000262105,ENSP00000264156,ENSP00000265056,ENSP00000307288,ENSP00000480987	MCM2,MCM3,MCM4,MCM6,MCM7
REACTOME	HSA-76002	Platelet activation, signaling and aggregation	13	256	0.0068	ENSP00000078429,ENSP00000248564,ENSP00000261405,ENSP00000278407,ENSP00000295897,ENSP00000315130,ENSP00000321853,ENSP00000323929,ENSP00000332139,ENSP00000343027,ENSP00000365725,ENSP00000394936,ENSP00000416066	A2M,ABHD12,ALB,CFD,CLU,GNA11,GNAI1,GNG11,ORM2,SERPINA1,SERPINF2,SERPING1,VWF
REACTOME	HSA-446353	Cell-extracellular matrix interactions	4	18	0.007	ENSP00000334008,ENSP00000342858,ENSP00000379350,ENSP00000379975	FERMT2,ILK,ITGB1,PARVA
REACTOME	HSA-176187	Activation of ATR in response to replication stress	5	37	0.0093	ENSP00000262105,ENSP00000264156,ENSP00000265056,ENSP00000307288,ENSP00000480987	MCM2,MCM3,MCM4,MCM6,MCM7
REACTOME	HSA-597592	Post-translational protein modification	38	1366	0.0096	ENSP00000002165,ENSP00000239891,ENSP00000254508,ENSP00000260408,ENSP00000263245,ENSP00000265016,ENSP00000265131,ENSP00000266087,ENSP00000268261,ENSP00000269195,ENSP00000279036,ENSP00000280551,ENSP00000295897,ENSP00000299705,ENSP00000301072,ENSP00000318165,ENSP00000342262,ENSP00000353910,ENSP00000355632,ENSP00000355651,ENSP00000355751,ENSP00000361824,ENSP00000363603,ENSP00000363973,ENSP00000366395…	ADAM10,ALB,ALG5,ALPL,ARFGAP3,B4GALT1,BST1,CST3,DAG1,DPAGT1,FBXO7,FUCA1,FUCA2,FUT8,GALNT1,GALNT2,GOLGB1,LAMB2,LMO7,LSAMP,MGAT1,NUP210,NUP43,OS9,PIGT,PMM2,RAB4A,SEC24A,SEC24D,SERPINA1,SPON1,SPTAN1,SYVN1,THBS2,TMED3,TNC,TUBA1C,USP10
REACTOME	HSA-3656244	Defective B4GALT1 causes B4GALT1-CDG (CDG-2d)	3	8	0.0108	ENSP00000266718,ENSP00000343924,ENSP00000369055	B4GALT1,LUM,PRELP
REACTOME	HSA-3560782	Diseases associated with glycosaminoglycan metabolism	5	40	0.0118	ENSP00000266718,ENSP00000327336,ENSP00000343924,ENSP00000368678,ENSP00000369055	AGRN,B4GALT1,BGN,LUM,PRELP
REACTOME	HSA-5368286	Mitochondrial translation initiation	7	88	0.0123	ENSP00000081029,ENSP00000253099,ENSP00000312311,ENSP00000320184,ENSP00000354086,ENSP00000363999,ENSP00000418008	MRPL37,MRPL4,MRPL46,MRPL50,MRPS22,MRPS23,MRPS35
REACTOME	HSA-5389840	Mitochondrial translation elongation	7	88	0.0123	ENSP00000081029,ENSP00000253099,ENSP00000312311,ENSP00000320184,ENSP00000354086,ENSP00000363999,ENSP00000418008	MRPL37,MRPL4,MRPL46,MRPL50,MRPS22,MRPS23,MRPS35
REACTOME	HSA-5419276	Mitochondrial translation termination	7	88	0.0123	ENSP00000081029,ENSP00000253099,ENSP00000312311,ENSP00000320184,ENSP00000354086,ENSP00000363999,ENSP00000418008	MRPL37,MRPL4,MRPL46,MRPL50,MRPS22,MRPS23,MRPS35
REACTOME	HSA-446728	Cell junction organization	7	91	0.0138	ENSP00000183605,ENSP00000334008,ENSP00000342858,ENSP00000357005,ENSP00000379350,ENSP00000379975,ENSP00000386896	CLDN18,F11R,FERMT2,ILK,ITGA6,ITGB1,PARVA
REACTOME	HSA-381426	Regulation of Insulin-like Growth Factor (IGF) transport and uptake by Insulin-like Growth Factor Binding Proteins (IGFBPs)	8	123	0.0161	ENSP00000002165,ENSP00000216336,ENSP00000260408,ENSP00000265131,ENSP00000295897,ENSP00000381448,ENSP00000388325,ENSP00000416066	ADAM10,ALB,CST3,CTSG,FUCA2,LAMB2,SERPINA1,TNC
REACTOME	HSA-3000170	Syndecan interactions	4	26	0.0178	ENSP00000226218,ENSP00000265131,ENSP00000379350,ENSP00000386896	ITGA6,ITGB1,TNC,VTN
REACTOME	HSA-1500931	Cell-Cell communication	8	127	0.0184	ENSP00000183605,ENSP00000334008,ENSP00000342858,ENSP00000357005,ENSP00000361824,ENSP00000379350,ENSP00000379975,ENSP00000386896	CLDN18,F11R,FERMT2,ILK,ITGA6,ITGB1,PARVA,SPTAN1
REACTOME	HSA-2022857	Keratan sulfate degradation	3	13	0.027	ENSP00000266718,ENSP00000268695,ENSP00000343924	GALNS,LUM,PRELP
REACTOME	HSA-3000157	Laminin interactions	4	30	0.027	ENSP00000282588,ENSP00000379350,ENSP00000386896,ENSP00000388325	ITGA1,ITGA6,ITGB1,LAMB2
REACTOME	HSA-8957275	Post-translational protein phosphorylation	7	106	0.0271	ENSP00000002165,ENSP00000260408,ENSP00000265131,ENSP00000295897,ENSP00000381448,ENSP00000388325,ENSP00000416066	ADAM10,ALB,CST3,FUCA2,LAMB2,SERPINA1,TNC
REACTOME	HSA-1474228	Degradation of the extracellular matrix	8	139	0.0291	ENSP00000216336,ENSP00000236826,ENSP00000260408,ENSP00000295550,ENSP00000311032,ENSP00000323929,ENSP00000343577,ENSP00000361405	A2M,ADAM10,CASP3,COL6A3,CTSG,MMP8,MMP9,TPSAB1
REACTOME	HSA-1799339	SRP-dependent cotranslational protein targeting to membrane	7	109	0.0302	ENSP00000259469,ENSP00000270625,ENSP00000369757,ENSP00000418401,ENSP00000435777,ENSP00000452909,ENSP00000478310	RPL28,RPL35,RPS11,RPS13,RPS6,SPCS1,SRPRB
REACTOME	HSA-1592389	Activation of Matrix Metalloproteinases	4	33	0.034	ENSP00000216336,ENSP00000236826,ENSP00000343577,ENSP00000361405	CTSG,MMP8,MMP9,TPSAB1
REACTOME	HSA-1638074	Keratan sulfate/keratin metabolism	4	33	0.034	ENSP00000266718,ENSP00000268695,ENSP00000343924,ENSP00000369055	B4GALT1,GALNS,LUM,PRELP
REACTOME	HSA-2408522	Selenoamino acid metabolism	7	112	0.034	ENSP00000259469,ENSP00000270625,ENSP00000369757,ENSP00000418669,ENSP00000435777,ENSP00000441434,ENSP00000452909	NNMT,RPL28,RPL35,RPS11,RPS13,RPS6,SEPHS2
REACTOME	HSA-75892	Platelet Adhesion to exposed collagen	3	15	0.034	ENSP00000261405,ENSP00000282588,ENSP00000379350	ITGA1,ITGB1,VWF
REACTOME	HSA-2980736	Peptide hormone metabolism	6	84	0.0344	ENSP00000181383,ENSP00000216336,ENSP00000265162,ENSP00000296046,ENSP00000353731,ENSP00000478310	CPA3,CPB2,CTSG,DPP4,ENPEP,SPCS1
REACTOME	HSA-199977	ER to Golgi Anterograde Transport	8	151	0.0414	ENSP00000263245,ENSP00000280551,ENSP00000299705,ENSP00000301072,ENSP00000361824,ENSP00000377275,ENSP00000381823,ENSP00000416066	ARFGAP3,GOLGB1,SEC24A,SEC24D,SERPINA1,SPTAN1,TMED3,TUBA1C
REACTOME	HSA-2408557	Selenocysteine synthesis	6	90	0.0458	ENSP00000259469,ENSP00000270625,ENSP00000369757,ENSP00000418669,ENSP00000435777,ENSP00000452909	RPL28,RPL35,RPS11,RPS13,RPS6,SEPHS2
