# Supplementary material for: Proteomic Analyses Identify Differentially Expressed Proteins and Pathways Between Low-Risk and High-Risk Subtypes of Early-Stage Lung Adenocarcinoma and Their Prognostic Impacts
Source: Mol Cell Proteomics. 2021 Jan 26;20:100015. doi: 10.1074/mcp.RA120.002384 (PMC7950210; doi:10.1074/mcp.RA120.002384)
Supplement: Supplemental Table S13 [file mmc14.xlsx]

## Sheet: 184 gene survival analysis
Gene	HR	95%CI	cox_p	log_rank_p
ISG15	1.1	(0.98-1.2)	0.13	0.684687
SSU72	0.76	(0.54-1.1)	0.14	0.671885
PLOD1	1.4	(1.1-1.7)	0.01	0.0212188
MARCKSL1	1.1	(0.96-1.4)	0.12	0.390031
P3H1	1.1	(0.91-1.4)	0.24	0.80835
PODN	0.89	(0.78-1)	0.065	0.291931
PLPP3	0.92	(0.74-1.1)	0.46	0.924049
FCGR1A	0.95	(0.83-1.1)	0.42	0.621186
SELENBP1	0.83	(0.75-0.92)	0.00026	0.00629276
DPT	0.94	(0.85-1)	0.19	0.204562
HMCN1	0.85	(0.74-0.98)	0.024	0.0580254
NEK7	0.94	(0.74-1.2)	0.62	0.391108
LAD1	1.2	(1-1.4)	0.04	0.0333164
CHI3L1	0.93	(0.86-1)	0.08	0.119469
RBBP5	1.2	(0.83-1.6)	0.4	0.101126
CD34	0.91	(0.76-1.1)	0.29	0.138202
H3.3A	0.9	(0.7-1.2)	0.44	0.668047
RMDN2	0.69	(0.57-0.83)	0.00013	0.0220347
LGALSL	0.93	(0.79-1.1)	0.36	0.0662172
PDCL3	1.2	(0.87-1.5)	0.33	0.314794
CD302	0.76	(0.66-0.88)	0.00028	0.00112174
SCN7A	0.82	(0.73-0.93)	0.0022	0.136028
HAT1	1.5	(1.1-2)	0.01	0.00455357
ZC3H15	1.5	(1.1-2.1)	0.0046	0.00436172
COL3A1	1.1	(0.98-1.2)	0.13	0.303276
STAT1	1.1	(0.97-1.3)	0.12	0.0349744
CAVIN2	0.88	(0.79-0.99)	0.029	0.0333648
AOX1	1	(0.88-1.1)	1	0.251402
MAB21L4	0.96	(0.87-1.1)	0.36	0.724392
DTYMK	1.4	(1.1-1.7)	0.00089	1.18209e-05
ITPR1	0.89	(0.76-1.1)	0.19	0.586107
ITGA9	0.81	(0.71-0.92)	0.0013	0.0219468
LIMD1	0.8	(0.66-0.98)	0.032	0.246518
LSAMP	0.81	(0.68-0.95)	0.012	0.0145403
DTX3L	1.1	(0.91-1.4)	0.24	0.453165
MCM2	1.2	(1-1.4)	0.018	0.238173
PLOD2	1.2	(1.1-1.4)	0.00047	0.00897217
PLSCR4	1	(0.85-1.2)	0.98	0.521214
CPA3	0.88	(0.81-0.95)	0.0021	0.0173485
MRPL47	1.3	(1.1-1.7)	0.0077	0.00220065
LRRC15	1	(0.93-1.1)	0.82	0.804816
MAN2B2	1	(0.81-1.3)	0.76	0.812514
LIMCH1	0.83	(0.72-0.96)	0.012	0.00321632
OCIAD2	1.1	(0.94-1.3)	0.22	0.131867
SPARCL1	0.88	(0.77-1)	0.05	0.0210758
HPGDS	0.8	(0.71-0.91)	0.00051	0.0410243
ADH1B	0.91	(0.84-0.98)	0.0093	0.12494
MCUB	1.1	(0.95-1.3)	0.17	0.267243
TPPP	0.87	(0.78-0.97)	0.01	0.0504897
SLC12A7	0.99	(0.84-1.2)	0.92	0.802171
MRPS30	1.2	(0.92-1.5)	0.21	0.490137
GPX8	1.3	(1.1-1.5)	0.0011	0.0102583
MAN2A1	1.2	(0.95-1.4)	0.15	0.643641
P4HA2	1.2	(0.94-1.5)	0.15	0.187167
PDLIM4	0.93	(0.83-1)	0.19	0.120168
SEC24A	1.2	(0.9-1.5)	0.23	0.160503
DSP	1.1	(1-1.2)	0.047	0.261601
GMPR	0.82	(0.71-0.94)	0.0055	0.109167
HLA.B	1	(0.89-1.2)	0.8	0.301201
TNXB	0.88	(0.77-1)	0.047	0.268634
HLA-DPA1	0.89	(0.8-0.99)	0.025	0.0214313
ANKS1A	0.89	(0.71-1.1)	0.33	0.608275
CLIC5	0.88	(0.8-0.98)	0.015	0.0293948
ADGRF5	0.83	(0.76-0.91)	6.5e-05	0.000418216
MCM3	1.2	(0.97-1.5)	0.094	0.461618
TPBG	1.3	(1.1-1.5)	0.0056	0.0180954
ASCC3	1.2	(0.94-1.5)	0.15	0.115739
MTHFD1L	1.2	(0.99-1.5)	0.067	0.0380605
AGR3	0.97	(0.91-1)	0.33	0.953162
AQP1	0.93	(0.86-1)	0.1	0.286934
PSPH	1.2	(1-1.4)	0.055	0.0143239
GNAI1	1.2	(1-1.4)	0.034	0.232186
ASNS	1.1	(0.91-1.2)	0.45	0.435647
NAMPT	1.1	(0.98-1.3)	0.098	0.031562
CAV2	1.1	(1-1.3)	0.037	0.102526
CAV1	1.1	(0.98-1.2)	0.11	0.726939
MAOB	0.85	(0.76-0.96)	0.0064	0.0226398
RGN	0.79	(0.69-0.91)	0.00073	0.00197756
DLG3	0.83	(0.65-1.1)	0.15	0.233165
ALG13	0.88	(0.63-1.2)	0.46	0.678448
FHL1	0.88	(0.78-0.99)	0.028	0.0660581
F9	5.3	(0.18-160)	0.34	0.697405
MECP2	0.68	(0.51-0.91)	0.01	0.00215206
SFTPC	0.94	(0.91-0.98)	0.0016	0.0188003
PDLIM2	0.81	(0.65-1)	0.068	0.202831
MCM4	1.3	(1.1-1.5)	0.00091	0.00110706
CA1	0.87	(0.55-1.4)	0.56	0.0930409
CA2	1	(0.94-1.1)	0.48	0.527497
CPQ	0.89	(0.76-1)	0.13	0.0826427
NCALD	0.75	(0.65-0.87)	0.00015	0.000737681
PGM5	0.84	(0.73-0.97)	0.015	0.0160601
TDRD7	1.1	(0.81-1.4)	0.69	0.931703
TNC	1	(0.94-1.1)	0.61	0.325508
AK1	0.9	(0.77-1.1)	0.21	0.286756
CLIC3	1	(0.91-1.1)	0.94	0.717417
TSPAN4	0.96	(0.81-1.1)	0.61	0.521827
HBG1	1.7	(0.6-4.8)	0.32	0.319643
CAVIN3	1.2	(1-1.4)	0.011	0.0301473
SPON1	0.94	(0.84-1)	0.27	0.271338
RRAS2	1.1	(0.88-1.3)	0.46	0.120594
TP53I11	0.87	(0.73-1)	0.11	0.336684
PTPMT1	0.97	(0.72-1.3)	0.83	0.716457
MRPL16	1.4	(0.98-1.9)	0.066	0.0106305
FEN1	1.4	(1.2-1.7)	0.00022	0.00237241
SPTBN2	1.1	(0.91-1.3)	0.39	0.757968
PGM2L1	1.1	(0.91-1.3)	0.42	0.472524
CCDC90B	1.3	(1.1-1.6)	0.0075	0.00113958
PFKP	1.3	(1.1-1.5)	0.00012	0.00042992
ITGA8	0.83	(0.73-0.94)	0.005	0.296406
DNAJC1	1.3	(1-1.6)	0.029	0.242639
SGPL1	1.1	(0.89-1.5)	0.3	0.429811
P4HA1	1.3	(1.1-1.6)	0.011	0.0312218
ANKRD22	1	(0.94-1.1)	0.48	0.651739
OAT	0.91	(0.78-1.1)	0.25	0.446475
VWF	0.94	(0.84-1.1)	0.3	0.0837317
WBP11	1.5	(1.1-1.9)	0.0048	0.137211
RPAP3	0.96	(0.71-1.3)	0.81	0.950394
GALNT6	0.99	(0.89-1.1)	0.84	0.977187
TNS2	0.81	(0.68-0.96)	0.013	0.00433441
SHMT2	1.1	(0.94-1.4)	0.18	0.151192
CRADD	1	(0.81-1.3)	0.76	0.843076
STAB2	1.1	(0.78-1.5)	0.63	0.505066
TMEM119	0.88	(0.78-1)	0.05	0.0114877
COQ5	1.1	(0.87-1.5)	0.34	0.372367
PIP4P1	0.72	(0.52-0.98)	0.039	0.278393
CMA1	0.77	(0.59-0.99)	0.043	0.0207633
CLEC14A	0.89	(0.77-1)	0.16	0.129208
GNG2	0.86	(0.71-1)	0.13	0.0356389
ERO1A	1.4	(1.2-1.7)	1.6e-06	0.00158152
PAPLN	0.82	(0.71-0.96)	0.011	0.0857723
LTBP2	0.93	(0.82-1)	0.23	0.402599
GALC	1	(0.82-1.3)	0.92	0.625403
FBLN5	0.85	(0.74-0.98)	0.024	0.000465449
SYNE3	0.76	(0.61-0.97)	0.025	0.0135281
CKB	0.95	(0.86-1)	0.29	0.472231
TMOD2	0.8	(0.64-1)	0.058	0.000839166
CGNL1	0.79	(0.69-0.91)	0.0013	0.00339089
SEMA4B	1.3	(1.1-1.5)	0.0048	0.00345967
HDDC3	1.2	(0.95-1.5)	0.12	0.770319
TPSAB1	0.9	(0.82-0.98)	0.02	0.0816777
SLC9A3R2	0.91	(0.77-1.1)	0.24	0.549526
GDE1	0.8	(0.62-1)	0.074	0.04911
SULT1A3	1.1	(0.45-2.5)	0.89	0.377103
CES1	0.97	(0.9-1)	0.37	0.390928
TPPP3	0.93	(0.84-1)	0.12	0.733107
TERF2IP	0.7	(0.52-0.96)	0.024	0.0245712
TUBB3	1.1	(0.99-1.3)	0.083	0.224676
MFAP4	0.86	(0.79-0.95)	0.0019	0.00203682
GOSR1	1.4	(1-2)	0.034	0.0821663
FKBP10	1.1	(0.97-1.2)	0.18	0.0620105
DNAJC7	1	(0.73-1.5)	0.81	0.986816
AOC3	0.88	(0.79-0.99)	0.033	0.10295
SNF8	1.4	(0.98-1.9)	0.067	0.207736
COL1A1	1.1	(1-1.2)	0.063	0.147078
SEPTIN4	0.74	(0.59-0.93)	0.011	0.034101
KPNA2	1.4	(1.2-1.6)	5.7e-05	0.00134912
ABCA8	0.77	(0.66-0.91)	0.0016	0.00340283
RNF213	1	(0.88-1.2)	0.69	0.924797
SLC16A3	1.3	(1.1-1.5)	0.00038	0.000686562
COLEC12	0.89	(0.79-0.99)	0.035	0.0370701
AQP4	0.91	(0.85-0.97)	0.0027	0.122936
DSG2	1.4	(1.2-1.6)	8.2e-05	0.00498691
GALNT1	1.1	(0.84-1.4)	0.55	0.374602
CTIF	0.82	(0.65-1)	0.084	0.0775458
DYM	0.84	(0.61-1.1)	0.25	0.0579282
THBD	0.92	(0.81-1.1)	0.25	0.211294
COMMD7	0.96	(0.73-1.3)	0.76	0.707602
PALM	0.97	(0.84-1.1)	0.73	0.838556
NFIC	0.88	(0.72-1.1)	0.22	0.044747
NFIX	0.82	(0.72-0.93)	0.0014	0.00297993
PPP1R14A	0.94	(0.81-1.1)	0.38	0.296756
CLC	0.87	(0.74-1)	0.085	0.196042
LTBP4	0.98	(0.84-1.1)	0.76	0.72392
EHD2	1.1	(0.9-1.2)	0.54	0.311007
IL4I1	1	(0.9-1.1)	0.91	0.561311
SSC5D	0.94	(0.82-1.1)	0.38	0.680358
SUSD2	0.89	(0.83-0.96)	0.0012	0.0031973
MCM5	1.4	(1.1-1.7)	0.0012	8.88369e-05
GRAP2	0.75	(0.62-0.92)	0.0055	0.000549645
COL6A1	1.1	(0.99-1.3)	0.06	0.189477
HIST1H2AC	NA	NA	NA	NA
SARG	NA	NA	NA	NA
NMES1	NA	NA	NA	NA
H2AFV	NA	NA	NA	NA
