# Supplementary material for: Proteomic Analyses Identify Differentially Expressed Proteins and Pathways Between Low-Risk and High-Risk Subtypes of Early-Stage Lung Adenocarcinoma and Their Prognostic Impacts
Source: Mol Cell Proteomics. 2021 Jan 26;20:100015. doi: 10.1074/mcp.RA120.002384 (PMC7950210; doi:10.1074/mcp.RA120.002384)
Supplement: Supplemental Table S14 [file mmc15.xlsx]

## Sheet: sheet1
Table S14. Demographical and clinical characteristics of patients by ERO1A and FEN1 score
	Total		ERO1A			FEN1
			High-expression	Low-expression		High-expression	Low-expression
No. of patients (%)	228 (100)		78 (34.2)	150 (65.8)		51 (22.4)	177 (77.6)
Age (mean ± SD, year)	61.99 ± 9.86		62.33 ± 9.85	61.81 ± 9.89		61.43 ± 9.61	62.15 ± 9.95
Gender (%)
Male	94 (41.2)		29 (12.7)	65 (28.5)		18 (7.9)	76 (33.3)
Female	134 (58.8)		49 (21.5)	85 (37.3)		33 (14.5)	101 (44.3)
Smoking (%)
No	152 (66.7)		54 (23.7)	98 (43.0)		34 (14.9)	118 (51.8)
Ever or current	76 (33.3)		24 (10.5)	52 (22.8)		17 (7.5)	59 (25.9)
T stage (%)
1a	9 (3.9)		2 (0.9)	7 (3.1)		3 (1.3)	6 (2.6)
1b	48 (21.1)		8 (3.5)	40 (17.5)		9 (17.1)	39 (17.1)
1c	27 (11.8)		6 (2.6)	21 (9.2)		0 (0)	27 (11.8)
2a	131 (57.5)		55 (24.1)	76 (33.3)		34 (14.9)	97 (42.5)
2b	13 (5.7)		7 (3.1)	6 (2.6)		5 (2.2)	8 (3.5)
TNM stage (%)
IA	84 (36.8)		16 (7.0)	68 (29.8)		12 (5.3)	72 (31.6)
IB	131 (57.5)		55 (24.1)	76 (33.3)		34 (14.9)	97 (42.5)
IIA	13 (5.7)		7 (3.1)	6 (2.6)		5 (2.2)	8 (3.5)
Death (%)
No	174 (76.3)		61 (26.8)	113 (49.6)		41 (18.0)	133 (58.3)
Yes	54 (23.7)		17 (7.5)	37 (16.2)		10 (4.4)	44 (19.3)
OS (mean ± SD, month)	75.92 ± 30.40		69.41 ± 33.57	79 ± 28.13		66.98 ± 30.92	78.50 ± 29.84
